# Supplementary material for: Identification of the role of SNARE proteins in rAAV vector production through interaction with the viral MAAP
Source: Mol Ther Methods Clin Dev. 2024 Dec 5;33(1):101392. doi: 10.1016/j.omtm.2024.101392 (PMC11728075; doi:10.1016/j.omtm.2024.101392)
Supplement: Table S1. List of proteins identified by label-free quantitative mass spectrometry (qMS) [file mmc2.xlsx]

## Sheet: Table S1
Table S1. List of proteins identified by label-free quantitative mass spectrometry (qMS).
Reference	Gene Symbol	Annotation	MWT(kDa)	Unique Sample A	Total Sample A	Unique Sample B	Total Sample B	Unique Sample C	Total Sample C	Sum of unique reads of sample	Unique negative control 1	Total negative control 1	Unique negative control 2	Total negative control 2	Unique negative control 3	Total negative control 3	Sum of unique reads of negative control	Max	Sum Intensity Sample A	Sum Intensity Sample B	Sum Intensity Sample C	Sum Intensity negative control 1	Sum Intensity negative control 2	Sum Intensity negative control 3	P-value of intensity	fold-change of intensity	log 10	minus log 10(p-value for Y axis)	log 2 (fold change for x axis)
sp|Q13813|SPTN1_HUMAN	SPTAN1	Spectrin alpha chain, non-erythrocytic 1 OS=Homo sapiens OX=9606 GN=SPTAN1 PE=1 SV=3	284.36	57	83	52	78	56	85	165	13	15	10	10	13	14	36	85	72000000	68000000	51000000	3300000	4600000	6600000	0.00082995	13.1724	-3.08095	3.08095	3.71945
sp|P21333|FLNA_HUMAN	FLNA	Filamin-A OS=Homo sapiens OX=9606 GN=FLNA PE=1 SV=4	280.56	60	117	54	109	50	84	164	41	57	36	55	38	58	115	117	220000000	220000000	170000000	72000000	57000000	93000000	0.00276748	2.74775	-2.55792	2.55792	1.45825
sp|Q09666|AHNK_HUMAN	AHNAK	Neuroblast differentiation-associated protein AHNAK OS=Homo sapiens OX=9606 GN=AHNAK PE=1 SV=2	628.7	54	57	48	51	49	53	151	27	29	10	12	21	23	58	57	160000000	130000000	170000000	16000000	5000000	16000000	0.000359193	12.4324	-3.44467	3.44467	3.63604
sp|P78527|PRKDC_HUMAN	PRKDC	DNA-dependent protein kinase catalytic subunit OS=Homo sapiens OX=9606 GN=PRKDC PE=1 SV=3	468.79	49	86	53	94	47	82	149	56	104	43	94	50	122	149	122	48000000	50000000	36000000	60000000	39000000	82000000	0.299725	0.740331	-0.523278	0.523278	-0.433757
sp|P46940|IQGA1_HUMAN	IQGAP1	Ras GTPase-activating-like protein IQGAP1 OS=Homo sapiens OX=9606 GN=IQGAP1 PE=1 SV=1	189.13	51	94	52	94	46	79	149	20	21	17	23	16	23	53	94	98000000	100000000	80000000	7800000	6000000	11000000	0.000206123	11.2097	-3.68587	3.68587	3.48667
sp|Q9UPN3|MACF1_HUMAN	MACF1	Microtubule-actin cross-linking factor 1, isoforms 1/2/3/4/5 OS=Homo sapiens OX=9606 GN=MACF1 PE=1 SV=4	837.79	44	60	53	70	50	61	147	11	12	18	23	19	23	48	70	18000000	21000000	17000000	2300000	4800000	4600000	0.000516613	4.78632	-3.28683	3.28683	2.25892
sp|O43707|ACTN4_HUMAN	ACTN4	Alpha-actinin-4 OS=Homo sapiens OX=9606 GN=ACTN4 PE=1 SV=2	104.79	54	162	47	146	46	119	147	30	46	31	54	26	50	87	162	500000000	600000000	450000000	92000000	97000000	140000000	0.000951035	4.71125	-3.0218	3.0218	2.23611
sp|P35580|MYH10_HUMAN	MYH10	Myosin-10 OS=Homo sapiens OX=9606 GN=MYH10 PE=1 SV=3	228.86	45	159	48	140	45	94	138	11	12	23	28	14	15	48	159	91000000	78000000	60000000	13000000	13000000	11000000	0.00207703	6.18919	-2.68256	2.68256	2.62975
tr|A0A0U1RQF0|A0A0U1RQF0_HUMAN	FASN	Fatty acid synthase OS=Homo sapiens OX=9606 GN=FASN PE=1 SV=1	273.03	42	62	47	73	42	65	131	44	62	42	63	54	96	140	96	74000000	98000000	78000000	85000000	64000000	170000000	0.527102	0.783699	-0.278106	0.278106	-0.351628
sp|Q01082|SPTB2_HUMAN	SPTBN1	Spectrin beta chain, non-erythrocytic 1 OS=Homo sapiens OX=9606 GN=SPTBN1 PE=1 SV=2	274.44	45	73	42	68	44	67	131	12	13	12	13	9	11	33	73	38000000	44000000	30000000	3400000	2100000	3100000	0.0010698	13.0233	-2.9707	2.9707	3.70302
sp|O75369|FLNB_HUMAN	FLNB	Filamin-B OS=Homo sapiens OX=9606 GN=FLNB PE=1 SV=2	277.99	44	75	44	63	39	62	127	33	42	29	34	26	38	88	75	52000000	56000000	43000000	20000000	13000000	23000000	0.00284973	2.69643	-2.5452	2.5452	1.43105
sp|Q00610|CLH1_HUMAN	CLTC	Clathrin heavy chain 1 OS=Homo sapiens OX=9606 GN=CLTC PE=1 SV=5	191.49	38	89	45	106	40	93	123	40	89	28	52	30	69	98	106	210000000	200000000	230000000	170000000	110000000	320000000	0.842904	1.06667	-0.0742218	0.0742218	0.0931094
sp|P46821|MAP1B_HUMAN	MAP1B	Microtubule-associated protein 1B OS=Homo sapiens OX=9606 GN=MAP1B PE=1 SV=2	270.47	37	65	37	63	36	67	110	47	92	45	117	48	127	140	127	27000000	25000000	22000000	55000000	57000000	94000000	0.0261135	0.359223	-1.58313	1.58313	-1.47705
sp|P35579|MYH9_HUMAN	MYH9	Myosin-9 OS=Homo sapiens OX=9606 GN=MYH9 PE=1 SV=4	226.39	39	69	35	85	36	54	110	15	17	26	33	19	25	60	85	61000000	60000000	45000000	8300000	18000000	16000000	0.00229054	3.92435	-2.64006	2.64006	1.97245
sp|Q14160|SCRIB_HUMAN	SCRIB	Protein scribble homolog OS=Homo sapiens OX=9606 GN=SCRIB PE=1 SV=5	174.81	36	50	37	52	34	53	107	18	19	18	18	15	16	51	53	81000000	98000000	72000000	8900000	7400000	12000000	0.000661321	8.86926	-3.17959	3.17959	3.14881
sp|O14654|IRS4_HUMAN	IRS4	Insulin receptor substrate 4 OS=Homo sapiens OX=9606 GN=IRS4 PE=1 SV=1	133.68	36	282	36	322	35	235	107	26	110	26	130	26	176	78	322	320000000	440000000	310000000	87000000	54000000	130000000	0.00485958	3.94834	-2.3134	2.3134	1.98125
sp|P46939|UTRN_HUMAN	UTRN	Utrophin OS=Homo sapiens OX=9606 GN=UTRN PE=1 SV=2	394.22	31	41	38	53	29	41	98	11	14	5	6	5	6	21	53	16000000	29000000	15000000	3100000	540000	1500000	0.0161182	11.6732	-1.79268	1.79268	3.54512
sp|P55196|AFAD_HUMAN	AFDN	Afadin OS=Homo sapiens OX=9606 GN=AFDN PE=1 SV=3	206.68	27	45	33	60	30	42	90	15	17	15	20	15	19	45	60	47000000	69000000	40000000	9800000	9700000	14000000	0.00993032	4.65672	-2.00304	2.00304	2.21931
sp|P11498|PYC_HUMAN	PC	Pyruvate carboxylase, mitochondrial OS=Homo sapiens OX=9606 GN=PC PE=1 SV=2	129.55	29	49	30	55	30	52	89	23	28	27	47	28	44	78	55	100000000	110000000	77000000	37000000	47000000	66000000	0.024327	1.91333	-1.61391	1.61391	0.936088
sp|P05023|AT1A1_HUMAN	ATP1A1	Sodium/potassium-transporting ATPase subunit alpha-1 OS=Homo sapiens OX=9606 GN=ATP1A1 PE=1 SV=1	112.82	29	163	31	177	26	140	86	18	69	13	31	14	36	45	177	240000000	320000000	250000000	24000000	15000000	21000000	0.000588989	13.5	-3.22989	3.22989	3.75489
sp|Q96RQ3|MCCA_HUMAN	MCCC1	Methylcrotonoyl-CoA carboxylase subunit alpha, mitochondrial OS=Homo sapiens OX=9606 GN=MCCC1 PE=1 SV=3	80.42	26	67	27	70	25	66	78	25	45	23	45	21	38	69	70	83000000	96000000	67000000	47000000	36000000	54000000	0.0213087	1.79562	-1.67144	1.67144	0.844482
sp|P49792|RBP2_HUMAN	RANBP2	E3 SUMO-protein ligase RanBP2 OS=Homo sapiens OX=9606 GN=RANBP2 PE=1 SV=2	357.97	24	56	29	91	24	39	77	28	78	26	48	29	58	83	91	35000000	39000000	32000000	23000000	13000000	23000000	0.015924	1.79661	-1.79795	1.79795	0.845277
sp|P60709|ACTB_HUMAN	ACTB	Actin, cytoplasmic 1 OS=Homo sapiens OX=9606 GN=ACTB PE=1 SV=1	41.71	31	237	23	244	22	211	76	20	123	16	120	19	103	55	244	620000000	790000000	500000000	250000000	380000000	380000000	0.0338541	1.89109	-1.47039	1.47039	0.919217
sp|O43491|E41L2_HUMAN	EPB41L2	Band 4.1-like protein 2 OS=Homo sapiens OX=9606 GN=EPB41L2 PE=1 SV=1	112.52	26	171	26	195	23	156	75	7	7	7	7	7	7	21	195	89000000	110000000	81000000	3600000	3700000	6500000	0.000520535	20.2899	-3.28355	3.28355	4.34269
sp|O60716|CTND1_HUMAN	CTNND1	Catenin delta-1 OS=Homo sapiens OX=9606 GN=CTNND1 PE=1 SV=1	108.1	27	133	23	139	22	89	72	14	18	15	21	15	19	44	139	81000000	76000000	49000000	13000000	9700000	16000000	0.00526101	5.323	-2.27893	2.27893	2.41224
sp|Q14126|DSG2_HUMAN	DSG2	Desmoglein-2 OS=Homo sapiens OX=9606 GN=DSG2 PE=1 SV=2	122.22	22	43	24	46	24	48	70	9	10	10	13	13	19	32	48	40000000	72000000	36000000	4900000	5000000	10000000	0.0206907	7.43719	-1.68422	1.68422	2.89476
sp|P0DMV8|HS71A_HUMAN	HSPA1A	Heat shock 70 kDa protein 1A OS=Homo sapiens OX=9606 GN=HSPA1A PE=1 SV=1	70.01	22	159	22	157	23	129	67	24	170	24	199	23	251	71	251	590000000	700000000	490000000	690000000	750000000	1300000000	0.1907	0.649635	-0.719649	0.719649	-0.622299
sp|Q13576|IQGA2_HUMAN	IQGAP2	Ras GTPase-activating-like protein IQGAP2 OS=Homo sapiens OX=9606 GN=IQGAP2 PE=1 SV=4	180.47	25	27	22	27	19	21	66	6	6	3	3	1	1	10	27	14000000	14000000	7200000	560000	220000	130000	0.00731156	38.6813	-2.13599	2.13599	5.27357
sp|Q96N67|DOCK7_HUMAN	DOCK7	Dedicator of cytokinesis protein 7 OS=Homo sapiens OX=9606 GN=DOCK7 PE=1 SV=4	242.41	26	33	22	37	18	27	66	9	10	6	6	5	6	20	37	13000000	12000000	6900000	1400000	420000	1400000	0.00755848	9.90683	-2.12157	2.12157	3.30842
sp|Q03001|DYST_HUMAN	DST	Dystonin OS=Homo sapiens OX=9606 GN=DST PE=1 SV=4	860.13	20	24	24	33	21	28	65	7	8	5	6	8	9	20	33	5300000	7700000	4000000	630000	830000	3900000	0.0625347	3.17164	-1.20388	1.20388	1.66523
sp|Q14980|NUMA1_HUMAN	NUMA1	Nuclear mitotic apparatus protein 1 OS=Homo sapiens OX=9606 GN=NUMA1 PE=1 SV=2	238.12	18	20	22	24	23	25	63	23	25	20	24	20	24	63	25	8300000	11000000	7500000	15000000	9900000	20000000	0.123665	0.596882	-0.907753	0.907753	-0.744482
sp|O14917|PCD17_HUMAN	PCDH17	Protocadherin-17 OS=Homo sapiens OX=9606 GN=PCDH17 PE=1 SV=2	126.15	22	38	21	39	20	36	63	10	11	10	11	11	11	31	39	44000000	52000000	44000000	4800000	4600000	8100000	0.000147262	8	-3.83191	3.83191	3
sp|P35222|CTNB1_HUMAN	CTNNB1	Catenin beta-1 OS=Homo sapiens OX=9606 GN=CTNNB1 PE=1 SV=1	85.44	22	134	20	148	21	110	63	13	42	10	18	14	31	37	148	51000000	65000000	33000000	6300000	4500000	10000000	0.0104565	7.16346	-1.98061	1.98061	2.84066
sp|Q14204|DYHC1_HUMAN	DYNC1H1	Cytoplasmic dynein 1 heavy chain 1 OS=Homo sapiens OX=9606 GN=DYNC1H1 PE=1 SV=5	532.07	24	29	18	21	20	23	62	15	16	10	10	11	12	36	29	7300000	5100000	3100000	4400000	2100000	4200000	0.322423	1.4486	-0.491573	0.491573	0.534657
sp|P20020|AT2B1_HUMAN	ATP2B1	Plasma membrane calcium-transporting ATPase 1 OS=Homo sapiens OX=9606 GN=ATP2B1 PE=1 SV=4	134.6	21	73	20	66	21	53	62	6	6	2	3	4	4	12	73	47000000	51000000	39000000	1700000	920000	2300000	0.000243059	27.8455	-3.61429	3.61429	4.79937
sp|Q12955|ANK3_HUMAN	ANK3	Ankyrin-3 OS=Homo sapiens OX=9606 GN=ANK3 PE=1 SV=3	480.11	20	25	21	29	17	24	58	9	10	6	11	8	13	23	29	14000000	21000000	12000000	5700000	3500000	7400000	0.0264919	2.83133	-1.57689	1.57689	1.50148
sp|Q12923|PTN13_HUMAN	PTPN13	Tyrosine-protein phosphatase non-receptor type 13 OS=Homo sapiens OX=9606 GN=PTPN13 PE=1 SV=2	276.73	17	18	21	23	19	21	57	7	7	3	4	4	4	14	23	9200000	15000000	9200000	1100000	810000	1700000	0.00703312	9.25208	-2.15285	2.15285	3.20978
sp|Q96RT1|ERBIN_HUMAN	ERBIN	Erbin OS=Homo sapiens OX=9606 GN=ERBIN PE=1 SV=2	158.2	19	26	23	29	15	21	57	9	11	10	14	11	14	30	29	10000000	15000000	8900000	2000000	2700000	3100000	0.0102731	4.34615	-1.9883	1.9883	2.11974
sp|O75970|MPDZ_HUMAN	MPDZ	Multiple PDZ domain protein OS=Homo sapiens OX=9606 GN=MPDZ PE=1 SV=2	221.48	22	25	17	21	16	21	55	7	7	7	8	8	10	22	25	9600000	7100000	4500000	900000	750000	2100000	0.0192001	5.65333	-1.7167	1.7167	2.4991
sp|Q9Y2J2|E41L3_HUMAN	EPB41L3	Band 4.1-like protein 3 OS=Homo sapiens OX=9606 GN=EPB41L3 PE=1 SV=2	120.6	19	44	18	38	18	36	55	10	12	11	18	13	20	34	44	96000000	120000000	78000000	13000000	15000000	21000000	0.00275287	6	-2.56021	2.56021	2.58496
sp|Q9C0C2|TB182_HUMAN	TNKS1BP1	182 kDa tankyrase-1-binding protein OS=Homo sapiens OX=9606 GN=TNKS1BP1 PE=1 SV=4	181.69	20	35	19	36	15	24	54	9	11	7	8	10	13	26	36	9900000	16000000	12000000	2000000	2200000	4500000	0.00768339	4.35632	-2.11445	2.11445	2.12311
sp|O95425|SVIL_HUMAN	SVIL	Supervillin OS=Homo sapiens OX=9606 GN=SVIL PE=1 SV=2	247.59	18	59	18	58	16	34	52	11	14	10	10	7	9	28	59	12000000	11000000	7900000	2900000	2000000	3000000	0.00384656	3.91139	-2.41493	2.41493	1.96768
sp|P07900|HS90A_HUMAN	HSP90AA1	Heat shock protein HSP 90-alpha OS=Homo sapiens OX=9606 GN=HSP90AA1 PE=1 SV=5	84.61	17	82	16	79	15	67	48	16	106	17	67	19	82	52	106	68000000	110000000	75000000	85000000	89000000	170000000	0.377474	0.735465	-0.423113	0.423113	-0.443271
sp|Q9BSJ8|ESYT1_HUMAN	ESYT1	Extended synaptotagmin-1 OS=Homo sapiens OX=9606 GN=ESYT1 PE=1 SV=1	122.78	15	18	16	25	16	23	47	13	20	11	15	14	16	38	25	18000000	27000000	23000000	16000000	11000000	22000000	0.198144	1.38776	-0.703019	0.703019	0.472753
sp|P54886|P5CS_HUMAN	ALDH18A1	Delta-1-pyrroline-5-carboxylate synthase OS=Homo sapiens OX=9606 GN=ALDH18A1 PE=1 SV=2	87.25	17	20	14	16	16	19	47	16	19	12	14	15	19	43	20	17000000	17000000	14000000	18000000	8500000	18000000	0.743073	1.07865	-0.128969	0.128969	0.109229
sp|P14618|KPYM_HUMAN	PKM	Pyruvate kinase PKM OS=Homo sapiens OX=9606 GN=PKM PE=1 SV=4	57.9	15	24	16	24	15	24	46	16	21	14	24	16	28	46	28	35000000	47000000	37000000	36000000	43000000	76000000	0.404237	0.767742	-0.393364	0.393364	-0.381307
sp|Q02952|AKA12_HUMAN	AKAP12	A-kinase anchor protein 12 OS=Homo sapiens OX=9606 GN=AKAP12 PE=1 SV=4	191.37	15	22	16	25	15	20	46	6	9	5	6	5	8	16	25	5300000	6100000	4600000	1900000	530000	1500000	0.00248428	4.07125	-2.6048	2.6048	2.02547
sp|Q8TEW0|PARD3_HUMAN	PARD3	Partitioning defective 3 homolog OS=Homo sapiens OX=9606 GN=PARD3 PE=1 SV=2	151.33	14	21	17	19	15	21	46	5	6	7	8	7	9	19	21	17000000	15000000	13000000	2300000	2700000	3700000	0.000594048	5.17241	-3.22618	3.22618	2.37084
sp|Q9Y490|TLN1_HUMAN	TLN1	Talin-1 OS=Homo sapiens OX=9606 GN=TLN1 PE=1 SV=3	269.6	14	18	11	16	19	25	44	11	14	10	13	10	13	31	25	3200000	3700000	3900000	2800000	1500000	3800000	0.266542	1.33333	-0.574234	0.574234	0.415037
sp|P10586|PTPRF_HUMAN	PTPRF	Receptor-type tyrosine-protein phosphatase F OS=Homo sapiens OX=9606 GN=PTPRF PE=1 SV=2	212.74	14	21	14	20	16	22	44	8	10	7	7	7	8	22	22	19000000	26000000	18000000	2600000	2100000	5300000	0.00284217	6.3	-2.54635	2.54635	2.65535
sp|Q9ULH0|KDIS_HUMAN	KIDINS220	Kinase D-interacting substrate of 220 kDa OS=Homo sapiens OX=9606 GN=KIDINS220 PE=1 SV=3	196.42	14	17	13	17	17	24	44	10	12	6	6	8	10	24	24	6900000	8200000	8400000	4000000	2100000	4000000	0.00479519	2.32673	-2.31919	2.31919	1.21831
sp|P06241|FYN_HUMAN	FYN	Tyrosine-protein kinase Fyn OS=Homo sapiens OX=9606 GN=FYN PE=1 SV=3	60.72	12	30	17	40	14	36	43	6	7	5	5	4	5	15	40	20000000	24000000	22000000	1300000	910000	1500000	5.87588e-05	17.7898	-4.23093	4.23093	4.15297
sp|P11142|HSP7C_HUMAN	HSPA8	Heat shock cognate 71 kDa protein OS=Homo sapiens OX=9606 GN=HSPA8 PE=1 SV=1	70.85	14	40	14	44	15	45	43	14	39	12	45	14	62	40	62	56000000	63000000	69000000	63000000	48000000	87000000	0.794333	0.949495	-0.0999972	0.0999972	-0.0747678
sp|P46013|KI67_HUMAN	MKI67	Proliferation marker protein Ki-67 OS=Homo sapiens OX=9606 GN=MKI67 PE=1 SV=2	358.47	12	12	13	18	17	19	42	20	25	18	24	19	23	57	25	5600000	8100000	10000000	15000000	13000000	21000000	0.0362238	0.483673	-1.44101	1.44101	-1.04789
sp|Q5JRA6|TGO1_HUMAN	MIA3	Transport and Golgi organization protein 1 homolog OS=Homo sapiens OX=9606 GN=MIA3 PE=1 SV=1	213.57	15	17	13	17	14	18	42	16	19	11	12	13	14	40	19	4800000	5600000	4700000	9500000	5000000	8100000	0.139827	0.668142	-0.854409	0.854409	-0.581774
sp|P55011|S12A2_HUMAN	SLC12A2	Solute carrier family 12 member 2 OS=Homo sapiens OX=9606 GN=SLC12A2 PE=1 SV=1	131.36	15	23	14	25	13	31	42	7	7	3	3	4	4	14	31	22000000	30000000	66000000	3500000	410000	3600000	0.0533376	15.7124	-1.27297	1.27297	3.97383
sp|P07814|SYEP_HUMAN	EPRS1	Bifunctional glutamate/proline--tRNA ligase OS=Homo sapiens OX=9606 GN=EPRS1 PE=1 SV=5	170.48	15	16	13	17	13	15	41	18	35	13	18	18	25	49	35	7800000	7600000	6200000	14000000	8600000	23000000	0.131564	0.473684	-0.880864	0.880864	-1.078
sp|Q92616|GCN1_HUMAN	GCN1	eIF-2-alpha kinase activator GCN1 OS=Homo sapiens OX=9606 GN=GCN1 PE=1 SV=7	292.52	11	12	15	17	15	17	41	16	17	8	10	11	12	35	17	4500000	5500000	1600000	2000000	950000	2300000	0.162768	2.20952	-0.78843	0.78843	1.14374
sp|P55072|TERA_HUMAN	VCP	Transitional endoplasmic reticulum ATPase OS=Homo sapiens OX=9606 GN=VCP PE=1 SV=4	89.27	14	22	11	14	15	23	40	18	23	13	19	12	17	43	23	13000000	11000000	11000000	21000000	16000000	21000000	0.0129399	0.603448	-1.88807	1.88807	-0.728698
sp|O15027|SC16A_HUMAN	SEC16A	Protein transport protein Sec16A OS=Homo sapiens OX=9606 GN=SEC16A PE=1 SV=4	251.74	12	15	17	21	11	16	40	12	15	13	21	12	15	37	21	2300000	4400000	3000000	2900000	2800000	4800000	0.781025	0.92381	-0.107335	0.107335	-0.114333
sp|O95248|MTMR5_HUMAN	SBF1	Myotubularin-related protein 5 OS=Homo sapiens OX=9606 GN=SBF1 PE=1 SV=4	208.31	12	16	15	15	13	14	40	5	5	4	4	5	6	14	16	4900000	4400000	4000000	710000	470000	970000	0.00023674	6.18605	-3.62573	3.62573	2.62902
sp|Q12959|DLG1_HUMAN	DLG1	Disks large homolog 1 OS=Homo sapiens OX=9606 GN=DLG1 PE=1 SV=2	100.39	14	23	13	19	13	17	40	7	10	10	11	9	9	26	23	13000000	13000000	8700000	2300000	2000000	2200000	0.00281571	5.33846	-2.55041	2.55041	2.41642
sp|Q7L576|CYFP1_HUMAN	CYFIP1	Cytoplasmic FMR1-interacting protein 1 OS=Homo sapiens OX=9606 GN=CYFIP1 PE=1 SV=1	145.09	15	28	12	28	12	15	39	3	3	6	6	3	3	12	28	14000000	14000000	11000000	1200000	1500000	1400000	0.000316815	9.5122	-3.49919	3.49919	3.24978
sp|P08069|IGF1R_HUMAN	IGF1R	Insulin-like growth factor 1 receptor OS=Homo sapiens OX=9606 GN=IGF1R PE=1 SV=1	154.69	13	15	14	19	12	14	39	1	1	3	3	2	2	6	19	5000000	7900000	4700000	100000	210000	170000	0.00502427	36.6667	-2.29893	2.29893	5.1964
sp|Q93008|USP9X_HUMAN	USP9X	Probable ubiquitin carboxyl-terminal hydrolase FAF-X OS=Homo sapiens OX=9606 GN=USP9X PE=1 SV=4	290.28	14	34	13	33	11	31	38	14	32	12	21	14	33	40	34	11000000	10000000	6600000	7500000	6200000	12000000	0.788185	1.07393	-0.103372	0.103372	0.1029
sp|P15311|EZRI_HUMAN	EZR	Ezrin OS=Homo sapiens OX=9606 GN=EZR PE=1 SV=4	69.37	13	26	12	22	13	19	38	4	5	7	8	7	9	18	26	38000000	33000000	27000000	2600000	4600000	8700000	0.00169569	6.16352	-2.77065	2.77065	2.62375
sp|Q16643|DREB_HUMAN	DBN1	Drebrin OS=Homo sapiens OX=9606 GN=DBN1 PE=1 SV=4	71.39	13	54	13	58	12	46	38	11	18	11	20	9	13	31	58	50000000	62000000	61000000	11000000	13000000	13000000	0.000313538	4.67568	-3.50371	3.50371	2.22517
sp|O00571|DDX3X_HUMAN	DDX3X	ATP-dependent RNA helicase DDX3X OS=Homo sapiens OX=9606 GN=DDX3X PE=1 SV=3	73.2	13	27	13	29	11	28	37	16	33	17	48	18	45	51	48	60000000	83000000	58000000	99000000	140000000	180000000	0.0424098	0.479714	-1.37253	1.37253	-1.05975
sp|P07437|TBB5_HUMAN	TUBB	Tubulin beta chain OS=Homo sapiens OX=9606 GN=TUBB PE=1 SV=2	49.64	13	71	12	76	12	74	37	12	74	12	97	12	106	36	106	140000000	160000000	170000000	140000000	160000000	300000000	0.444188	0.783333	-0.352433	0.352433	-0.352302
sp|P38646|GRP75_HUMAN	HSPA9	Stress-70 protein, mitochondrial OS=Homo sapiens OX=9606 GN=HSPA9 PE=1 SV=2	73.63	13	21	13	21	11	20	37	10	16	11	21	8	16	29	21	18000000	20000000	15000000	14000000	17000000	14000000	0.205106	1.17778	-0.688021	0.688021	0.236067
sp|Q9Y2A7|NCKP1_HUMAN	NCKAP1	Nck-associated protein 1 OS=Homo sapiens OX=9606 GN=NCKAP1 PE=1 SV=1	128.71	13	15	15	21	8	9	36	0	0	2	3	0	0	2	21	4600000	8000000	3200000	0	240000	0	0.0220892	65.8333	-1.65582	1.65582	6.04075
sp|Q9HAU0|PKHA5_HUMAN	PLEKHA5	Pleckstrin homology domain-containing family A member 5 OS=Homo sapiens OX=9606 GN=PLEKHA5 PE=1 SV=1	127.38	11	17	14	20	11	17	36	8	9	7	8	5	7	20	20	6000000	7200000	4700000	1700000	2400000	1200000	0.00633633	3.37736	-2.19816	2.19816	1.7559
sp|P12277|KCRB_HUMAN	CKB	Creatine kinase B-type OS=Homo sapiens OX=9606 GN=CKB PE=1 SV=1	42.62	12	21	12	24	12	16	36	14	20	13	22	15	20	42	24	17000000	16000000	12000000	23000000	23000000	28000000	0.0128904	0.608108	-1.88973	1.88973	-0.7176
sp|P35221|CTNA1_HUMAN	CTNNA1	Catenin alpha-1 OS=Homo sapiens OX=9606 GN=CTNNA1 PE=1 SV=1	100.01	12	25	14	31	10	27	36	7	7	3	3	3	3	13	31	36000000	30000000	38000000	900000	120000	360000	0.000144178	75.3623	-3.8411	3.8411	6.23577
sp|O14936|CSKP_HUMAN	CASK	Peripheral plasma membrane protein CASK OS=Homo sapiens OX=9606 GN=CASK PE=1 SV=3	105.06	11	15	13	21	12	16	36	8	8	8	9	7	9	23	21	29000000	34000000	24000000	4300000	4800000	8600000	0.00193028	4.91525	-2.71438	2.71438	2.29727
sp|Q9UHB6|LIMA1_HUMAN	LIMA1	LIM domain and actin-binding protein 1 OS=Homo sapiens OX=9606 GN=LIMA1 PE=1 SV=1	85.17	13	32	13	26	10	20	36	5	6	4	8	4	7	13	32	17000000	18000000	11000000	3100000	3500000	6100000	0.00955555	3.62205	-2.01974	2.01974	1.85681
sp|Q9BZF1|OSBL8_HUMAN	OSBPL8	Oxysterol-binding protein-related protein 8 OS=Homo sapiens OX=9606 GN=OSBPL8 PE=1 SV=3	101.13	9	15	13	17	13	18	35	13	13	6	8	7	9	26	18	5800000	11000000	6000000	4900000	1900000	4500000	0.119862	2.0177	-0.921317	0.921317	1.01271
sp|Q5VT25|MRCKA_HUMAN	CDC42BPA	Serine/threonine-protein kinase MRCK alpha OS=Homo sapiens OX=9606 GN=CDC42BPA PE=1 SV=1	197.18	15	21	10	17	10	13	35	3	3	0	0	1	1	4	21	8900000	7000000	4900000	650000	0	390000	0.00490554	20	-2.30931	2.30931	4.32193
sp|P12814|ACTN1_HUMAN	ACTN1	Alpha-actinin-1 OS=Homo sapiens OX=9606 GN=ACTN1 PE=1 SV=2	102.99	12	14	12	14	11	14	35	5	5	3	3	5	7	13	14	7700000	7100000	6600000	6400000	4300000	2900000	0.0712173	1.57353	-1.14741	1.14741	0.654004
sp|O15020|SPTN2_HUMAN	SPTBN2	Spectrin beta chain, non-erythrocytic 2 OS=Homo sapiens OX=9606 GN=SPTBN2 PE=1 SV=3	271.16	12	14	11	15	11	11	34	2	2	2	2	0	0	4	15	5300000	5200000	4100000	150000	430000	0	0.000320712	25.1724	-3.49388	3.49388	4.65377
sp|Q9P2J5|SYLC_HUMAN	LARS1	Leucine--tRNA ligase, cytoplasmic OS=Homo sapiens OX=9606 GN=LARS1 PE=1 SV=2	134.38	11	12	12	13	11	14	34	16	17	13	13	11	13	40	17	7100000	8000000	6600000	13000000	6600000	13000000	0.169728	0.665644	-0.770248	0.770248	-0.587177
sp|P11021|BIP_HUMAN	HSPA5	Endoplasmic reticulum chaperone BiP OS=Homo sapiens OX=9606 GN=HSPA5 PE=1 SV=2	72.29	12	25	11	23	11	24	34	13	21	14	28	12	20	39	28	28000000	32000000	34000000	35000000	34000000	39000000	0.116117	0.87037	-0.935106	0.935106	-0.200299
sp|P08195|4F2_HUMAN	SLC3A2	4F2 cell-surface antigen heavy chain OS=Homo sapiens OX=9606 GN=SLC3A2 PE=1 SV=3	67.95	12	31	12	30	10	39	34	4	4	3	3	2	2	9	39	30000000	36000000	21000000	2500000	1100000	910000	0.00330831	19.2905	-2.48039	2.48039	4.26982
sp|P25705|ATPA_HUMAN	ATP5F1A	ATP synthase subunit alpha, mitochondrial OS=Homo sapiens OX=9606 GN=ATP5F1A PE=1 SV=1	59.71	11	11	13	18	10	12	34	12	12	8	9	9	10	29	18	9000000	14000000	8900000	9700000	4000000	15000000	0.781443	1.1115	-0.107103	0.107103	0.152506
sp|Q7Z2W4|ZCCHV_HUMAN	ZC3HAV1	Zinc finger CCCH-type antiviral protein 1 OS=Homo sapiens OX=9606 GN=ZC3HAV1 PE=1 SV=3	101.37	11	33	11	37	12	15	34	8	10	6	6	5	6	19	37	14000000	12000000	11000000	5400000	4600000	4700000	0.00125976	2.51701	-2.89971	2.89971	1.33171
sp|Q14789|GOGB1_HUMAN	GOLGB1	Golgin subfamily B member 1 OS=Homo sapiens OX=9606 GN=GOLGB1 PE=1 SV=2	375.79	10	12	11	12	12	16	33	23	27	17	19	17	21	57	27	2500000	3200000	3400000	8500000	5300000	9600000	0.0224385	0.388889	-1.64901	1.64901	-1.36257
sp|P05141|ADT2_HUMAN	SLC25A5	ADP/ATP translocase 2 OS=Homo sapiens OX=9606 GN=SLC25A5 PE=1 SV=7	32.83	12	25	10	25	11	24	33	12	21	10	21	13	17	35	25	110000000	110000000	170000000	92000000	100000000	110000000	0.228805	1.29139	-0.640535	0.640535	0.368926
sp|P07947|YES_HUMAN	YES1	Tyrosine-protein kinase Yes OS=Homo sapiens OX=9606 GN=YES1 PE=1 SV=3	60.76	10	25	14	39	9	32	33	5	5	3	3	3	4	11	39	15000000	21000000	12000000	880000	840000	1400000	0.00486112	15.3846	-2.31326	2.31326	3.94342
sp|Q15417|CNN3_HUMAN	CNN3	Calponin-3 OS=Homo sapiens OX=9606 GN=CNN3 PE=1 SV=1	36.39	12	23	9	25	12	21	33	7	15	9	14	9	17	25	25	12000000	16000000	13000000	5900000	5800000	9500000	0.0181675	1.93396	-1.7407	1.7407	0.95156
sp|P09874|PARP1_HUMAN	PARP1	Poly [ADP-ribose] polymerase 1 OS=Homo sapiens OX=9606 GN=PARP1 PE=1 SV=4	113.01	10	15	10	14	12	15	32	30	74	25	63	29	85	84	85	8500000	7900000	6700000	100000000	90000000	160000000	0.00757732	0.066	-2.12048	2.12048	-3.92139
sp|P22314|UBA1_HUMAN	UBA1	Ubiquitin-like modifier-activating enzyme 1 OS=Homo sapiens OX=9606 GN=UBA1 PE=1 SV=3	117.77	12	14	11	12	9	12	32	13	14	17	21	18	23	48	23	6600000	6500000	3900000	11000000	14000000	19000000	0.0226156	0.386364	-1.64559	1.64559	-1.37197
sp|P78310|CXAR_HUMAN	CXADR	Coxsackievirus and adenovirus receptor OS=Homo sapiens OX=9606 GN=CXADR PE=1 SV=1	40	11	18	11	16	10	17	32	3	3	0	0	2	2	5	18	24000000	23000000	17000000	290000	0	290000	0.000641927	110.345	-3.19251	3.19251	6.78588
sp|Q86UP2|KTN1_HUMAN	KTN1	Kinectin OS=Homo sapiens OX=9606 GN=KTN1 PE=1 SV=1	156.18	9	17	8	16	14	21	31	21	39	20	51	18	64	59	64	4900000	4900000	4700000	18000000	13000000	22000000	0.00788522	0.273585	-2.10319	2.10319	-1.86994
sp|P42356|PI4KA_HUMAN	PI4KA	Phosphatidylinositol 4-kinase alpha OS=Homo sapiens OX=9606 GN=PI4KA PE=1 SV=4	236.68	10	10	8	8	13	13	31	4	4	6	6	5	5	15	13	3800000	3200000	5600000	690000	870000	1500000	0.0139807	4.11765	-1.85447	1.85447	2.04182
sp|O60245|PCDH7_HUMAN	PCDH7	Protocadherin-7 OS=Homo sapiens OX=9606 GN=PCDH7 PE=1 SV=2	116	10	13	12	14	9	13	31	3	3	2	2	2	2	7	14	8100000	8900000	5300000	300000	240000	440000	0.00288662	22.7551	-2.53961	2.53961	4.50812
sp|Q6WCQ1|MPRIP_HUMAN	MPRIP	Myosin phosphatase Rho-interacting protein OS=Homo sapiens OX=9606 GN=MPRIP PE=1 SV=3	116.46	9	14	11	15	11	11	31	2	2	3	3	1	1	6	15	5000000	7600000	4600000	610000	1000000	200000	0.00609778	9.50276	-2.21483	2.21483	3.24835
sp|Q9P0K7|RAI14_HUMAN	RAI14	Ankycorbin OS=Homo sapiens OX=9606 GN=RAI14 PE=1 SV=2	109.97	10	13	10	14	11	14	31	3	3	2	2	0	0	5	14	4400000	6000000	5700000	580000	130000	0	0.000599015	22.6761	-3.22256	3.22256	4.5031
sp|P17987|TCPA_HUMAN	TCP1	T-complex protein 1 subunit alpha OS=Homo sapiens OX=9606 GN=TCP1 PE=1 SV=1	60.31	10	14	11	15	10	14	31	9	10	8	9	11	13	28	15	9200000	11000000	7700000	8700000	5100000	13000000	0.889383	1.04104	-0.0509109	0.0509109	0.0580321
sp|P19022|CADH2_HUMAN	CDH2	Cadherin-2 OS=Homo sapiens OX=9606 GN=CDH2 PE=1 SV=4	99.75	11	15	11	16	9	12	31	6	6	7	7	6	8	19	16	24000000	29000000	17000000	2400000	3300000	4600000	0.00491438	6.79612	-2.30853	2.30853	2.76471
sp|P0DPH7|TBA3C_HUMAN	TUBA3C	Tubulin alpha-3C chain OS=Homo sapiens OX=9606 GN=TUBA3C PE=1 SV=1	49.93	10	38	11	44	10	43	31	10	34	9	44	10	52	29	52	380000000	450000000	460000000	350000000	560000000	910000000	0.345282	0.708791	-0.461826	0.461826	-0.496567
sp|Q9NR30|DDX21_HUMAN	DDX21	Nucleolar RNA helicase 2 OS=Homo sapiens OX=9606 GN=DDX21 PE=1 SV=5	87.29	9	11	11	16	10	10	30	15	26	8	10	12	16	35	26	15000000	16000000	8600000	22000000	12000000	25000000	0.22936	0.671186	-0.639483	0.639483	-0.575215
sp|P78371|TCPB_HUMAN	CCT2	T-complex protein 1 subunit beta OS=Homo sapiens OX=9606 GN=CCT2 PE=1 SV=4	57.45	9	11	12	14	9	13	30	10	11	9	9	6	7	25	14	4700000	79000000	3200000	120000000	110000000	120000000	0.0254805	0.248286	-1.59379	1.59379	-2.00993
sp|Q9UBC2|EP15R_HUMAN	EPS15L1	Epidermal growth factor receptor substrate 15-like 1 OS=Homo sapiens OX=9606 GN=EPS15L1 PE=1 SV=1	94.2	8	9	10	10	12	14	30	5	5	4	5	6	8	15	14	2600000	3100000	3000000	670000	490000	1900000	0.0159764	2.84314	-1.79652	1.79652	1.50748
sp|Q12931|TRAP1_HUMAN	TRAP1	Heat shock protein 75 kDa, mitochondrial OS=Homo sapiens OX=9606 GN=TRAP1 PE=1 SV=3	80.06	10	13	10	14	10	11	30	9	12	7	10	8	9	24	14	11000000	10000000	8100000	10000000	7100000	12000000	1	1	0	0	0
sp|P13797|PLST_HUMAN	PLS3	Plastin-3 OS=Homo sapiens OX=9606 GN=PLS3 PE=1 SV=4	70.77	9	12	10	12	10	11	29	6	6	4	4	4	5	14	12	7200000	14000000	12000000	3200000	1500000	3200000	0.015812	4.20253	-1.80101	1.80101	2.07126
sp|P27708|PYR1_HUMAN	CAD	CAD protein OS=Homo sapiens OX=9606 GN=CAD PE=1 SV=3	242.83	9	12	9	12	10	14	28	11	15	8	13	12	19	31	19	3100000	5000000	4500000	6900000	4200000	11000000	0.198523	0.570136	-0.702189	0.702189	-0.810623
sp|P41252|SYIC_HUMAN	IARS1	Isoleucine--tRNA ligase, cytoplasmic OS=Homo sapiens OX=9606 GN=IARS1 PE=1 SV=2	144.41	10	10	9	10	9	10	28	14	16	6	7	13	15	33	16	6700000	6400000	5600000	12000000	3900000	35000000	0.31365	0.367387	-0.503555	0.503555	-1.44463
sp|Q13085|ACACA_HUMAN	ACACA	Acetyl-CoA carboxylase 1 OS=Homo sapiens OX=9606 GN=ACACA PE=1 SV=2	265.38	6	6	11	12	11	12	28	8	8	8	8	14	15	30	15	1300000	3000000	2700000	1500000	1800000	5100000	0.731229	0.833333	-0.135946	0.135946	-0.263034
sp|P43243|MATR3_HUMAN	MATR3	Matrin-3 OS=Homo sapiens OX=9606 GN=MATR3 PE=1 SV=2	94.56	10	12	10	12	8	13	28	13	28	17	36	13	25	43	36	5000000	5300000	4200000	38000000	34000000	42000000	0.00014208	0.127193	-3.84747	3.84747	-2.97491
sp|Q9Y520|PRC2C_HUMAN	PRRC2C	Protein PRRC2C OS=Homo sapiens OX=9606 GN=PRRC2C PE=1 SV=4	316.72	10	12	7	12	11	16	28	13	23	14	23	14	24	41	24	3200000	3900000	3100000	7600000	6600000	13000000	0.0474301	0.375	-1.32395	1.32395	-1.41504
sp|P18206|VINC_HUMAN	VCL	Vinculin OS=Homo sapiens OX=9606 GN=VCL PE=1 SV=4	123.72	8	19	9	16	11	19	28	5	7	7	8	4	6	16	19	3600000	3000000	3200000	1600000	1900000	2100000	0.0035966	1.75	-2.44411	2.44411	0.807355
sp|P23396|RS3_HUMAN	RPS3	40S ribosomal protein S3 OS=Homo sapiens OX=9606 GN=RPS3 PE=1 SV=2	26.67	9	19	11	25	8	13	28	10	14	8	17	9	19	27	25	18000000	23000000	14000000	19000000	15000000	26000000	0.707619	0.916667	-0.150201	0.150201	-0.125531
sp|P18084|ITB5_HUMAN	ITGB5	Integrin beta-5 OS=Homo sapiens OX=9606 GN=ITGB5 PE=1 SV=1	88	9	11	11	16	8	14	28	2	2	4	4	4	4	10	16	12000000	17000000	11000000	430000	1200000	2200000	0.00331769	10.4439	-2.47916	2.47916	3.38458
sp|Q7Z6Z7|HUWE1_HUMAN	HUWE1	E3 ubiquitin-protein ligase HUWE1 OS=Homo sapiens OX=9606 GN=HUWE1 PE=1 SV=3	481.59	7	9	12	13	8	11	27	11	15	6	6	8	9	25	15	720000	1300000	890000	2200000	660000	1800000	0.301743	0.624464	-0.520363	0.520363	-0.679311
sp|Q02978|M2OM_HUMAN	SLC25A11	Mitochondrial 2-oxoglutarate/malate carrier protein OS=Homo sapiens OX=9606 GN=SLC25A11 PE=1 SV=3	34.04	9	9	11	13	7	7	27	10	11	12	13	8	9	30	13	10000000	16000000	7500000	10000000	10000000	15000000	0.876655	0.957143	-0.0571711	0.0571711	-0.0631938
sp|Q9P273|TEN3_HUMAN	TENM3	Teneurin-3 OS=Homo sapiens OX=9606 GN=TENM3 PE=1 SV=3	300.76	8	8	12	14	7	9	27	0	0	0	0	0	0	0	14	1600000	5400000	1200000	0	0	0	0.110647	#DIV/0!	-0.95606	0.95606	#DIV/0!
sp|P63092|GNAS2_HUMAN	GNAS	Guanine nucleotide-binding protein G(s) subunit alpha isoforms short OS=Homo sapiens OX=9606 GN=GNAS PE=1 SV=1	45.64	6	18	9	23	12	25	27	4	9	3	8	3	9	10	25	16000000	19000000	20000000	2500000	1100000	1600000	0.000197613	10.5769	-3.70418	3.70418	3.40285
sp|Q04637|IF4G1_HUMAN	EIF4G1	Eukaryotic translation initiation factor 4 gamma 1 OS=Homo sapiens OX=9606 GN=EIF4G1 PE=1 SV=4	175.38	9	11	9	12	9	11	27	11	17	11	18	10	15	32	18	6400000	7500000	6400000	18000000	14000000	25000000	0.0194174	0.35614	-1.71181	1.71181	-1.48948
sp|P53675|CLH2_HUMAN	CLTCL1	Clathrin heavy chain 2 OS=Homo sapiens OX=9606 GN=CLTCL1 PE=1 SV=2	186.91	9	22	10	30	8	25	27	9	17	7	15	10	21	26	30	28000000	50000000	36000000	23000000	10000000	34000000	0.172955	1.70149	-0.762066	0.762066	0.766801
sp|P49411|EFTU_HUMAN	TUFM	Elongation factor Tu, mitochondrial OS=Homo sapiens OX=9606 GN=TUFM PE=1 SV=3	49.84	10	23	9	23	8	18	27	9	17	7	16	10	17	26	23	43000000	46000000	26000000	31000000	20000000	34000000	0.255544	1.35294	-0.592535	0.592535	0.436099
sp|P08238|HS90B_HUMAN	HSP90AB1	Heat shock protein HSP 90-beta OS=Homo sapiens OX=9606 GN=HSP90AB1 PE=1 SV=4	83.21	10	15	9	13	8	14	27	10	17	10	21	11	23	31	23	28000000	22000000	23000000	37000000	34000000	61000000	0.0877079	0.55303	-1.05696	1.05696	-0.85457
sp|Q9NNW5|WDR6_HUMAN	WDR6	WD repeat-containing protein 6 OS=Homo sapiens OX=9606 GN=WDR6 PE=1 SV=1	121.65	9	13	9	13	9	14	27	7	7	3	3	4	4	14	14	16000000	19000000	15000000	2900000	1200000	2700000	0.00039637	7.35294	-3.4019	3.4019	2.87832
sp|Q15075|EEA1_HUMAN	EEA1	Early endosome antigen 1 OS=Homo sapiens OX=9606 GN=EEA1 PE=1 SV=2	162.37	10	10	8	9	9	9	27	4	4	4	4	4	4	12	10	3500000	3600000	3400000	640000	440000	910000	4.35605e-05	5.27638	-4.36091	4.36091	2.39955
sp|Q5UIP0|RIF1_HUMAN	RIF1	Telomere-associated protein RIF1 OS=Homo sapiens OX=9606 GN=RIF1 PE=1 SV=2	274.29	7	9	11	11	8	9	26	17	18	15	17	13	14	45	18	1200000	2100000	940000	5600000	4100000	5600000	0.00380688	0.277124	-2.41943	2.41943	-1.8514
sp|P11940|PABP1_HUMAN	PABPC1	Polyadenylate-binding protein 1 OS=Homo sapiens OX=9606 GN=PABPC1 PE=1 SV=2	70.63	7	9	11	14	8	11	26	16	21	11	14	11	16	38	21	6400000	9700000	6500000	28000000	19000000	33000000	0.0106928	0.2825	-1.97091	1.97091	-1.82368
sp|P48634|PRC2A_HUMAN	PRRC2A	Protein PRRC2A OS=Homo sapiens OX=9606 GN=PRRC2A PE=1 SV=3	228.72	8	10	8	12	10	12	26	11	15	13	16	11	17	35	17	2900000	3900000	3200000	9900000	6400000	10000000	0.0112223	0.380228	-1.94992	1.94992	-1.39506
sp|Q9BQG0|MBB1A_HUMAN	MYBBP1A	Myb-binding protein 1A OS=Homo sapiens OX=9606 GN=MYBBP1A PE=1 SV=2	148.76	8	8	10	14	8	8	26	10	10	8	10	9	12	27	14	1600000	2000000	1100000	2800000	1300000	2700000	0.271873	0.691176	-0.565635	0.565635	-0.532874
sp|P04350|TBB4A_HUMAN	TUBB4A	Tubulin beta-4A chain OS=Homo sapiens OX=9606 GN=TUBB4A PE=1 SV=2	49.55	8	17	10	15	8	17	26	8	10	10	18	10	18	28	18	45000000	37000000	31000000	33000000	44000000	83000000	0.374871	0.70625	-0.426119	0.426119	-0.501749
sp|P60842|IF4A1_HUMAN	EIF4A1	Eukaryotic initiation factor 4A-I OS=Homo sapiens OX=9606 GN=EIF4A1 PE=1 SV=1	46.12	10	13	8	13	8	10	26	10	16	11	27	10	22	31	27	10000000	18000000	7300000	22000000	21000000	30000000	0.0429397	0.483562	-1.36714	1.36714	-1.04823
sp|P54136|SYRC_HUMAN	RARS1	Arginine--tRNA ligase, cytoplasmic OS=Homo sapiens OX=9606 GN=RARS1 PE=1 SV=2	75.33	8	12	11	11	7	7	26	10	10	8	9	7	8	25	12	6200000	6200000	2700000	8400000	4800000	7400000	0.311778	0.73301	-0.506154	0.506154	-0.448096
sp|Q8NB49|AT11C_HUMAN	ATP11C	Phospholipid-transporting ATPase IG OS=Homo sapiens OX=9606 GN=ATP11C PE=1 SV=3	129.39	9	10	7	9	10	13	26	3	3	1	1	1	1	5	13	7100000	6200000	6600000	220000	41000	99000	1.64147e-05	55.2778	-4.78477	4.78477	5.78863
sp|P22695|QCR2_HUMAN	UQCRC2	Cytochrome b-c1 complex subunit 2, mitochondrial OS=Homo sapiens OX=9606 GN=UQCRC2 PE=1 SV=3	48.41	9	16	9	14	8	12	26	9	13	6	10	6	12	21	16	11000000	14000000	7300000	7200000	3900000	7800000	0.122369	1.70899	-0.912327	0.912327	0.773148
sp|Q9Y2I1|NISCH_HUMAN	NISCH	Nischarin OS=Homo sapiens OX=9606 GN=NISCH PE=1 SV=3	166.52	7	9	10	12	9	10	26	2	2	2	2	2	2	6	12	1900000	3700000	2100000	420000	170000	310000	0.0168507	8.55556	-1.77338	1.77338	3.09686
sp|Q15375|EPHA7_HUMAN	EPHA7	Ephrin type-A receptor 7 OS=Homo sapiens OX=9606 GN=EPHA7 PE=1 SV=3	112.02	8	10	9	14	9	11	26	3	3	2	3	3	5	8	14	5000000	6500000	4800000	530000	390000	870000	0.000955253	9.10615	-3.01988	3.01988	3.18684
sp|Q16625|OCLN_HUMAN	OCLN	Occludin OS=Homo sapiens OX=9606 GN=OCLN PE=1 SV=1	59.11	9	76	9	83	8	66	26	5	7	3	4	5	7	13	83	44000000	55000000	45000000	4800000	2700000	5500000	0.000268308	11.0769	-3.57137	3.57137	3.46949
sp|Q14247|SRC8_HUMAN	CTTN	Src substrate cortactin OS=Homo sapiens OX=9606 GN=CTTN PE=1 SV=2	61.55	9	22	8	20	9	19	26	8	12	6	20	7	22	21	22	24000000	26000000	19000000	9600000	7600000	11000000	0.00411929	2.44681	-2.38518	2.38518	1.2909
sp|Q9ULJ8|NEB1_HUMAN	PPP1R9A	Neurabin-1 OS=Homo sapiens OX=9606 GN=PPP1R9A PE=1 SV=2	123.27	8	9	9	10	9	9	26	4	4	2	2	1	1	7	10	2000000	2600000	1700000	640000	61000	200000	0.00474739	6.99223	-2.32355	2.32355	2.80575
sp|P27816|MAP4_HUMAN	MAP4	Microtubule-associated protein 4 OS=Homo sapiens OX=9606 GN=MAP4 PE=1 SV=3	120.93	9	12	6	12	10	14	25	8	8	14	21	11	19	33	21	2700000	1600000	4700000	3100000	5800000	8100000	0.193106	0.529412	-0.714204	0.714204	-0.917538
sp|P53992|SC24C_HUMAN	SEC24C	Protein transport protein Sec24C OS=Homo sapiens OX=9606 GN=SEC24C PE=1 SV=3	118.25	7	11	8	12	10	12	25	11	19	9	13	8	13	28	19	1700000	2400000	2100000	5100000	3600000	4800000	0.00830395	0.459259	-2.08072	2.08072	-1.12262
sp|P04843|RPN1_HUMAN	RPN1	Dolichyl-diphosphooligosaccharide--protein glycosyltransferase subunit 1 OS=Homo sapiens OX=9606 GN=RPN1 PE=1 SV=1	68.53	10	35	9	27	6	16	25	7	31	8	14	7	15	22	35	5900000	6200000	3600000	5000000	6300000	8100000	0.368342	0.809278	-0.433749	0.433749	-0.305292
sp|O43175|SERA_HUMAN	PHGDH	D-3-phosphoglycerate dehydrogenase OS=Homo sapiens OX=9606 GN=PHGDH PE=1 SV=4	56.61	8	12	8	13	9	17	25	11	17	9	16	10	18	30	18	16000000	18000000	17000000	15000000	9900000	23000000	0.80196	1.06472	-0.0958475	0.0958475	0.0904716
sp|Q15758|AAAT_HUMAN	SLC1A5	Neutral amino acid transporter B(0) OS=Homo sapiens OX=9606 GN=SLC1A5 PE=1 SV=2	56.56	9	10	8	11	8	11	25	3	3	2	3	3	3	8	11	16000000	21000000	25000000	1900000	1200000	2100000	0.00193862	11.9231	-2.71251	2.71251	3.57568
sp|P35611|ADDA_HUMAN	ADD1	Alpha-adducin OS=Homo sapiens OX=9606 GN=ADD1 PE=1 SV=2	80.9	10	14	9	11	6	6	25	4	4	3	3	4	5	11	14	14000000	8600000	5000000	1500000	1300000	2500000	0.0481204	5.20755	-1.31767	1.31767	2.3806
sp|Q14157|UBP2L_HUMAN	UBAP2L	Ubiquitin-associated protein 2-like OS=Homo sapiens OX=9606 GN=UBAP2L PE=1 SV=2	114.47	9	11	7	12	8	12	24	17	24	15	29	13	23	45	29	4300000	6200000	3800000	24000000	28000000	41000000	0.00717543	0.153763	-2.14415	2.14415	-2.70122
sp|P42566|EPS15_HUMAN	EPS15	Epidermal growth factor receptor substrate 15 OS=Homo sapiens OX=9606 GN=EPS15 PE=1 SV=2	98.59	8	9	8	9	8	8	24	4	4	5	6	4	5	13	9	3200000	3300000	1700000	560000	640000	1000000	0.0201349	3.72727	-1.69605	1.69605	1.89812
sp|Q12929|EPS8_HUMAN	EPS8	Epidermal growth factor receptor kinase substrate 8 OS=Homo sapiens OX=9606 GN=EPS8 PE=1 SV=1	91.82	7	10	8	9	9	9	24	2	2	4	4	3	3	9	10	4200000	5200000	8600000	630000	890000	880000	0.0175869	7.5	-1.75481	1.75481	2.90689
sp|P52292|IMA1_HUMAN	KPNA2	Importin subunit alpha-1 OS=Homo sapiens OX=9606 GN=KPNA2 PE=1 SV=1	57.83	7	10	8	12	9	13	24	10	14	8	10	9	13	27	14	12000000	10000000	12000000	14000000	9200000	21000000	0.385153	0.769231	-0.414367	0.414367	-0.378512
sp|O15031|PLXB2_HUMAN	PLXNB2	Plexin-B2 OS=Homo sapiens OX=9606 GN=PLXNB2 PE=1 SV=3	205	9	16	9	17	6	13	24	1	1	0	0	1	1	2	17	3600000	2200000	1300000	37000	0	98000	0.0256687	52.5926	-1.5906	1.5906	5.71679
sp|O15439|MRP4_HUMAN	ABCC4	ATP-binding cassette sub-family C member 4 OS=Homo sapiens OX=9606 GN=ABCC4 PE=1 SV=3	149.43	8	12	6	7	10	11	24	0	0	0	0	0	0	0	12	1700000	1500000	1200000	0	0	0	0.000541944	#DIV/0!	-3.26605	3.26605	#DIV/0!
sp|Q9HCM4|E41L5_HUMAN	EPB41L5	Band 4.1-like protein 5 OS=Homo sapiens OX=9606 GN=EPB41L5 PE=1 SV=3	81.8	9	15	9	15	6	10	24	3	3	1	1	5	6	9	15	4900000	4700000	2300000	1400000	210000	1100000	0.0279999	4.39114	-1.55284	1.55284	2.1346
sp|P04406|G3P_HUMAN	GAPDH	Glyceraldehyde-3-phosphate dehydrogenase OS=Homo sapiens OX=9606 GN=GAPDH PE=1 SV=3	36.03	8	16	8	15	8	15	24	6	16	9	20	8	18	23	20	18000000	17000000	14000000	18000000	20000000	42000000	0.25492	0.6125	-0.593596	0.593596	-0.707218
sp|Q08211|DHX9_HUMAN	DHX9	ATP-dependent RNA helicase A OS=Homo sapiens OX=9606 GN=DHX9 PE=1 SV=4	140.87	9	9	5	6	9	9	23	24	36	23	33	24	42	71	42	2500000	1500000	1900000	40000000	32000000	65000000	0.0117361	0.0430657	-1.93048	1.93048	-4.53732
sp|P52272|HNRPM_HUMAN	HNRNPM	Heterogeneous nuclear ribonucleoprotein M OS=Homo sapiens OX=9606 GN=HNRNPM PE=1 SV=3	77.46	6	10	10	12	7	7	23	19	46	15	31	20	31	54	46	2200000	2600000	3000000	18000000	10000000	17000000	0.0080057	0.173333	-2.0966	2.0966	-2.52838
sp|O14980|XPO1_HUMAN	XPO1	Exportin-1 OS=Homo sapiens OX=9606 GN=XPO1 PE=1 SV=1	123.31	9	10	7	11	7	10	23	13	18	10	15	13	16	36	18	1800000	1300000	880000	3500000	4500000	6500000	0.0189907	0.274483	-1.72146	1.72146	-1.86521
sp|Q9Y262|EIF3L_HUMAN	EIF3L	Eukaryotic translation initiation factor 3 subunit L OS=Homo sapiens OX=9606 GN=EIF3L PE=1 SV=1	66.68	8	10	8	9	7	8	23	14	15	9	14	15	19	38	19	4200000	3800000	2600000	12000000	11000000	21000000	0.0257724	0.240909	-1.58885	1.58885	-2.05344
sp|Q07157|ZO1_HUMAN	TJP1	Tight junction protein ZO-1 OS=Homo sapiens OX=9606 GN=TJP1 PE=1 SV=3	195.34	9	11	9	10	5	5	23	4	4	6	6	5	5	15	11	3000000	2700000	1200000	1000000	1400000	1100000	0.117491	1.97143	-0.929995	0.929995	0.979241
sp|Q00839|HNRPU_HUMAN	HNRNPU	Heterogeneous nuclear ribonucleoprotein U OS=Homo sapiens OX=9606 GN=HNRNPU PE=1 SV=6	90.53	9	14	8	12	6	11	23	15	44	14	43	13	38	42	44	20000000	17000000	7900000	170000000	170000000	260000000	0.00360397	0.0748333	-2.44322	2.44322	-3.74018
sp|P50851|LRBA_HUMAN	LRBA	Lipopolysaccharide-responsive and beige-like anchor protein OS=Homo sapiens OX=9606 GN=LRBA PE=1 SV=4	318.91	5	5	7	9	11	12	23	5	5	4	4	6	7	15	12	2000000	2600000	3500000	1100000	840000	1800000	0.0495276	2.16578	-1.30515	1.30515	1.11488
sp|P29317|EPHA2_HUMAN	EPHA2	Ephrin type-A receptor 2 OS=Homo sapiens OX=9606 GN=EPHA2 PE=1 SV=2	108.2	6	11	5	11	12	16	23	0	0	1	1	1	1	2	16	2700000	2000000	3800000	0	29000	140000	0.00615595	50.2959	-2.2107	2.2107	5.65237
sp|O75694|NU155_HUMAN	NUP155	Nuclear pore complex protein Nup155 OS=Homo sapiens OX=9606 GN=NUP155 PE=1 SV=1	155.1	7	9	7	10	9	13	23	9	13	9	12	7	12	25	13	2700000	4200000	3600000	3500000	4000000	4800000	0.357387	0.853659	-0.446861	0.446861	-0.228269
sp|P80723|BASP1_HUMAN	BASP1	Brain acid soluble protein 1 OS=Homo sapiens OX=9606 GN=BASP1 PE=1 SV=2	22.68	8	121	8	146	7	71	23	2	2	1	1	1	1	4	146	8900000	18000000	7300000	450000	220000	320000	0.0293374	34.5455	-1.53258	1.53258	5.11042
sp|Q06830|PRDX1_HUMAN	PRDX1	Peroxiredoxin-1 OS=Homo sapiens OX=9606 GN=PRDX1 PE=1 SV=1	22.1	8	28	7	29	8	28	23	7	31	7	42	7	46	21	46	84000000	95000000	64000000	86000000	84000000	140000000	0.336452	0.783871	-0.473077	0.473077	-0.351312
sp|Q14444|CAPR1_HUMAN	CAPRIN1	Caprin-1 OS=Homo sapiens OX=9606 GN=CAPRIN1 PE=1 SV=2	78.32	8	18	7	18	8	18	23	9	32	10	34	8	32	27	34	11000000	9300000	8700000	44000000	40000000	59000000	0.00284955	0.202797	-2.54522	2.54522	-2.30189
sp|P56192|SYMC_HUMAN	MARS1	Methionine--tRNA ligase, cytoplasmic OS=Homo sapiens OX=9606 GN=MARS1 PE=1 SV=2	101.05	5	5	8	8	10	10	23	8	9	8	11	8	10	24	11	3100000	5500000	5100000	7100000	6400000	9800000	0.0660674	0.587983	-1.18001	1.18001	-0.766154
sp|Q92692|NECT2_HUMAN	NECTIN2	Nectin-2 OS=Homo sapiens OX=9606 GN=NECTIN2 PE=1 SV=1	57.71	7	11	9	14	7	9	23	2	3	2	5	2	4	6	14	7700000	9600000	5300000	440000	560000	890000	0.00527011	11.9577	-2.27818	2.27818	3.57986
sp|Q8N3F8|MILK1_HUMAN	MICALL1	MICAL-like protein 1 OS=Homo sapiens OX=9606 GN=MICALL1 PE=1 SV=2	93.38	7	8	9	11	7	8	23	3	4	3	3	4	6	10	11	1900000	2300000	1600000	470000	220000	670000	0.00356206	4.26471	-2.4483	2.4483	2.09245
sp|Q00325|MPCP_HUMAN	SLC25A3	Phosphate carrier protein, mitochondrial OS=Homo sapiens OX=9606 GN=SLC25A3 PE=1 SV=2	40.07	7	13	8	16	8	16	23	7	16	7	15	7	21	21	21	33000000	31000000	26000000	18000000	15000000	30000000	0.148275	1.42857	-0.828932	0.828932	0.514573
sp|A5YKK6|CNOT1_HUMAN	CNOT1	CCR4-NOT transcription complex subunit 1 OS=Homo sapiens OX=9606 GN=CNOT1 PE=1 SV=2	266.77	8	8	6	7	8	8	22	9	10	10	10	10	10	29	10	2000000	2200000	2000000	2700000	1900000	4700000	0.283735	0.666667	-0.547087	0.547087	-0.584963
sp|Q6PKG0|LARP1_HUMAN	LARP1	La-related protein 1 OS=Homo sapiens OX=9606 GN=LARP1 PE=1 SV=2	123.43	7	7	10	11	5	5	22	11	11	10	11	12	14	33	14	2100000	2800000	970000	6100000	5600000	10000000	0.0239586	0.270507	-1.62054	1.62054	-1.88626
sp|P13639|EF2_HUMAN	EEF2	Elongation factor 2 OS=Homo sapiens OX=9606 GN=EEF2 PE=1 SV=4	95.28	6	7	8	12	8	10	22	9	15	10	20	11	21	30	21	6600000	5900000	4800000	8900000	11000000	17000000	0.0581006	0.468835	-1.23582	1.23582	-1.09285
sp|O43795|MYO1B_HUMAN	MYO1B	Unconventional myosin-Ib OS=Homo sapiens OX=9606 GN=MYO1B PE=1 SV=3	131.9	4	4	12	12	6	7	22	1	1	2	2	3	4	6	12	3000000	5800000	2000000	400000	210000	1100000	0.0605591	6.31579	-1.21782	1.21782	2.65896
sp|P11171|EPB41_HUMAN	EPB41	Protein 4.1 OS=Homo sapiens OX=9606 GN=EPB41 PE=1 SV=4	96.96	6	9	9	13	7	12	22	6	7	5	5	4	4	15	13	7200000	10000000	6200000	3900000	6100000	9700000	0.577619	1.18782	-0.238358	0.238358	0.248313
sp|P33527|MRP1_HUMAN	ABCC1	Multidrug resistance-associated protein 1 OS=Homo sapiens OX=9606 GN=ABCC1 PE=1 SV=3	171.48	5	6	7	7	10	10	22	1	1	1	1	0	0	2	10	1500000	3000000	2700000	96000	62000	0	0.00692117	45.5696	-2.15982	2.15982	5.51
sp|Q9NWQ8|PHAG1_HUMAN	PAG1	Phosphoprotein associated with glycosphingolipid-enriched microdomains 1 OS=Homo sapiens OX=9606 GN=PAG1 PE=1 SV=2	46.95	8	16	8	17	6	8	22	0	0	2	2	0	0	2	17	1900000	2200000	1300000	0	120000	0	0.00276567	45	-2.5582	2.5582	5.49185
sp|Q5VUJ6|LRCH2_HUMAN	LRCH2	Leucine-rich repeat and calponin homology domain-containing protein 2 OS=Homo sapiens OX=9606 GN=LRCH2 PE=1 SV=2	84.54	7	8	8	9	7	8	22	2	2	3	4	3	3	8	9	4000000	3900000	3000000	220000	410000	920000	0.00121029	7.03226	-2.91711	2.91711	2.81399
sp|Q14315|FLNC_HUMAN	FLNC	Filamin-C OS=Homo sapiens OX=9606 GN=FLNC PE=1 SV=3	290.84	9	10	5	7	8	8	22	2	2	4	6	0	0	6	10	4400000	1500000	2300000	120000	590000	0	0.0475098	11.5493	-1.32322	1.32322	3.52973
sp|P51149|RAB7A_HUMAN	RAB7A	Ras-related protein Rab-7a OS=Homo sapiens OX=9606 GN=RAB7A PE=1 SV=1	23.47	8	8	7	8	7	10	22	5	5	5	5	4	6	14	10	15000000	21000000	20000000	6800000	5600000	9300000	0.00603704	2.58065	-2.21918	2.21918	1.36773
sp|Q9Y6M7|S4A7_HUMAN	SLC4A7	Sodium bicarbonate cotransporter 3 OS=Homo sapiens OX=9606 GN=SLC4A7 PE=1 SV=2	135.96	8	8	6	8	8	12	22	3	3	0	0	2	2	5	12	1800000	2600000	2700000	510000	0	290000	0.0028156	8.875	-2.55043	2.55043	3.14975
sp|O00161|SNP23_HUMAN	SNAP23	Synaptosomal-associated protein 23 OS=Homo sapiens OX=9606 GN=SNAP23 PE=1 SV=1	23.34	7	30	7	26	8	36	22	4	4	5	7	4	6	13	36	32000000	40000000	35000000	1400000	920000	1100000	0.000122294	31.2865	-3.91259	3.91259	4.96747
sp|O14974|MYPT1_HUMAN	PPP1R12A	Protein phosphatase 1 regulatory subunit 12A OS=Homo sapiens OX=9606 GN=PPP1R12A PE=1 SV=1	115.21	7	12	8	9	7	10	22	4	4	3	3	4	5	11	12	6100000	4900000	5100000	2300000	800000	3400000	0.0189459	2.47692	-1.72248	1.72248	1.30855
sp|Q14008|CKAP5_HUMAN	CKAP5	Cytoskeleton-associated protein 5 OS=Homo sapiens OX=9606 GN=CKAP5 PE=1 SV=3	225.35	6	7	7	8	8	9	21	8	8	5	5	8	9	21	9	1900000	2000000	1200000	1600000	1100000	3300000	0.695079	0.85	-0.157966	0.157966	-0.234465
sp|P42166|LAP2A_HUMAN	TMPO	Lamina-associated polypeptide 2, isoform alpha OS=Homo sapiens OX=9606 GN=TMPO PE=1 SV=2	75.45	5	5	8	9	8	8	21	14	21	13	25	11	20	38	25	3400000	5700000	4500000	39000000	45000000	48000000	0.000132678	0.10303	-3.8772	3.8772	-3.27886
sp|P04844|RPN2_HUMAN	RPN2	Dolichyl-diphosphooligosaccharide--protein glycosyltransferase subunit 2 OS=Homo sapiens OX=9606 GN=RPN2 PE=1 SV=3	69.24	7	9	7	7	7	8	21	7	7	2	2	4	4	13	9	2100000	2000000	1600000	1900000	460000	790000	0.13934	1.80952	-0.855925	0.855925	0.85561
sp|P23229|ITA6_HUMAN	ITGA6	Integrin alpha-6 OS=Homo sapiens OX=9606 GN=ITGA6 PE=1 SV=5	126.53	4	5	9	12	8	9	21	1	1	1	1	1	1	3	12	2100000	3900000	4100000	89000	58000	84000	0.00664203	43.7229	-2.1777	2.1777	5.45032
sp|P29692|EF1D_HUMAN	EEF1D	Elongation factor 1-delta OS=Homo sapiens OX=9606 GN=EEF1D PE=1 SV=5	31.1	9	12	8	10	4	5	21	7	13	8	17	7	12	22	17	4400000	4900000	3700000	8400000	12000000	14000000	0.0130665	0.377907	-1.88384	1.88384	-1.4039
sp|P28288|ABCD3_HUMAN	ABCD3	ATP-binding cassette sub-family D member 3 OS=Homo sapiens OX=9606 GN=ABCD3 PE=1 SV=1	75.43	6	7	8	10	7	7	21	6	7	5	5	7	7	18	10	2100000	3100000	2000000	2400000	1300000	3900000	0.880351	0.947368	-0.055344	0.055344	-0.0780025
sp|Q86YS7|C2CD5_HUMAN	C2CD5	C2 domain-containing protein 5 OS=Homo sapiens OX=9606 GN=C2CD5 PE=1 SV=1	110.38	8	12	6	13	7	9	21	4	4	2	2	2	2	8	13	2500000	2300000	1500000	250000	76000	150000	0.00330276	13.2353	-2.48112	2.48112	3.72632
sp|P50995|ANX11_HUMAN	ANXA11	Annexin A11 OS=Homo sapiens OX=9606 GN=ANXA11 PE=1 SV=1	54.36	7	17	7	23	7	19	21	6	13	4	6	5	5	15	23	5300000	5800000	5600000	4400000	2100000	4700000	0.0928345	1.49107	-1.03229	1.03229	0.576349
sp|Q04721|NOTC2_HUMAN	NOTCH2	Neurogenic locus notch homolog protein 2 OS=Homo sapiens OX=9606 GN=NOTCH2 PE=1 SV=3	265.23	8	13	6	9	7	8	21	4	5	4	5	3	3	11	13	5700000	9800000	4200000	1200000	830000	920000	0.0291423	6.67797	-1.53548	1.53548	2.73941
sp|O15400|STX7_HUMAN	STX7	Syntaxin-7 OS=Homo sapiens OX=9606 GN=STX7 PE=1 SV=4	29.8	8	14	7	13	6	10	21	1	1	1	1	2	2	4	14	17000000	21000000	13000000	660000	190000	400000	0.00200503	40.8	-2.69788	2.69788	5.3505
sp|Q96AC1|FERM2_HUMAN	FERMT2	Fermitin family homolog 2 OS=Homo sapiens OX=9606 GN=FERMT2 PE=1 SV=1	77.81	7	7	8	10	6	7	21	2	2	2	2	0	0	4	10	1200000	2200000	2300000	86000	350000	0	0.00873799	13.0734	-2.05859	2.05859	3.70856
sp|Q8N3R9|PALS1_HUMAN	PALS1	Protein PALS1 OS=Homo sapiens OX=9606 GN=PALS1 PE=1 SV=3	77.25	9	11	7	7	5	5	21	1	1	1	1	1	1	3	11	2500000	1700000	1200000	120000	180000	100000	0.0117514	13.5	-1.92991	1.92991	3.75489
sp|P29966|MARCS_HUMAN	MARCKS	Myristoylated alanine-rich C-kinase substrate OS=Homo sapiens OX=9606 GN=MARCKS PE=1 SV=4	31.54	7	141	8	168	6	149	21	5	29	5	29	4	32	14	168	19000000	31000000	16000000	5900000	8200000	9800000	0.0410229	2.76151	-1.38697	1.38697	1.46546
sp|O00459|P85B_HUMAN	PIK3R2	Phosphatidylinositol 3-kinase regulatory subunit beta OS=Homo sapiens OX=9606 GN=PIK3R2 PE=1 SV=2	81.49	7	8	8	9	6	7	21	4	4	1	1	0	0	5	9	4200000	5300000	3400000	270000	49000	0	0.00166618	40.4389	-2.77828	2.77828	5.33767
sp|O60506|HNRPQ_HUMAN	SYNCRIP	Heterogeneous nuclear ribonucleoprotein Q OS=Homo sapiens OX=9606 GN=SYNCRIP PE=1 SV=2	69.56	7	10	7	10	6	7	20	13	20	13	16	11	13	37	20	15000000	13000000	8900000	35000000	31000000	31000000	0.000859067	0.380412	-3.06597	3.06597	-1.39436
sp|Q92900|RENT1_HUMAN	UPF1	Regulator of nonsense transcripts 1 OS=Homo sapiens OX=9606 GN=UPF1 PE=1 SV=2	124.27	8	10	7	7	5	5	20	8	10	10	12	12	17	30	17	4000000	3000000	2600000	7500000	6300000	12000000	0.0389108	0.372093	-1.40993	1.40993	-1.42626
sp|O60271|JIP4_HUMAN	SPAG9	C-Jun-amino-terminal kinase-interacting protein 4 OS=Homo sapiens OX=9606 GN=SPAG9 PE=1 SV=4	146.11	5	5	6	9	9	11	20	4	5	4	4	5	5	13	11	520000	1000000	2200000	810000	990000	1800000	0.948773	1.03333	-0.0228375	0.0228375	0.0473057
sp|P02786|TFR1_HUMAN	TFRC	Transferrin receptor protein 1 OS=Homo sapiens OX=9606 GN=TFRC PE=1 SV=2	84.82	5	43	6	51	9	29	20	0	0	3	3	2	2	5	51	5000000	9300000	6100000	0	1200000	2900000	0.0242633	4.97561	-1.61505	1.61505	2.31487
sp|Q8WUM4|PDC6I_HUMAN	PDCD6IP	Programmed cell death 6-interacting protein OS=Homo sapiens OX=9606 GN=PDCD6IP PE=1 SV=1	95.96	5	5	7	8	8	9	20	5	6	6	6	5	5	16	9	3900000	6500000	5200000	2900000	13000000	24000000	0.257476	0.390977	-0.589264	0.589264	-1.35484
sp|Q92621|NU205_HUMAN	NUP205	Nuclear pore complex protein Nup205 OS=Homo sapiens OX=9606 GN=NUP205 PE=1 SV=3	227.78	6	6	7	8	7	7	20	6	6	2	4	1	3	9	8	2400000	2100000	1800000	1100000	1100000	1400000	0.0108226	1.75	-1.96567	1.96567	0.807355
sp|P08581|MET_HUMAN	MET	Hepatocyte growth factor receptor OS=Homo sapiens OX=9606 GN=MET PE=1 SV=4	155.44	6	6	7	9	7	10	20	0	0	0	0	0	0	0	10	1500000	8100000	2500000	0	0	0	0.121011	#DIV/0!	-0.917177	0.917177	#DIV/0!
sp|P68104|EF1A1_HUMAN	EEF1A1	Elongation factor 1-alpha 1 OS=Homo sapiens OX=9606 GN=EEF1A1 PE=1 SV=1	50.11	8	16	7	17	5	10	20	6	11	6	16	6	17	18	17	39000000	56000000	28000000	40000000	53000000	77000000	0.31215	0.723529	-0.505637	0.505637	-0.466876
sp|O14964|HGS_HUMAN	HGS	Hepatocyte growth factor-regulated tyrosine kinase substrate OS=Homo sapiens OX=9606 GN=HGS PE=1 SV=1	86.14	7	13	6	18	7	16	20	6	14	6	10	6	12	18	18	3200000	7200000	5500000	4900000	3100000	3400000	0.308191	1.39474	-0.51118	0.51118	0.479993
sp|Q9HB71|CYBP_HUMAN	CACYBP	Calcyclin-binding protein OS=Homo sapiens OX=9606 GN=CACYBP PE=1 SV=2	26.19	7	9	7	11	6	7	20	8	10	7	22	9	21	24	22	5400000	3900000	4300000	10000000	10000000	18000000	0.0396375	0.357895	-1.40189	1.40189	-1.48239
sp|Q13136|LIPA1_HUMAN	PPFIA1	Liprin-alpha-1 OS=Homo sapiens OX=9606 GN=PPFIA1 PE=1 SV=1	135.7	6	6	7	8	7	7	20	2	3	1	2	2	2	5	8	2900000	2400000	3300000	470000	150000	480000	0.000894127	7.81818	-3.0486	3.0486	2.96683
sp|P27824|CALX_HUMAN	CANX	Calnexin OS=Homo sapiens OX=9606 GN=CANX PE=1 SV=2	67.53	7	11	7	15	6	8	20	5	6	6	7	8	9	19	15	14000000	15000000	14000000	14000000	12000000	20000000	0.701406	0.934783	-0.15403	0.15403	-0.0972972
sp|Q96SB3|NEB2_HUMAN	PPP1R9B	Neurabin-2 OS=Homo sapiens OX=9606 GN=PPP1R9B PE=1 SV=3	89.28	7	17	7	12	6	14	20	3	4	2	3	4	4	9	17	3900000	3900000	2900000	620000	360000	380000	0.000822605	7.86765	-3.08481	3.08481	2.97593
sp|P12268|IMDH2_HUMAN	IMPDH2	Inosine-5'-monophosphate dehydrogenase 2 OS=Homo sapiens OX=9606 GN=IMPDH2 PE=1 SV=2	55.77	7	8	6	6	7	7	20	6	6	9	9	6	6	21	9	7300000	5500000	5200000	5800000	6900000	9700000	0.333084	0.803571	-0.477447	0.477447	-0.315502
sp|P50454|SERPH_HUMAN	SERPINH1	Serpin H1 OS=Homo sapiens OX=9606 GN=SERPINH1 PE=1 SV=2	46.41	8	8	7	8	5	6	20	5	5	6	6	6	6	17	8	4900000	4500000	2400000	2100000	2500000	3600000	0.251367	1.43902	-0.599692	0.599692	0.525091
sp|P24752|THIL_HUMAN	ACAT1	Acetyl-CoA acetyltransferase, mitochondrial OS=Homo sapiens OX=9606 GN=ACAT1 PE=1 SV=1	45.17	7	10	7	15	6	10	20	4	4	3	3	2	3	9	15	3700000	4300000	1700000	1900000	500000	870000	0.07383	2.96636	-1.13177	1.13177	1.56869
sp|Q99959|PKP2_HUMAN	PKP2	Plakophilin-2 OS=Homo sapiens OX=9606 GN=PKP2 PE=1 SV=2	97.35	8	12	6	11	6	11	20	0	0	1	1	1	2	2	12	7200000	4800000	5800000	0	100000	360000	0.00120094	38.6957	-2.92048	2.92048	5.2741
sp|P52907|CAZA1_HUMAN	CAPZA1	F-actin-capping protein subunit alpha-1 OS=Homo sapiens OX=9606 GN=CAPZA1 PE=1 SV=3	32.9	7	26	7	22	6	15	20	3	6	5	6	6	7	14	26	4000000	3400000	2400000	690000	1700000	2200000	0.0543306	2.13508	-1.26496	1.26496	1.09429
sp|Q9UJU6|DBNL_HUMAN	DBNL	Drebrin-like protein OS=Homo sapiens OX=9606 GN=DBNL PE=1 SV=1	48.18	7	9	7	13	6	8	20	1	1	4	5	3	5	8	13	2800000	5400000	2700000	230000	1100000	1800000	0.0596342	3.48243	-1.2245	1.2245	1.80009
sp|Q7KZF4|SND1_HUMAN	SND1	Staphylococcal nuclease domain-containing protein 1 OS=Homo sapiens OX=9606 GN=SND1 PE=1 SV=1	101.93	7	8	6	7	6	8	19	11	14	10	14	12	16	33	16	3400000	3000000	2900000	8100000	6200000	7900000	0.00229459	0.418919	-2.63929	2.63929	-1.25526
sp|Q92499|DDX1_HUMAN	DDX1	ATP-dependent RNA helicase DDX1 OS=Homo sapiens OX=9606 GN=DDX1 PE=1 SV=2	82.38	6	7	7	9	6	7	19	12	15	11	12	11	14	34	15	3800000	3200000	2300000	11000000	6800000	13000000	0.0188488	0.301948	-1.72472	1.72472	-1.72763
sp|O00507|USP9Y_HUMAN	USP9Y	Probable ubiquitin carboxyl-terminal hydrolase FAF-Y OS=Homo sapiens OX=9606 GN=USP9Y PE=2 SV=2	290.89	4	5	6	6	9	11	19	11	14	2	2	6	8	19	14	1500000	2000000	3200000	4300000	310000	3600000	0.724222	0.816078	-0.140129	0.140129	-0.293221
sp|O75165|DJC13_HUMAN	DNAJC13	DnaJ homolog subfamily C member 13 OS=Homo sapiens OX=9606 GN=DNAJC13 PE=1 SV=5	254.25	6	8	7	7	6	8	19	4	5	2	2	4	5	10	8	1200000	1300000	1200000	480000	170000	1300000	0.160161	1.89744	-0.795442	0.795442	0.924051
sp|Q5T4S7|UBR4_HUMAN	UBR4	E3 ubiquitin-protein ligase UBR4 OS=Homo sapiens OX=9606 GN=UBR4 PE=1 SV=1	573.48	5	6	6	6	8	9	19	7	9	3	3	3	3	13	9	560000	720000	470000	2500000	170000	230000	0.644867	0.603448	-0.19053	0.19053	-0.728698
sp|Q5JSL3|DOC11_HUMAN	DOCK11	Dedicator of cytokinesis protein 11 OS=Homo sapiens OX=9606 GN=DOCK11 PE=1 SV=2	237.52	6	6	5	5	8	8	19	0	0	0	0	1	1	1	8	1100000	1300000	2600000	0	0	260000	0.0298092	19.2308	-1.52565	1.52565	4.26534
sp|P16615|AT2A2_HUMAN	ATP2A2	Sarcoplasmic/endoplasmic reticulum calcium ATPase 2 OS=Homo sapiens OX=9606 GN=ATP2A2 PE=1 SV=1	114.68	6	12	6	10	7	14	19	7	10	6	8	8	10	21	14	14000000	7300000	11000000	8600000	6000000	9300000	0.268761	1.35146	-0.570633	0.570633	0.434524
sp|Q9H3S7|PTN23_HUMAN	PTPN23	Tyrosine-protein phosphatase non-receptor type 23 OS=Homo sapiens OX=9606 GN=PTPN23 PE=1 SV=1	178.86	5	7	6	9	8	10	19	4	5	1	1	5	5	10	10	780000	1300000	840000	1100000	11000	480000	0.280808	1.83532	-0.55159	0.55159	0.876035
sp|P35232|PHB1_HUMAN	PHB1	Prohibitin 1 OS=Homo sapiens OX=9606 GN=PHB1 PE=1 SV=1	29.79	7	7	4	4	8	8	19	6	6	3	3	3	4	12	8	6400000	2900000	5500000	4400000	1900000	2400000	0.192254	1.70115	-0.716125	0.716125	0.76651
sp|O14786|NRP1_HUMAN	NRP1	Neuropilin-1 OS=Homo sapiens OX=9606 GN=NRP1 PE=1 SV=3	103.07	8	9	5	8	6	8	19	0	0	0	0	0	0	0	9	2700000	3000000	2100000	0	0	0	0.000601246	#DIV/0!	-3.22095	3.22095	#DIV/0!
sp|Q86X29|LSR_HUMAN	LSR	Lipolysis-stimulated lipoprotein receptor OS=Homo sapiens OX=9606 GN=LSR PE=1 SV=4	71.39	8	14	6	10	5	8	19	4	5	3	4	3	6	10	14	16000000	13000000	9900000	2000000	1700000	3600000	0.00476661	5.32877	-2.32179	2.32179	2.4138
sp|P63010|AP2B1_HUMAN	AP2B1	AP-2 complex subunit beta OS=Homo sapiens OX=9606 GN=AP2B1 PE=1 SV=1	104.49	6	7	8	12	5	7	19	5	6	2	4	3	4	10	12	1100000	3500000	2400000	1300000	600000	1100000	0.139413	2.33333	-0.855698	0.855698	1.22239
sp|Q9UEY8|ADDG_HUMAN	ADD3	Gamma-adducin OS=Homo sapiens OX=9606 GN=ADD3 PE=1 SV=1	79.11	7	11	5	7	7	7	19	1	2	4	4	1	1	6	11	6800000	2700000	3700000	220000	800000	140000	0.0326981	11.3793	-1.48548	1.48548	3.50834
sp|P23458|JAK1_HUMAN	JAK1	Tyrosine-protein kinase JAK1 OS=Homo sapiens OX=9606 GN=JAK1 PE=1 SV=2	133.19	5	6	6	6	8	12	19	1	1	0	0	2	3	3	12	850000	810000	1100000	100000	0	240000	0.00213002	8.11765	-2.67162	2.67162	3.02106
sp|O75044|SRGP2_HUMAN	SRGAP2	SLIT-ROBO Rho GTPase-activating protein 2 OS=Homo sapiens OX=9606 GN=SRGAP2 PE=1 SV=3	120.79	6	6	7	7	6	7	19	0	0	2	2	3	3	5	7	2100000	2800000	2500000	0	290000	700000	0.0017377	7.47475	-2.76002	2.76002	2.90202
sp|P06733|ENOA_HUMAN	ENO1	Alpha-enolase OS=Homo sapiens OX=9606 GN=ENO1 PE=1 SV=2	47.14	8	8	6	7	5	6	19	5	8	6	6	4	4	15	8	6100000	4700000	3200000	4500000	4900000	6400000	0.587146	0.886076	-0.231254	0.231254	-0.174498
sp|Q8TAA9|VANG1_HUMAN	VANGL1	Vang-like protein 1 OS=Homo sapiens OX=9606 GN=VANGL1 PE=1 SV=1	59.94	7	15	6	11	6	8	19	1	1	1	1	0	0	2	15	5200000	5200000	3900000	44000	65000	0	0.000401427	131.193	-3.39639	3.39639	7.03554
sp|O95490|AGRL2_HUMAN	ADGRL2	Adhesion G protein-coupled receptor L2 OS=Homo sapiens OX=9606 GN=ADGRL2 PE=1 SV=2	163.24	8	8	7	8	4	4	19	2	2	1	1	2	2	5	8	3000000	3700000	2400000	330000	290000	770000	0.00318508	6.54676	-2.49688	2.49688	2.71078
sp|Q9Y5X1|SNX9_HUMAN	SNX9	Sorting nexin-9 OS=Homo sapiens OX=9606 GN=SNX9 PE=1 SV=1	66.55	6	7	6	10	7	9	19	3	3	4	5	3	4	10	10	2800000	4900000	3100000	640000	690000	670000	0.011056	5.4	-1.9564	1.9564	2.43296
sp|Q9H2J7|S6A15_HUMAN	SLC6A15	Sodium-dependent neutral amino acid transporter B(0)AT2 OS=Homo sapiens OX=9606 GN=SLC6A15 PE=1 SV=1	81.78	7	8	6	11	6	9	19	2	2	2	2	2	2	6	11	8000000	17000000	10000000	920000	830000	9200000	0.108463	3.19635	-0.964717	0.964717	1.67642
sp|Q86VP6|CAND1_HUMAN	CAND1	Cullin-associated NEDD8-dissociated protein 1 OS=Homo sapiens OX=9606 GN=CAND1 PE=1 SV=2	136.29	3	3	5	5	10	11	18	11	11	9	11	8	8	28	11	470000	1400000	2400000	5000000	2500000	4300000	0.0541624	0.361864	-1.2663	1.2663	-1.46648
sp|Q4VCS5|AMOT_HUMAN	AMOT	Angiomotin OS=Homo sapiens OX=9606 GN=AMOT PE=1 SV=1	118.01	6	14	7	14	5	8	18	5	7	5	6	6	8	16	14	2200000	2200000	730000	930000	1000000	1800000	0.454426	1.37534	-0.342537	0.342537	0.459783
sp|P26599|PTBP1_HUMAN	PTBP1	Polypyrimidine tract-binding protein 1 OS=Homo sapiens OX=9606 GN=PTBP1 PE=1 SV=2	59.6	7	7	6	7	5	5	18	9	14	9	16	10	18	28	18	2300000	3000000	1600000	18000000	14000000	27000000	0.0108817	0.116949	-1.9633	1.9633	-3.09605
sp|P04075|ALDOA_HUMAN	ALDOA	Fructose-bisphosphate aldolase A OS=Homo sapiens OX=9606 GN=ALDOA PE=1 SV=2	39.4	5	62	8	74	5	53	18	8	28	9	23	11	24	28	74	11000000	20000000	7700000	14000000	12000000	25000000	0.494681	0.758824	-0.305675	0.305675	-0.398164
sp|O94973|AP2A2_HUMAN	AP2A2	AP-2 complex subunit alpha-2 OS=Homo sapiens OX=9606 GN=AP2A2 PE=1 SV=2	103.89	6	6	6	7	6	7	18	2	2	2	2	0	0	4	7	970000	1600000	720000	200000	260000	0	0.0260316	7.15217	-1.5845	1.5845	2.83838
sp|Q9Y5S2|MRCKB_HUMAN	CDC42BPB	Serine/threonine-protein kinase MRCK beta OS=Homo sapiens OX=9606 GN=CDC42BPB PE=1 SV=2	194.19	5	5	6	6	7	7	18	1	1	1	1	2	2	4	7	810000	1500000	2000000	160000	38000	98000	0.0181715	14.5608	-1.74061	1.74061	3.86402
sp|Q5SYE7|NHSL1_HUMAN	NHSL1	NHS-like protein 1 OS=Homo sapiens OX=9606 GN=NHSL1 PE=1 SV=2	170.56	4	6	7	10	7	9	18	1	1	2	3	3	4	6	10	1200000	2100000	2500000	120000	540000	1300000	0.0684266	2.95918	-1.16478	1.16478	1.5652
sp|Q9BTT6|LRRC1_HUMAN	LRRC1	Leucine-rich repeat-containing protein 1 OS=Homo sapiens OX=9606 GN=LRRC1 PE=1 SV=1	59.2	5	5	7	8	6	8	18	3	3	1	1	1	1	5	8	4100000	4300000	2700000	190000	360000	1200000	0.00624585	6.34286	-2.20441	2.20441	2.66513
sp|Q6V0I7|FAT4_HUMAN	FAT4	Protocadherin Fat 4 OS=Homo sapiens OX=9606 GN=FAT4 PE=1 SV=2	542.35	5	5	7	7	6	6	18	0	0	0	0	0	0	0	7	920000	1100000	700000	0	0	0	0.00143028	#DIV/0!	-2.84458	2.84458	#DIV/0!
sp|P39023|RL3_HUMAN	RPL3	60S ribosomal protein L3 OS=Homo sapiens OX=9606 GN=RPL3 PE=1 SV=2	46.08	6	38	8	42	4	6	18	7	37	8	10	5	5	20	42	7800000	11000000	3400000	7300000	4500000	4400000	0.451404	1.37037	-0.345435	0.345435	0.454566
sp|Q9Y277|VDAC3_HUMAN	VDAC3	Voltage-dependent anion-selective channel protein 3 OS=Homo sapiens OX=9606 GN=VDAC3 PE=1 SV=1	30.64	7	18	6	19	5	14	18	7	17	5	16	6	12	18	19	71000000	72000000	27000000	44000000	43000000	65000000	0.734213	1.11842	-0.134178	0.134178	0.161463
sp|P17301|ITA2_HUMAN	ITGA2	Integrin alpha-2 OS=Homo sapiens OX=9606 GN=ITGA2 PE=1 SV=2	129.21	5	8	7	7	6	8	18	0	0	0	0	0	0	0	8	1800000	2000000	1800000	0	0	0	9.6791e-06	#DIV/0!	-5.01416	5.01416	#DIV/0!
sp|P62701|RS4X_HUMAN	RPS4X	40S ribosomal protein S4, X isoform OS=Homo sapiens OX=9606 GN=RPS4X PE=1 SV=2	29.58	5	8	7	10	6	7	18	5	6	7	14	6	10	18	14	8200000	12000000	7500000	5100000	11000000	15000000	0.740882	0.890675	-0.130251	0.130251	-0.167029
sp|P14868|SYDC_HUMAN	DARS1	Aspartate--tRNA ligase, cytoplasmic OS=Homo sapiens OX=9606 GN=DARS1 PE=1 SV=2	57.1	7	13	6	8	5	7	18	7	12	2	2	3	4	12	13	3400000	3300000	2000000	4200000	300000	1000000	0.452296	1.58182	-0.344577	0.344577	0.661584
sp|P22234|PUR6_HUMAN	PAICS	Bifunctional phosphoribosylaminoimidazole carboxylase/phosphoribosylaminoimidazole succinocarboxamide synthetase OS=Homo sapiens OX=9606 GN=PAICS PE=1 SV=3	47.05	6	7	6	6	6	7	18	6	6	3	4	5	5	14	7	9400000	6700000	6300000	7600000	6600000	9000000	0.834588	0.965517	-0.078528	0.078528	-0.0506261
sp|O94887|FARP2_HUMAN	FARP2	FERM, ARHGEF and pleckstrin domain-containing protein 2 OS=Homo sapiens OX=9606 GN=FARP2 PE=1 SV=3	119.81	6	6	6	9	6	7	18	2	2	0	0	0	0	2	9	3100000	5100000	3200000	260000	0	0	0.00481152	43.8462	-2.31772	2.31772	5.45438
sp|P45880|VDAC2_HUMAN	VDAC2	Voltage-dependent anion-selective channel protein 2 OS=Homo sapiens OX=9606 GN=VDAC2 PE=1 SV=2	31.55	6	11	6	11	6	15	18	6	9	6	9	6	10	18	15	70000000	65000000	69000000	56000000	49000000	75000000	0.369382	1.13333	-0.432525	0.432525	0.180572
sp|O43143|DHX15_HUMAN	DHX15	ATP-dependent RNA helicase DHX15 OS=Homo sapiens OX=9606 GN=DHX15 PE=1 SV=2	90.88	8	9	3	4	6	8	17	17	23	15	22	12	17	44	23	2600000	2100000	2500000	18000000	14000000	22000000	0.00252497	0.133333	-2.59774	2.59774	-2.90689
sp|Q9NU22|MDN1_HUMAN	MDN1	Midasin OS=Homo sapiens OX=9606 GN=MDN1 PE=1 SV=2	632.42	7	8	5	6	5	7	17	12	13	9	9	9	11	30	13	800000	730000	1000000	2600000	2700000	4900000	0.0276127	0.248039	-1.55889	1.55889	-2.01136
sp|P55265|DSRAD_HUMAN	ADAR	Double-stranded RNA-specific adenosine deaminase OS=Homo sapiens OX=9606 GN=ADAR PE=1 SV=4	135.98	6	8	6	10	5	5	17	13	18	9	14	13	17	35	18	2500000	3900000	1500000	11000000	10000000	15000000	0.00505732	0.219444	-2.29608	2.29608	-2.18807
sp|Q8NE71|ABCF1_HUMAN	ABCF1	ATP-binding cassette sub-family F member 1 OS=Homo sapiens OX=9606 GN=ABCF1 PE=1 SV=2	95.87	7	7	6	7	4	6	17	8	14	11	14	9	15	28	15	1500000	830000	830000	2800000	2000000	4600000	0.0601751	0.33617	-1.22058	1.22058	-1.57274
sp|Q9H9B4|SFXN1_HUMAN	SFXN1	Sideroflexin-1 OS=Homo sapiens OX=9606 GN=SFXN1 PE=1 SV=4	35.6	5	11	7	11	5	7	17	7	7	7	8	5	7	19	11	15000000	14000000	9200000	6400000	5800000	8000000	0.0346212	1.89109	-1.46066	1.46066	0.919217
sp|Q9NZN5|ARHGC_HUMAN	ARHGEF12	Rho guanine nucleotide exchange factor 12 OS=Homo sapiens OX=9606 GN=ARHGEF12 PE=1 SV=1	173.13	4	6	5	7	8	10	17	0	0	2	2	4	4	6	10	790000	760000	1300000	0	39000	1100000	0.227712	2.50219	-0.642614	0.642614	1.32319
sp|O00151|PDLI1_HUMAN	PDLIM1	PDZ and LIM domain protein 1 OS=Homo sapiens OX=9606 GN=PDLIM1 PE=1 SV=4	36.05	5	6	7	9	5	5	17	4	4	5	5	5	6	14	9	7100000	9800000	4400000	3800000	3800000	7300000	0.334769	1.42953	-0.475255	0.475255	0.515541
sp|O94832|MYO1D_HUMAN	MYO1D	Unconventional myosin-Id OS=Homo sapiens OX=9606 GN=MYO1D PE=1 SV=2	116.13	6	8	5	7	6	9	17	1	2	3	4	2	3	6	9	2700000	2200000	2100000	230000	1200000	470000	0.00794489	3.68421	-2.09991	2.09991	1.88136
sp|Q15678|PTN14_HUMAN	PTPN14	Tyrosine-protein phosphatase non-receptor type 14 OS=Homo sapiens OX=9606 GN=PTPN14 PE=1 SV=2	135.18	6	8	6	9	5	7	17	1	3	1	2	3	3	5	9	1400000	3200000	1700000	700000	250000	260000	0.0421972	5.20661	-1.37472	1.37472	2.38034
sp|Q99569|PKP4_HUMAN	PKP4	Plakophilin-4 OS=Homo sapiens OX=9606 GN=PKP4 PE=1 SV=2	131.79	3	4	9	11	5	5	17	1	1	1	1	3	3	5	11	1900000	3300000	1400000	140000	390000	1000000	0.0534735	4.31373	-1.27186	1.27186	2.10893
sp|P27986|P85A_HUMAN	PIK3R1	Phosphatidylinositol 3-kinase regulatory subunit alpha OS=Homo sapiens OX=9606 GN=PIK3R1 PE=1 SV=2	83.55	7	7	4	4	6	8	17	2	2	0	0	2	2	4	8	1400000	860000	1600000	210000	0	190000	0.00751912	9.65	-2.12383	2.12383	3.27053
sp|P46060|RAGP1_HUMAN	RANGAP1	Ran GTPase-activating protein 1 OS=Homo sapiens OX=9606 GN=RANGAP1 PE=1 SV=1	63.5	5	8	7	12	5	8	17	5	11	5	7	4	10	14	12	2900000	4500000	2800000	7700000	4700000	4400000	0.137902	0.607143	-0.86043	0.86043	-0.719892
sp|O14983|AT2A1_HUMAN	ATP2A1	Sarcoplasmic/endoplasmic reticulum calcium ATPase 1 OS=Homo sapiens OX=9606 GN=ATP2A1 PE=1 SV=1	110.18	6	9	5	7	6	8	17	6	9	6	9	5	9	17	9	9100000	8900000	7200000	8900000	5400000	10000000	0.852415	1.03704	-0.0693489	0.0693489	0.0524674
sp|Q9Y4J8|DTNA_HUMAN	DTNA	Dystrobrevin alpha OS=Homo sapiens OX=9606 GN=DTNA PE=1 SV=2	83.85	5	6	6	8	6	8	17	3	3	3	3	2	2	8	8	3500000	3300000	3500000	960000	710000	890000	1.33775e-05	4.02344	-4.87363	4.87363	2.00843
sp|Q86VI3|IQGA3_HUMAN	IQGAP3	Ras GTPase-activating-like protein IQGAP3 OS=Homo sapiens OX=9606 GN=IQGAP3 PE=1 SV=2	184.58	5	5	6	7	6	9	17	2	2	0	0	0	0	2	9	600000	880000	620000	120000	0	0	0.00259671	17.5	-2.58558	2.58558	4.12928
sp|Q9UBH6|XPR1_HUMAN	XPR1	Xenotropic and polytropic retrovirus receptor 1 OS=Homo sapiens OX=9606 GN=XPR1 PE=1 SV=1	81.48	6	8	6	7	5	5	17	3	4	0	0	3	3	6	8	6700000	7600000	5100000	1500000	0	960000	0.00269518	7.88618	-2.56941	2.56941	2.97933
sp|Q9H9H4|VP37B_HUMAN	VPS37B	Vacuolar protein sorting-associated protein 37B OS=Homo sapiens OX=9606 GN=VPS37B PE=1 SV=1	31.29	6	10	5	7	6	9	17	1	1	3	3	3	3	7	10	1600000	1100000	980000	44000	200000	290000	0.0066709	6.89139	-2.17582	2.17582	2.78479
sp|Q6WKZ4|RFIP1_HUMAN	RAB11FIP1	Rab11 family-interacting protein 1 OS=Homo sapiens OX=9606 GN=RAB11FIP1 PE=1 SV=3	137.08	6	7	5	8	6	6	17	0	0	3	3	4	4	7	8	1200000	2000000	1700000	0	480000	1100000	0.0486373	3.10127	-1.31303	1.31303	1.63286
sp|Q6P4Q7|CNNM4_HUMAN	CNNM4	Metal transporter CNNM4 OS=Homo sapiens OX=9606 GN=CNNM4 PE=1 SV=3	86.55	6	6	6	8	5	5	17	2	2	0	0	0	0	2	8	3600000	2400000	3200000	160000	0	0	0.00107649	57.5	-2.96799	2.96799	5.84549
sp|Q13263|TIF1B_HUMAN	TRIM28	Transcription intermediary factor 1-beta OS=Homo sapiens OX=9606 GN=TRIM28 PE=1 SV=5	88.49	3	3	7	9	6	8	16	19	48	19	49	20	55	58	55	270000	1600000	1100000	80000000	69000000	130000000	0.00803947	0.0106452	-2.09477	2.09477	-6.55366
sp|O60264|SMCA5_HUMAN	SMARCA5	SWI/SNF-related matrix-associated actin-dependent regulator of chromatin subfamily A member 5 OS=Homo sapiens OX=9606 GN=SMARCA5 PE=1 SV=1	121.83	5	30	6	30	5	19	16	13	58	11	49	11	65	35	65	3400000	4000000	2300000	14000000	11000000	15000000	0.00148325	0.2425	-2.82878	2.82878	-2.04394
sp|P61978|HNRPK_HUMAN	HNRNPK	Heterogeneous nuclear ribonucleoprotein K OS=Homo sapiens OX=9606 GN=HNRNPK PE=1 SV=1	50.94	4	11	5	12	7	12	16	12	93	10	128	10	127	32	128	7700000	8700000	6700000	120000000	92000000	160000000	0.00415043	0.0620968	-2.38191	2.38191	-4.00934
sp|P51114|FXR1_HUMAN	FXR1	RNA-binding protein FXR1 OS=Homo sapiens OX=9606 GN=FXR1 PE=1 SV=3	69.68	4	7	8	13	4	9	16	9	15	10	21	8	22	27	22	1600000	3100000	1700000	5400000	5500000	7200000	0.00678806	0.353591	-2.16825	2.16825	-1.49985
sp|Q69YH5|CDCA2_HUMAN	CDCA2	Cell division cycle-associated protein 2 OS=Homo sapiens OX=9606 GN=CDCA2 PE=1 SV=2	112.61	5	6	5	7	6	8	16	7	7	8	8	10	12	25	12	560000	880000	570000	1600000	1500000	3100000	0.0572758	0.324194	-1.24203	1.24203	-1.62507
sp|P49588|SYAC_HUMAN	AARS1	Alanine--tRNA ligase, cytoplasmic OS=Homo sapiens OX=9606 GN=AARS1 PE=1 SV=2	106.74	8	8	4	5	4	5	16	7	8	6	7	6	7	19	8	3700000	5900000	2300000	3600000	1900000	1800000	0.270288	1.63014	-0.568172	0.568172	0.704993
sp|Q15233|NONO_HUMAN	NONO	Non-POU domain-containing octamer-binding protein OS=Homo sapiens OX=9606 GN=NONO PE=1 SV=4	54.2	5	10	5	11	6	11	16	10	22	8	27	8	37	26	37	5600000	4900000	3200000	17000000	12000000	71000000	0.202692	0.137	-0.693164	0.693164	-2.86775
sp|Q14739|LBR_HUMAN	LBR	Delta(14)-sterol reductase LBR OS=Homo sapiens OX=9606 GN=LBR PE=1 SV=2	70.66	5	8	6	9	5	8	16	6	16	6	11	7	13	19	16	13000000	14000000	6200000	35000000	16000000	31000000	0.060691	0.404878	-1.21688	1.21688	-1.30444
sp|Q13625|ASPP2_HUMAN	TP53BP2	Apoptosis-stimulating of p53 protein 2 OS=Homo sapiens OX=9606 GN=TP53BP2 PE=1 SV=2	125.54	4	6	6	8	6	9	16	3	3	6	7	4	4	13	9	2700000	29000000	31000000	14000000	980000	1400000	0.199961	3.82784	-0.699055	0.699055	1.93653
sp|Q15366|PCBP2_HUMAN	PCBP2	Poly(rC)-binding protein 2 OS=Homo sapiens OX=9606 GN=PCBP2 PE=1 SV=1	38.56	5	5	7	11	4	4	16	7	11	5	5	5	7	17	11	2700000	4900000	3900000	6000000	5400000	13000000	0.163269	0.471311	-0.787096	0.787096	-1.08525
sp|P33176|KINH_HUMAN	KIF5B	Kinesin-1 heavy chain OS=Homo sapiens OX=9606 GN=KIF5B PE=1 SV=1	109.62	6	6	3	3	7	8	16	0	0	0	0	0	0	0	8	1100000	1100000	1600000	0	0	0	0.00160828	#DIV/0!	-2.79364	2.79364	#DIV/0!
sp|P39656|OST48_HUMAN	DDOST	Dolichyl-diphosphooligosaccharide--protein glycosyltransferase 48 kDa subunit OS=Homo sapiens OX=9606 GN=DDOST PE=1 SV=4	50.77	6	7	5	5	5	5	16	5	6	5	5	6	6	16	7	3300000	1700000	1400000	1400000	1700000	2900000	0.866985	1.06667	-0.0619883	0.0619883	0.0931094
sp|P63244|RACK1_HUMAN	RACK1	Receptor of activated protein C kinase 1 OS=Homo sapiens OX=9606 GN=RACK1 PE=1 SV=3	35.05	6	7	5	7	5	6	16	7	13	6	14	6	8	19	14	6600000	6300000	4300000	14000000	8300000	8200000	0.0964137	0.563934	-1.01586	1.01586	-0.826401
sp|Q14974|IMB1_HUMAN	KPNB1	Importin subunit beta-1 OS=Homo sapiens OX=9606 GN=KPNB1 PE=1 SV=2	97.11	4	6	5	6	7	9	16	7	9	6	7	6	8	19	9	2700000	5300000	3600000	4200000	3900000	8800000	0.372136	0.686391	-0.429298	0.429298	-0.542898
sp|P36578|RL4_HUMAN	RPL4	60S ribosomal protein L4 OS=Homo sapiens OX=9606 GN=RPL4 PE=1 SV=5	47.67	4	5	7	7	5	5	16	7	8	6	8	7	9	20	9	15000000	19000000	11000000	19000000	19000000	34000000	0.177573	0.625	-0.750622	0.750622	-0.678072
sp|Q9Y450|HBS1L_HUMAN	HBS1L	HBS1-like protein OS=Homo sapiens OX=9606 GN=HBS1L PE=1 SV=1	75.43	4	5	6	6	6	7	16	3	5	4	4	3	4	10	7	1200000	930000	910000	790000	740000	1100000	0.403294	1.15589	-0.394378	0.394378	0.209009
sp|Q8TEU7|RPGF6_HUMAN	RAPGEF6	Rap guanine nucleotide exchange factor 6 OS=Homo sapiens OX=9606 GN=RAPGEF6 PE=1 SV=2	179.31	7	7	5	6	4	7	16	4	4	2	2	1	1	7	7	940000	1000000	680000	430000	47000	31000	0.0125238	5.15748	-1.90226	1.90226	2.36667
sp|Q14999|CUL7_HUMAN	CUL7	Cullin-7 OS=Homo sapiens OX=9606 GN=CUL7 PE=1 SV=2	191.04	5	7	6	7	5	6	16	2	3	2	3	0	0	4	7	1400000	1400000	1100000	230000	290000	0	0.0010784	7.5	-2.96722	2.96722	2.90689
sp|Q9UNF0|PACN2_HUMAN	PACSIN2	Protein kinase C and casein kinase substrate in neurons protein 2 OS=Homo sapiens OX=9606 GN=PACSIN2 PE=1 SV=2	55.7	5	6	6	9	5	8	16	0	0	1	1	1	1	2	9	6300000	8100000	7900000	0	86000	140000	0.00215915	98.6726	-2.66572	2.66572	6.62458
sp|O94915|FRYL_HUMAN	FRYL	Protein furry homolog-like OS=Homo sapiens OX=9606 GN=FRYL PE=1 SV=2	339.38	5	5	4	5	7	8	16	3	3	1	1	2	2	6	8	340000	340000	1400000	160000	60000	120000	0.177183	6.11765	-0.751578	0.751578	2.61298
sp|O94874|UFL1_HUMAN	UFL1	E3 UFM1-protein ligase 1 OS=Homo sapiens OX=9606 GN=UFL1 PE=1 SV=2	89.54	5	5	6	7	5	6	16	5	5	3	4	4	6	12	7	1200000	1300000	610000	990000	600000	830000	0.397874	1.28512	-0.400255	0.400255	0.361908
sp|O75396|SC22B_HUMAN	SEC22B	Vesicle-trafficking protein SEC22b OS=Homo sapiens OX=9606 GN=SEC22B PE=1 SV=5	24.72	6	6	5	5	5	6	16	4	4	3	4	6	7	13	7	2500000	3000000	2300000	2400000	2500000	5200000	0.460706	0.772277	-0.336576	0.336576	-0.372809
sp|Q13480|GAB1_HUMAN	GAB1	GRB2-associated-binding protein 1 OS=Homo sapiens OX=9606 GN=GAB1 PE=1 SV=2	76.57	5	5	5	7	6	7	16	1	1	2	2	2	2	5	7	3200000	2600000	3000000	29000	320000	820000	0.000939243	7.5278	-3.02722	3.02722	2.91223
sp|P29323|EPHB2_HUMAN	EPHB2	Ephrin type-B receptor 2 OS=Homo sapiens OX=9606 GN=EPHB2 PE=1 SV=5	117.42	5	5	5	5	6	7	16	0	0	0	0	0	0	0	7	1900000	4300000	2500000	0	0	0	0.0158437	#DIV/0!	-1.80014	1.80014	#DIV/0!
sp|P08754|GNAI3_HUMAN	GNAI3	Guanine nucleotide-binding protein G(i) subunit alpha-3 OS=Homo sapiens OX=9606 GN=GNAI3 PE=1 SV=3	40.51	6	17	5	14	5	15	16	3	4	3	5	3	5	9	17	37000000	33000000	25000000	3200000	4500000	5000000	0.00153952	7.48031	-2.81262	2.81262	2.9031
sp|P54760|EPHB4_HUMAN	EPHB4	Ephrin type-B receptor 4 OS=Homo sapiens OX=9606 GN=EPHB4 PE=1 SV=2	108.2	5	6	6	7	5	7	16	1	1	1	1	0	0	2	7	2800000	4800000	3000000	110000	54000	0	0.0054589	64.6341	-2.26289	2.26289	6.01422
sp|Q92576|PHF3_HUMAN	PHF3	PHD finger protein 3 OS=Homo sapiens OX=9606 GN=PHF3 PE=1 SV=3	229.34	3	3	6	6	6	6	15	11	12	10	12	8	8	29	12	590000	1700000	2300000	4300000	3400000	5100000	0.0175189	0.358594	-1.75649	1.75649	-1.47958
sp|P22102|PUR2_HUMAN	GART	Trifunctional purine biosynthetic protein adenosine-3 OS=Homo sapiens OX=9606 GN=GART PE=1 SV=1	107.7	3	3	7	8	5	6	15	7	8	6	7	9	10	22	10	1200000	2300000	1800000	3600000	3100000	8200000	0.125129	0.355705	-0.902643	0.902643	-1.49125
sp|Q6W2J9|BCOR_HUMAN	BCOR	BCL-6 corepressor OS=Homo sapiens OX=9606 GN=BCOR PE=1 SV=1	192.07	3	3	6	7	6	6	15	8	9	5	6	8	11	21	11	610000	1500000	650000	2700000	1600000	3400000	0.0514009	0.358442	-1.28903	1.28903	-1.48019
sp|P11586|C1TC_HUMAN	MTHFD1	C-1-tetrahydrofolate synthase, cytoplasmic OS=Homo sapiens OX=9606 GN=MTHFD1 PE=1 SV=4	101.47	4	6	5	6	6	10	15	4	6	6	8	4	9	14	10	1500000	1600000	2700000	2700000	1800000	2300000	0.512482	0.852941	-0.290322	0.290322	-0.229482
sp|Q9Y3I0|RTCB_HUMAN	RTCB	RNA-splicing ligase RtcB homolog OS=Homo sapiens OX=9606 GN=RTCB PE=1 SV=1	55.17	8	9	3	5	4	6	15	6	6	6	6	5	5	17	9	3000000	1600000	1800000	4800000	2700000	5300000	0.0786929	0.5	-1.10406	1.10406	-1
sp|Q7Z417|NUFP2_HUMAN	NUFIP2	FMR1-interacting protein NUFIP2 OS=Homo sapiens OX=9606 GN=NUFIP2 PE=1 SV=1	76.07	5	5	4	7	6	7	15	9	16	7	13	4	8	20	16	560000	1000000	2400000	3700000	3000000	1900000	0.112587	0.460465	-0.94851	0.94851	-1.11884
sp|Q96F07|CYFP2_HUMAN	CYFIP2	Cytoplasmic FMR1-interacting protein 2 OS=Homo sapiens OX=9606 GN=CYFIP2 PE=1 SV=2	148.3	5	7	5	7	5	8	15	0	0	0	0	1	1	1	8	800000	860000	1400000	0	0	96000	0.00694774	31.875	-2.15816	2.15816	4.99435
sp|Q92734|TFG_HUMAN	TFG	Protein TFG OS=Homo sapiens OX=9606 GN=TFG PE=1 SV=2	43.42	6	7	5	7	4	6	15	7	9	5	6	6	8	18	9	9800000	5000000	10000000	9500000	7800000	8800000	0.81214	0.950192	-0.0903692	0.0903692	-0.0737097
sp|O00159|MYO1C_HUMAN	MYO1C	Unconventional myosin-Ic OS=Homo sapiens OX=9606 GN=MYO1C PE=1 SV=4	121.61	6	8	6	9	3	5	15	2	3	3	3	3	4	8	9	2500000	2300000	680000	190000	490000	780000	0.0896043	3.75342	-1.04767	1.04767	1.90821
sp|Q99755|PI51A_HUMAN	PIP5K1A	Phosphatidylinositol 4-phosphate 5-kinase type-1 alpha OS=Homo sapiens OX=9606 GN=PIP5K1A PE=1 SV=1	62.59	6	10	5	10	4	7	15	3	3	1	2	0	0	4	10	2200000	3000000	1300000	520000	150000	0	0.0195175	9.70149	-1.70958	1.70958	3.27821
sp|Q13017|RHG05_HUMAN	ARHGAP5	Rho GTPase-activating protein 5 OS=Homo sapiens OX=9606 GN=ARHGAP5 PE=1 SV=2	172.35	3	4	5	7	7	8	15	3	3	2	2	2	3	7	8	480000	1000000	870000	220000	130000	380000	0.0351693	3.21918	-1.45384	1.45384	1.68669
sp|P53396|ACLY_HUMAN	ACLY	ATP-citrate synthase OS=Homo sapiens OX=9606 GN=ACLY PE=1 SV=3	120.76	5	5	6	6	4	4	15	4	4	3	3	4	5	11	6	1400000	1200000	970000	1400000	700000	3200000	0.487502	0.673585	-0.312024	0.312024	-0.570068
tr|K7EJE8|K7EJE8_HUMAN	LONP1	Lon protease homolog, mitochondrial OS=Homo sapiens OX=9606 GN=LONP1 PE=1 SV=1	93.24	7	8	5	5	3	3	15	3	3	2	2	1	1	6	8	1400000	1000000	390000	1000000	170000	170000	0.297055	2.08209	-0.527163	0.527163	1.05803
sp|P61204|ARF3_HUMAN	ARF3	ADP-ribosylation factor 3 OS=Homo sapiens OX=9606 GN=ARF3 PE=1 SV=2	20.59	5	7	6	10	4	7	15	3	6	3	10	4	9	10	10	3900000	3900000	5500000	2600000	2800000	7300000	0.907952	1.04724	-0.0419369	0.0419369	0.0665977
sp|Q9Y2U8|MAN1_HUMAN	LEMD3	Inner nuclear membrane protein Man1 OS=Homo sapiens OX=9606 GN=LEMD3 PE=1 SV=2	99.94	5	5	6	7	4	4	15	6	7	7	9	7	7	20	9	420000	870000	310000	1000000	1800000	1900000	0.0359002	0.340426	-1.4449	1.4449	-1.55459
sp|Q9H6A9|PCX3_HUMAN	PCNX3	Pecanex-like protein 3 OS=Homo sapiens OX=9606 GN=PCNX3 PE=1 SV=2	221.9	6	7	4	4	5	7	15	0	0	0	0	0	0	0	7	1100000	950000	660000	0	0	0	0.00219817	#DIV/0!	-2.65794	2.65794	#DIV/0!
sp|A6NNZ2|TBB8B_HUMAN	TUBB8B	Tubulin beta 8B OS=Homo sapiens OX=9606 GN=TUBB8B PE=1 SV=1	49.54	5	7	5	13	5	7	15	6	13	6	15	5	14	17	15	6300000	21000000	15000000	21000000	25000000	44000000	0.127198	0.47	-0.895519	0.895519	-1.08927
sp|O95819|M4K4_HUMAN	MAP4K4	Mitogen-activated protein kinase kinase kinase kinase 4 OS=Homo sapiens OX=9606 GN=MAP4K4 PE=1 SV=2	142.01	5	8	6	9	4	4	15	2	2	1	2	2	2	5	9	2900000	2800000	1000000	510000	71000	610000	0.0453276	5.62552	-1.34364	1.34364	2.49199
sp|P27348|1433T_HUMAN	YWHAQ	14-3-3 protein theta OS=Homo sapiens OX=9606 GN=YWHAQ PE=1 SV=1	27.75	5	63	6	53	4	46	15	4	41	4	33	5	36	13	63	8500000	8300000	5200000	4000000	4100000	8600000	0.394909	1.31737	-0.403503	0.403503	0.397655
sp|P62829|RL23_HUMAN	RPL23	60S ribosomal protein L23 OS=Homo sapiens OX=9606 GN=RPL23 PE=1 SV=1	14.86	4	7	5	8	6	8	15	5	10	5	6	3	5	13	10	510000000	390000000	410000000	330000000	4800000	8800000	0.0474959	3.81257	-1.32334	1.32334	1.93076
sp|Q9Y5K6|CD2AP_HUMAN	CD2AP	CD2-associated protein OS=Homo sapiens OX=9606 GN=CD2AP PE=1 SV=1	71.41	5	5	5	6	5	6	15	3	3	4	4	3	3	10	6	3100000	3400000	2700000	1000000	1400000	1600000	0.0029743	2.3	-2.52662	2.52662	1.20163
sp|P61224|RAP1B_HUMAN	RAP1B	Ras-related protein Rap-1b OS=Homo sapiens OX=9606 GN=RAP1B PE=1 SV=1	20.81	5	8	5	7	5	5	15	1	1	1	2	2	2	4	8	7700000	11000000	4400000	1100000	1600000	1700000	0.0311913	5.25	-1.50597	1.50597	2.39232
sp|P32119|PRDX2_HUMAN	PRDX2	Peroxiredoxin-2 OS=Homo sapiens OX=9606 GN=PRDX2 PE=1 SV=5	21.88	5	8	5	11	5	7	15	5	9	5	12	5	13	15	13	37000000	54000000	41000000	59000000	77000000	110000000	0.0738309	0.536585	-1.13176	1.13176	-0.89812
sp|Q9Y5Y0|FLVC1_HUMAN	FLVCR1	Feline leukemia virus subgroup C receptor-related protein 1 OS=Homo sapiens OX=9606 GN=FLVCR1 PE=1 SV=1	59.82	5	6	5	5	5	6	15	0	0	0	0	1	1	1	6	2900000	3200000	2600000	0	0	200000	0.000107369	43.5	-3.96912	3.96912	5.44294
sp|P14866|HNRPL_HUMAN	HNRNPL	Heterogeneous nuclear ribonucleoprotein L OS=Homo sapiens OX=9606 GN=HNRNPL PE=1 SV=2	64.09	6	11	4	8	4	4	14	11	45	13	46	17	58	41	58	910000	1600000	440000	16000000	21000000	33000000	0.0115025	0.0421429	-1.93921	1.93921	-4.56857
sp|P49790|NU153_HUMAN	NUP153	Nuclear pore complex protein Nup153 OS=Homo sapiens OX=9606 GN=NUP153 PE=1 SV=2	153.84	3	3	6	8	5	5	14	8	13	8	17	9	15	25	17	780000	2100000	1200000	4600000	4500000	4100000	0.00190323	0.309091	-2.72051	2.72051	-1.6939
sp|P31943|HNRH1_HUMAN	HNRNPH1	Heterogeneous nuclear ribonucleoprotein H OS=Homo sapiens OX=9606 GN=HNRNPH1 PE=1 SV=4	49.2	6	13	4	12	4	10	14	11	43	8	53	11	67	30	67	9900000	19000000	12000000	95000000	79000000	100000000	0.000355298	0.14927	-3.44941	3.44941	-2.744
sp|Q00341|VIGLN_HUMAN	HDLBP	Vigilin OS=Homo sapiens OX=9606 GN=HDLBP PE=1 SV=2	141.37	5	10	4	6	5	8	14	7	12	6	7	6	9	19	12	1800000	3900000	2700000	1900000	2600000	2700000	0.576232	1.16667	-0.239403	0.239403	0.222392
sp|Q92974|ARHG2_HUMAN	ARHGEF2	Rho guanine nucleotide exchange factor 2 OS=Homo sapiens OX=9606 GN=ARHGEF2 PE=1 SV=4	111.47	4	4	6	8	4	4	14	4	5	3	3	5	6	12	8	530000	1200000	410000	730000	700000	1500000	0.504031	0.730375	-0.297542	0.297542	-0.45329
sp|Q12802|AKP13_HUMAN	AKAP13	A-kinase anchor protein 13 OS=Homo sapiens OX=9606 GN=AKAP13 PE=1 SV=2	307.36	4	4	3	4	7	8	14	3	3	4	4	2	3	9	8	530000	400000	1200000	440000	230000	480000	0.276867	1.85217	-0.557729	0.557729	0.88922
sp|Q5SW79|CE170_HUMAN	CEP170	Centrosomal protein of 170 kDa OS=Homo sapiens OX=9606 GN=CEP170 PE=1 SV=1	175.19	5	5	4	6	5	6	14	6	8	4	5	3	3	13	8	1000000	940000	1100000	1200000	350000	580000	0.305059	1.42723	-0.515616	0.515616	0.513218
sp|Q02878|RL6_HUMAN	RPL6	60S ribosomal protein L6 OS=Homo sapiens OX=9606 GN=RPL6 PE=1 SV=3	32.71	5	6	5	6	4	7	14	4	6	5	8	3	4	12	8	9000000	12000000	6800000	6600000	8800000	12000000	0.954051	1.0146	-0.0204286	0.0204286	0.020909
sp|P42704|LPPRC_HUMAN	LRPPRC	Leucine-rich PPR motif-containing protein, mitochondrial OS=Homo sapiens OX=9606 GN=LRPPRC PE=1 SV=3	157.81	6	6	5	5	3	4	14	1	1	2	2	2	2	5	6	470000	480000	110000	45000	140000	170000	0.138857	2.98592	-0.857434	0.857434	1.57817
sp|P61019|RAB2A_HUMAN	RAB2A	Ras-related protein Rab-2A OS=Homo sapiens OX=9606 GN=RAB2A PE=1 SV=1	23.53	5	6	4	5	5	6	14	3	4	5	7	5	6	13	7	5200000	7000000	6000000	4000000	3200000	4400000	0.0249415	1.56897	-1.60308	1.60308	0.649814
sp|P31689|DNJA1_HUMAN	DNAJA1	DnaJ homolog subfamily A member 1 OS=Homo sapiens OX=9606 GN=DNAJA1 PE=1 SV=2	44.84	4	4	4	4	6	6	14	4	4	4	5	5	9	13	9	2600000	3000000	2800000	3500000	3700000	7700000	0.189628	0.563758	-0.722097	0.722097	-0.826851
sp|Q9UGP8|SEC63_HUMAN	SEC63	Translocation protein SEC63 homolog OS=Homo sapiens OX=9606 GN=SEC63 PE=1 SV=2	87.94	5	6	3	4	6	7	14	5	5	4	5	5	5	14	7	2500000	570000	2500000	1500000	1700000	2900000	0.831456	0.913115	-0.0801605	0.0801605	-0.131132
sp|Q16513|PKN2_HUMAN	PKN2	Serine/threonine-protein kinase N2 OS=Homo sapiens OX=9606 GN=PKN2 PE=1 SV=1	111.96	4	6	6	8	4	4	14	4	4	1	1	3	4	8	8	1300000	2500000	1400000	1300000	270000	840000	0.128411	2.15768	-0.891398	0.891398	1.10948
sp|P07948|LYN_HUMAN	LYN	Tyrosine-protein kinase Lyn OS=Homo sapiens OX=9606 GN=LYN PE=1 SV=3	58.54	5	8	6	8	3	3	14	1	1	1	1	1	1	3	8	3500000	4600000	1500000	310000	240000	320000	0.0327191	11.0345	-1.4852	1.4852	3.46395
sp|Q96QK1|VPS35_HUMAN	VPS35	Vacuolar protein sorting-associated protein 35 OS=Homo sapiens OX=9606 GN=VPS35 PE=1 SV=2	91.65	4	5	4	4	6	7	14	3	3	2	2	0	0	5	7	750000	900000	1900000	280000	200000	0	0.0507127	7.39583	-1.29488	1.29488	2.88671
sp|P06748|NPM_HUMAN	NPM1	Nucleophosmin OS=Homo sapiens OX=9606 GN=NPM1 PE=1 SV=2	32.55	5	7	4	6	5	7	14	7	24	6	23	7	23	20	24	3200000	2600000	4700000	14000000	10000000	12000000	0.00293175	0.291667	-2.53287	2.53287	-1.77761
sp|P18085|ARF4_HUMAN	ARF4	ADP-ribosylation factor 4 OS=Homo sapiens OX=9606 GN=ARF4 PE=1 SV=3	20.5	5	7	5	8	4	7	14	4	6	3	5	5	8	12	8	8600000	13000000	7100000	7200000	5200000	11000000	0.511587	1.2265	-0.291081	0.291081	0.294542
sp|P00403|COX2_HUMAN	MT-CO2	Cytochrome c oxidase subunit 2 OS=Homo sapiens OX=9606 GN=MT-CO2 PE=1 SV=1	25.55	5	6	5	5	4	7	14	5	6	3	6	3	5	11	7	3800000	4200000	3300000	3100000	3700000	5400000	0.704567	0.92623	-0.152078	0.152078	-0.110558
sp|P04626|ERBB2_HUMAN	ERBB2	Receptor tyrosine-protein kinase erbB-2 OS=Homo sapiens OX=9606 GN=ERBB2 PE=1 SV=1	137.82	6	6	4	4	4	5	14	1	1	2	3	1	2	4	6	1300000	880000	660000	94000	160000	180000	0.0133525	6.54378	-1.87444	1.87444	2.71012
sp|P00533|EGFR_HUMAN	EGFR	Epidermal growth factor receptor OS=Homo sapiens OX=9606 GN=EGFR PE=1 SV=2	134.19	3	6	5	5	6	6	14	1	1	0	0	0	0	1	6	4200000	5400000	5300000	330000	0	0	0.000263633	45.1515	-3.579	3.579	5.4967
sp|Q14156|EFR3A_HUMAN	EFR3A	Protein EFR3 homolog A OS=Homo sapiens OX=9606 GN=EFR3A PE=1 SV=2	92.86	3	4	6	7	5	7	14	0	0	0	0	0	0	0	7	970000	1100000	1300000	0	0	0	0.000304717	#DIV/0!	-3.5161	3.5161	#DIV/0!
sp|O75051|PLXA2_HUMAN	PLXNA2	Plexin-A2 OS=Homo sapiens OX=9606 GN=PLXNA2 PE=1 SV=4	210.97	5	8	6	6	3	4	14	0	0	0	0	0	0	0	8	1400000	820000	370000	0	0	0	0.0443002	#DIV/0!	-1.35359	1.35359	#DIV/0!
sp|P47755|CAZA2_HUMAN	CAPZA2	F-actin-capping protein subunit alpha-2 OS=Homo sapiens OX=9606 GN=CAPZA2 PE=1 SV=3	32.93	5	6	5	5	4	4	14	0	0	0	0	0	0	0	6	5400000	5900000	4000000	0	0	0	0.000855087	#DIV/0!	-3.06799	3.06799	#DIV/0!
sp|P32969|RL9_HUMAN	RPL9P9	60S ribosomal protein L9 OS=Homo sapiens OX=9606 GN=RPL9P9 PE=1 SV=1	21.85	6	8	5	7	3	8	14	4	7	4	9	5	10	13	10	7700000	6700000	4900000	9300000	9600000	19000000	0.132432	0.509235	-0.878007	0.878007	-0.973597
sp|Q9BZQ8|NIBA1_HUMAN	NIBAN1	Protein Niban 1 OS=Homo sapiens OX=9606 GN=NIBAN1 PE=1 SV=1	103.07	4	6	5	8	5	11	14	1	1	2	2	3	4	6	11	1700000	2100000	2300000	280000	420000	1600000	0.0493929	2.65217	-1.30634	1.30634	1.40718
sp|P10114|RAP2A_HUMAN	RAP2A	Ras-related protein Rap-2a OS=Homo sapiens OX=9606 GN=RAP2A PE=1 SV=1	20.6	5	7	6	9	3	7	14	0	0	0	0	0	0	0	9	1200000	1700000	790000	0	0	0	0.00948553	#DIV/0!	-2.02294	2.02294	#DIV/0!
sp|Q9UKG1|DP13A_HUMAN	APPL1	DCC-interacting protein 13-alpha OS=Homo sapiens OX=9606 GN=APPL1 PE=1 SV=1	79.61	4	4	5	8	5	7	14	0	0	1	1	0	0	1	8	420000	810000	670000	0	15000	0	0.00531692	126.667	-2.27434	2.27434	6.98489
sp|P05556|ITB1_HUMAN	ITGB1	Integrin beta-1 OS=Homo sapiens OX=9606 GN=ITGB1 PE=1 SV=2	88.36	4	4	5	6	5	6	14	2	2	0	0	1	1	3	6	9100000	15000000	9700000	1000000	0	100000	0.00458618	30.7273	-2.33855	2.33855	4.94145
sp|P51148|RAB5C_HUMAN	RAB5C	Ras-related protein Rab-5C OS=Homo sapiens OX=9606 GN=RAB5C PE=1 SV=2	23.47	5	9	5	16	4	7	14	4	17	3	7	3	5	10	17	5100000	6800000	4200000	3000000	1900000	2900000	0.030036	2.0641	-1.52236	1.52236	1.04551
sp|P62241|RS8_HUMAN	RPS8	40S ribosomal protein S8 OS=Homo sapiens OX=9606 GN=RPS8 PE=1 SV=2	24.19	5	9	5	8	4	8	14	4	6	4	7	4	6	12	9	26000000	24000000	26000000	16000000	14000000	21000000	0.0189001	1.4902	-1.72354	1.72354	0.575502
sp|P46977|STT3A_HUMAN	STT3A	Dolichyl-diphosphooligosaccharide--protein glycosyltransferase subunit STT3A OS=Homo sapiens OX=9606 GN=STT3A PE=1 SV=2	80.48	5	7	5	8	4	5	14	3	4	5	7	5	7	13	8	3800000	4100000	1400000	1700000	2200000	4000000	0.694123	1.17722	-0.158564	0.158564	0.235378
sp|Q7Z434|MAVS_HUMAN	MAVS	Mitochondrial antiviral-signaling protein OS=Homo sapiens OX=9606 GN=MAVS PE=1 SV=2	56.49	5	7	4	5	5	5	14	4	5	4	5	2	4	10	7	1800000	2400000	1500000	1800000	1100000	1400000	0.234101	1.32558	-0.630597	0.630597	0.406625
sp|P53621|COPA_HUMAN	COPA	Coatomer subunit alpha OS=Homo sapiens OX=9606 GN=COPA PE=1 SV=2	138.26	5	5	2	2	6	6	13	8	8	7	7	4	4	19	8	530000	360000	710000	2100000	2100000	2100000	0.000101028	0.253968	-3.99556	3.99556	-1.97728
sp|Q8IY81|SPB1_HUMAN	FTSJ3	pre-rRNA 2'-O-ribose RNA methyltransferase FTSJ3 OS=Homo sapiens OX=9606 GN=FTSJ3 PE=1 SV=2	96.5	5	6	4	5	4	5	13	7	7	4	4	7	7	18	7	940000	780000	470000	920000	340000	1100000	0.842649	0.927966	-0.0743534	0.0743534	-0.107856
sp|P08133|ANXA6_HUMAN	ANXA6	Annexin A6 OS=Homo sapiens OX=9606 GN=ANXA6 PE=1 SV=3	75.83	3	3	5	7	5	5	13	4	5	6	7	4	4	14	7	1100000	2600000	1400000	1700000	2600000	2300000	0.398208	0.772727	-0.39989	0.39989	-0.371969
sp|Q02790|FKBP4_HUMAN	FKBP4	Peptidyl-prolyl cis-trans isomerase FKBP4 OS=Homo sapiens OX=9606 GN=FKBP4 PE=1 SV=3	51.77	5	5	4	4	4	4	13	6	6	5	8	5	8	16	8	1800000	1900000	1500000	2800000	5800000	6100000	0.0404859	0.353741	-1.3927	1.3927	-1.49923
sp|O00425|IF2B3_HUMAN	IGF2BP3	Insulin-like growth factor 2 mRNA-binding protein 3 OS=Homo sapiens OX=9606 GN=IGF2BP3 PE=1 SV=2	63.67	3	3	4	4	6	7	13	7	8	4	5	3	3	14	8	940000	1500000	2800000	3900000	1900000	2700000	0.246315	0.616471	-0.608509	0.608509	-0.697896
sp|Q7Z3T8|ZFY16_HUMAN	ZFYVE16	Zinc finger FYVE domain-containing protein 16 OS=Homo sapiens OX=9606 GN=ZFYVE16 PE=1 SV=3	168.8	3	3	5	6	5	6	13	3	3	3	3	5	6	11	6	550000	1100000	850000	520000	450000	1400000	0.905982	1.05485	-0.0428803	0.0428803	0.077041
sp|P50990|TCPQ_HUMAN	CCT8	T-complex protein 1 subunit theta OS=Homo sapiens OX=9606 GN=CCT8 PE=1 SV=4	59.58	5	6	4	4	4	4	13	4	4	4	4	4	4	12	6	4400000	3800000	3400000	4100000	5400000	8200000	0.177517	0.655367	-0.75076	0.75076	-0.609625
sp|Q5T9A4|ATD3B_HUMAN	ATAD3B	ATPase family AAA domain-containing protein 3B OS=Homo sapiens OX=9606 GN=ATAD3B PE=1 SV=1	72.53	5	9	4	7	4	8	13	5	7	3	7	6	11	14	11	2000000	2900000	1100000	4700000	2300000	4600000	0.118142	0.517241	-0.927596	0.927596	-0.95109
sp|P30041|PRDX6_HUMAN	PRDX6	Peroxiredoxin-6 OS=Homo sapiens OX=9606 GN=PRDX6 PE=1 SV=3	25.02	5	5	3	3	5	5	13	5	5	6	7	7	12	18	12	4800000	3600000	3900000	5600000	7700000	15000000	0.136803	0.434629	-0.863904	0.863904	-1.20214
sp|Q15181|IPYR_HUMAN	PPA1	Inorganic pyrophosphatase OS=Homo sapiens OX=9606 GN=PPA1 PE=1 SV=2	32.64	3	3	5	5	5	6	13	4	4	5	5	7	7	16	7	1100000	1900000	1800000	2200000	2300000	5400000	0.190625	0.484848	-0.71982	0.71982	-1.04439
sp|Q641Q2|WAC2A_HUMAN	WASHC2A	WASH complex subunit 2A OS=Homo sapiens OX=9606 GN=WASHC2A PE=1 SV=3	147.09	6	7	3	4	4	4	13	0	0	3	3	2	2	5	7	530000	350000	240000	0	170000	150000	0.0561728	3.5	-1.25047	1.25047	1.80735
sp|Q9H857|NT5D2_HUMAN	NT5DC2	5'-nucleotidase domain-containing protein 2 OS=Homo sapiens OX=9606 GN=NT5DC2 PE=1 SV=1	60.68	5	5	5	8	3	3	13	4	6	4	4	3	3	11	8	790000	990000	140000	690000	530000	1100000	0.687071	0.827586	-0.162998	0.162998	-0.273018
sp|Q8IZ21|PHAR4_HUMAN	PHACTR4	Phosphatase and actin regulator 4 OS=Homo sapiens OX=9606 GN=PHACTR4 PE=1 SV=1	78.16	5	7	4	5	4	8	13	0	0	0	0	0	0	0	8	2100000	750000	1500000	0	0	0	0.0205987	#DIV/0!	-1.68616	1.68616	#DIV/0!
sp|Q9H792|PEAK1_HUMAN	PEAK1	Inactive tyrosine-protein kinase PEAK1 OS=Homo sapiens OX=9606 GN=PEAK1 PE=1 SV=4	192.99	5	5	5	7	3	4	13	1	1	1	1	1	1	3	7	510000	820000	720000	91000	72000	130000	0.00324019	6.99659	-2.48943	2.48943	2.80665
sp|Q5M775|CYTSB_HUMAN	SPECC1	Cytospin-B OS=Homo sapiens OX=9606 GN=SPECC1 PE=1 SV=1	118.51	5	7	4	6	4	6	13	0	0	0	0	0	0	0	7	1200000	1100000	800000	0	0	0	0.00100555	#DIV/0!	-2.99759	2.99759	#DIV/0!
sp|P54764|EPHA4_HUMAN	EPHA4	Ephrin type-A receptor 4 OS=Homo sapiens OX=9606 GN=EPHA4 PE=1 SV=1	109.79	5	5	5	6	3	3	13	0	0	0	0	0	0	0	6	380000	700000	240000	0	0	0	0.0319139	#DIV/0!	-1.49602	1.49602	#DIV/0!
SAV1_STRVL		Streptavidin V1 precursor (SA V1) - Streptomyces violaceus (Streptomyces venezuelae).	18.85	5	44	3	51	5	50	13	3	41	3	67	5	79	11	79	1100000000	1100000000	660000000	710000000	1100000000	1800000000	0.515631	0.792244	-0.287661	0.287661	-0.335984
sp|Q9P035|HACD3_HUMAN	HACD3	Very-long-chain (3R)-3-hydroxyacyl-CoA dehydratase 3 OS=Homo sapiens OX=9606 GN=HACD3 PE=1 SV=2	43.13	4	8	4	8	5	9	13	4	7	4	8	4	6	12	9	27000000	32000000	24000000	22000000	18000000	18000000	0.0361906	1.43103	-1.4414	1.4414	0.517058
sp|P15880|RS2_HUMAN	RPS2	40S ribosomal protein S2 OS=Homo sapiens OX=9606 GN=RPS2 PE=1 SV=2	31.3	5	7	4	7	4	6	13	5	6	4	7	4	7	13	7	9000000	9600000	7500000	4300000	9300000	13000000	0.951909	0.981203	-0.0214046	0.0214046	-0.0273764
sp|Q9NZI8|IF2B1_HUMAN	IGF2BP1	Insulin-like growth factor 2 mRNA-binding protein 1 OS=Homo sapiens OX=9606 GN=IGF2BP1 PE=1 SV=2	63.44	4	4	4	6	5	6	13	2	2	4	4	3	3	9	6	2300000	2000000	2000000	1100000	2300000	3000000	0.955684	0.984375	-0.0196858	0.0196858	-0.0227201
sp|Q8IZP0|ABI1_HUMAN	ABI1	Abl interactor 1 OS=Homo sapiens OX=9606 GN=ABI1 PE=1 SV=4	55.05	4	4	4	7	5	7	13	0	0	2	2	1	1	3	7	3000000	3000000	3500000	0	200000	140000	6.60967e-05	27.9412	-4.17982	4.17982	4.80432
sp|O75886|STAM2_HUMAN	STAM2	Signal transducing adapter molecule 2 OS=Homo sapiens OX=9606 GN=STAM2 PE=1 SV=1	58.13	5	6	3	3	5	8	13	1	2	1	1	0	0	2	8	2500000	2300000	1600000	220000	110000	0	0.00194902	19.3939	-2.71018	2.71018	4.27753
sp|Q9C0B5|ZDHC5_HUMAN	ZDHHC5	Palmitoyltransferase ZDHHC5 OS=Homo sapiens OX=9606 GN=ZDHHC5 PE=1 SV=2	77.5	4	6	4	7	5	9	13	2	3	2	3	2	3	6	9	2600000	3600000	3900000	720000	610000	840000	0.00268183	4.65438	-2.57157	2.57157	2.21859
sp|P18124|RL7_HUMAN	RPL7	60S ribosomal protein L7 OS=Homo sapiens OX=9606 GN=RPL7 PE=1 SV=1	29.21	4	4	4	4	5	7	13	3	3	3	4	3	4	9	7	6400000	8300000	9500000	4200000	5700000	9400000	0.413014	1.25389	-0.384036	0.384036	0.326406
sp|P49768|PSN1_HUMAN	PSEN1	Presenilin-1 OS=Homo sapiens OX=9606 GN=PSEN1 PE=1 SV=1	52.63	5	6	4	4	4	5	13	0	0	0	0	0	0	0	6	2500000	1600000	1500000	0	0	0	0.00420545	#DIV/0!	-2.37619	2.37619	#DIV/0!
sp|Q9UQ35|SRRM2_HUMAN	SRRM2	Serine/arginine repetitive matrix protein 2 OS=Homo sapiens OX=9606 GN=SRRM2 PE=1 SV=2	299.44	3	3	4	4	5	6	12	15	19	14	21	14	20	43	21	340000	990000	690000	7800000	6200000	8300000	0.000513993	0.090583	-3.28904	3.28904	-3.46462
sp|Q14152|EIF3A_HUMAN	EIF3A	Eukaryotic translation initiation factor 3 subunit A OS=Homo sapiens OX=9606 GN=EIF3A PE=1 SV=1	166.47	3	3	4	4	5	6	12	12	13	4	4	8	9	24	13	950000	800000	730000	1800000	480000	4700000	0.295695	0.355301	-0.529156	0.529156	-1.49289
sp|Q8TDW7|FAT3_HUMAN	FAT3	Protocadherin Fat 3 OS=Homo sapiens OX=9606 GN=FAT3 PE=2 SV=3	501.67	3	3	6	6	3	3	12	0	0	0	0	0	0	0	6	250000	510000	210000	0	0	0	0.0263401	#DIV/0!	-1.57938	1.57938	#DIV/0!
sp|P26640|SYVC_HUMAN	VARS1	Valine--tRNA ligase OS=Homo sapiens OX=9606 GN=VARS1 PE=1 SV=4	140.39	4	4	2	2	6	7	12	7	9	9	11	8	11	24	11	370000	750000	680000	1500000	1800000	1900000	0.00249267	0.346154	-2.60334	2.60334	-1.53051
sp|P49368|TCPG_HUMAN	CCT3	T-complex protein 1 subunit gamma OS=Homo sapiens OX=9606 GN=CCT3 PE=1 SV=4	60.5	3	3	4	4	5	5	12	2	2	5	5	6	6	13	6	3900000	3700000	4800000	2000000	3800000	7100000	0.918563	0.96124	-0.0368909	0.0368909	-0.0570309
sp|O75027|ABCB7_HUMAN	ABCB7	Iron-sulfur clusters transporter ABCB7, mitochondrial OS=Homo sapiens OX=9606 GN=ABCB7 PE=1 SV=2	82.59	4	4	4	6	4	5	12	2	2	3	4	2	2	7	6	440000	780000	460000	140000	140000	170000	0.02071	3.73333	-1.68382	1.68382	1.90046
sp|O60610|DIAP1_HUMAN	DIAPH1	Protein diaphanous homolog 1 OS=Homo sapiens OX=9606 GN=DIAPH1 PE=1 SV=2	141.26	3	3	4	4	5	5	12	3	3	1	1	3	5	7	5	720000	710000	700000	720000	210000	680000	0.349747	1.32298	-0.456246	0.456246	0.403793
sp|Q13009|TIAM1_HUMAN	TIAM1	Rho guanine nucleotide exchange factor TIAM1 OS=Homo sapiens OX=9606 GN=TIAM1 PE=1 SV=2	177.4	5	5	4	5	3	4	12	1	1	0	0	0	0	1	5	430000	490000	150000	63000	0	0	0.0348068	16.9841	-1.45834	1.45834	4.08612
sp|P50991|TCPD_HUMAN	CCT4	T-complex protein 1 subunit delta OS=Homo sapiens OX=9606 GN=CCT4 PE=1 SV=4	57.89	3	3	5	5	4	5	12	6	6	3	3	4	4	13	6	2900000	4800000	2100000	6000000	1400000	2600000	0.968632	0.98	-0.0138413	0.0138413	-0.0291463
sp|Q6PI48|SYDM_HUMAN	DARS2	Aspartate--tRNA ligase, mitochondrial OS=Homo sapiens OX=9606 GN=DARS2 PE=1 SV=1	73.52	4	5	4	4	4	5	12	4	5	2	2	4	4	10	5	1900000	2200000	1200000	1800000	640000	1100000	0.261316	1.49718	-0.582834	0.582834	0.582243
sp|Q99832|TCPH_HUMAN	CCT7	T-complex protein 1 subunit eta OS=Homo sapiens OX=9606 GN=CCT7 PE=1 SV=2	59.33	5	6	4	4	3	4	12	3	3	2	2	4	5	9	6	2500000	1700000	1700000	1500000	760000	2500000	0.5417	1.2395	-0.266242	0.266242	0.309753
sp|Q9UM54|MYO6_HUMAN	MYO6	Unconventional myosin-VI OS=Homo sapiens OX=9606 GN=MYO6 PE=1 SV=4	149.6	6	7	3	6	3	6	12	0	0	2	2	3	3	5	7	3500000	1600000	1000000	0	330000	590000	0.0891291	6.63043	-1.04998	1.04998	2.7291
sp|O94966|UBP19_HUMAN	USP19	Ubiquitin carboxyl-terminal hydrolase 19 OS=Homo sapiens OX=9606 GN=USP19 PE=1 SV=2	145.56	4	4	5	5	3	3	12	2	2	6	6	4	4	12	6	290000	670000	360000	160000	540000	640000	0.973285	0.985075	-0.0117599	0.0117599	-0.0216951
sp|Q9UJS0|S2513_HUMAN	SLC25A13	Electrogenic aspartate/glutamate antiporter SLC25A13, mitochondrial OS=Homo sapiens OX=9606 GN=SLC25A13 PE=1 SV=2	74.13	5	5	4	4	3	4	12	2	2	4	4	4	4	10	5	1700000	1500000	1400000	500000	1900000	1400000	0.559083	1.21053	-0.252524	0.252524	0.275634
sp|Q14C86|GAPD1_HUMAN	GAPVD1	GTPase-activating protein and VPS9 domain-containing protein 1 OS=Homo sapiens OX=9606 GN=GAPVD1 PE=1 SV=2	164.88	5	5	4	4	3	3	12	3	3	3	4	4	4	10	5	1400000	1300000	1100000	860000	960000	1700000	0.754959	1.07955	-0.122077	0.122077	0.110424
sp|Q12769|NU160_HUMAN	NUP160	Nuclear pore complex protein Nup160 OS=Homo sapiens OX=9606 GN=NUP160 PE=1 SV=3	162.02	3	3	6	7	3	3	12	3	3	2	2	2	4	7	7	310000	690000	180000	280000	56000	430000	0.502921	1.54047	-0.2985	0.2985	0.623371
sp|Q8N8S7|ENAH_HUMAN	ENAH	Protein enabled homolog OS=Homo sapiens OX=9606 GN=ENAH PE=1 SV=2	66.47	3	4	5	5	4	7	12	0	0	1	1	4	5	5	7	280000	270000	270000	0	27000	610000	0.774508	1.28728	-0.110974	0.110974	0.364331
sp|P11177|ODPB_HUMAN	PDHB	Pyruvate dehydrogenase E1 component subunit beta, mitochondrial OS=Homo sapiens OX=9606 GN=PDHB PE=1 SV=3	39.21	3	5	5	6	4	4	12	4	5	2	2	0	0	6	6	1700000	2900000	1300000	1900000	540000	0	0.195088	2.41803	-0.70977	0.70977	1.27383
sp|P23470|PTPRG_HUMAN	PTPRG	Receptor-type tyrosine-protein phosphatase gamma OS=Homo sapiens OX=9606 GN=PTPRG PE=1 SV=4	161.9	3	3	5	8	4	4	12	1	1	0	0	0	0	1	8	460000	1100000	550000	17000	0	0	0.0252039	124.118	-1.59853	1.59853	6.95556
sp|Q15262|PTPRK_HUMAN	PTPRK	Receptor-type tyrosine-protein phosphatase kappa OS=Homo sapiens OX=9606 GN=PTPRK PE=1 SV=2	162	4	4	6	6	2	2	12	1	1	1	1	0	0	2	6	1000000	2000000	960000	120000	93000	0	0.0217592	18.5915	-1.66236	1.66236	4.21658
sp|Q8NI35|INADL_HUMAN	PATJ	InaD-like protein OS=Homo sapiens OX=9606 GN=PATJ PE=1 SV=3	196.25	0	0	6	7	6	7	12	0	0	0	0	0	0	0	7	0	800000	250000	0	0	0	0.212666	#DIV/0!	-0.672301	0.672301	#DIV/0!
sp|P51116|FXR2_HUMAN	FXR2	RNA-binding protein FXR2 OS=Homo sapiens OX=9606 GN=FXR2 PE=1 SV=2	74.18	4	5	5	6	3	4	12	4	9	6	9	5	6	15	9	1000000	1300000	990000	2400000	3500000	3000000	0.00498787	0.369663	-2.30208	2.30208	-1.43572
sp|Q92783|STAM1_HUMAN	STAM	Signal transducing adapter molecule 1 OS=Homo sapiens OX=9606 GN=STAM PE=1 SV=3	59.14	2	3	5	8	5	6	12	3	3	4	6	3	4	10	8	1400000	4700000	24000000	1600000	1300000	1300000	0.287843	7.16667	-0.540845	0.540845	2.8413
sp|O75410|TACC1_HUMAN	TACC1	Transforming acidic coiled-coil-containing protein 1 OS=Homo sapiens OX=9606 GN=TACC1 PE=1 SV=2	87.74	3	5	4	5	5	7	12	2	3	3	4	4	6	9	7	550000	1000000	1200000	210000	480000	1800000	0.877463	1.10442	-0.0567713	0.0567713	0.143286
sp|O75781|PALM_HUMAN	PALM	Paralemmin-1 OS=Homo sapiens OX=9606 GN=PALM PE=1 SV=2	42.05	4	10	5	9	3	7	12	0	0	0	0	0	0	0	10	1100000	560000	790000	0	0	0	0.00642809	#DIV/0!	-2.19192	2.19192	#DIV/0!
sp|Q99623|PHB2_HUMAN	PHB2	Prohibitin-2 OS=Homo sapiens OX=9606 GN=PHB2 PE=1 SV=2	33.28	4	4	5	5	3	3	12	6	6	4	4	3	3	13	6	3100000	4600000	670000	3300000	2000000	3400000	0.933072	0.962069	-0.0300848	0.0300848	-0.0557878
sp|P53618|COPB_HUMAN	COPB1	Coatomer subunit beta OS=Homo sapiens OX=9606 GN=COPB1 PE=1 SV=3	107.07	3	3	6	6	3	3	12	2	3	2	4	3	3	7	6	1700000	1900000	1500000	500000	380000	1500000	0.0720921	2.14286	-1.14211	1.14211	1.09954
sp|Q86Y82|STX12_HUMAN	STX12	Syntaxin-12 OS=Homo sapiens OX=9606 GN=STX12 PE=1 SV=1	31.62	3	3	4	7	5	5	12	1	1	1	1	1	2	3	7	3600000	4200000	1800000	1300000	58000	210000	0.030975	6.12245	-1.50899	1.50899	2.61411
sp|Q01484|ANK2_HUMAN	ANK2	Ankyrin-2 OS=Homo sapiens OX=9606 GN=ANK2 PE=1 SV=4	433.45	4	4	5	5	3	3	12	3	3	0	0	1	1	4	5	1800000	2300000	990000	570000	0	56000	0.0244242	8.13099	-1.61218	1.61218	3.02343
sp|Q92508|PIEZ1_HUMAN	PIEZO1	Piezo-type mechanosensitive ion channel component 1 OS=Homo sapiens OX=9606 GN=PIEZO1 PE=1 SV=4	286.6	4	5	4	5	4	5	12	0	0	0	0	0	0	0	5	390000	510000	620000	0	0	0	0.00158554	#DIV/0!	-2.79982	2.79982	#DIV/0!
sp|P43121|MUC18_HUMAN	MCAM	Cell surface glycoprotein MUC18 OS=Homo sapiens OX=9606 GN=MCAM PE=1 SV=2	71.56	4	4	4	5	4	4	12	0	0	0	0	1	1	1	5	1400000	1800000	970000	0	0	87000	0.00487153	47.931	-2.31233	2.31233	5.58289
sp|Q9HAR2|AGRL3_HUMAN	ADGRL3	Adhesion G protein-coupled receptor L3 OS=Homo sapiens OX=9606 GN=ADGRL3 PE=1 SV=2	161.71	5	5	4	4	3	3	12	0	0	0	0	0	0	0	5	350000	290000	230000	0	0	0	0.00111352	#DIV/0!	-2.9533	2.9533	#DIV/0!
sp|P23588|IF4B_HUMAN	EIF4B	Eukaryotic translation initiation factor 4B OS=Homo sapiens OX=9606 GN=EIF4B PE=1 SV=2	69.11	4	7	3	6	5	8	12	5	23	4	12	4	15	13	23	1600000	1400000	970000	3000000	2500000	4400000	0.0298159	0.40101	-1.52555	1.52555	-1.31829
sp|P62826|RAN_HUMAN	RAN	GTP-binding nuclear protein Ran OS=Homo sapiens OX=9606 GN=RAN PE=1 SV=3	24.41	4	7	4	7	4	6	12	5	7	5	9	4	8	14	9	9400000	13000000	8300000	18000000	17000000	26000000	0.0337271	0.503279	-1.47202	1.47202	-0.990571
sp|Q99714|HCD2_HUMAN	HSD17B10	3-hydroxyacyl-CoA dehydrogenase type-2 OS=Homo sapiens OX=9606 GN=HSD17B10 PE=1 SV=3	26.91	4	7	5	8	3	4	12	4	5	4	5	4	4	12	8	2200000	3300000	1100000	1600000	1100000	1500000	0.287864	1.57143	-0.540812	0.540812	0.652077
sp|P98172|EFNB1_HUMAN	EFNB1	Ephrin-B1 OS=Homo sapiens OX=9606 GN=EFNB1 PE=1 SV=1	37.98	4	7	4	8	4	8	12	0	0	2	4	2	2	4	8	3100000	4700000	4100000	0	480000	720000	0.00223923	9.91667	-2.6499	2.6499	3.30986
sp|P09211|GSTP1_HUMAN	GSTP1	Glutathione S-transferase P OS=Homo sapiens OX=9606 GN=GSTP1 PE=1 SV=2	23.34	4	4	4	4	4	4	12	5	5	3	4	4	6	12	6	2900000	3600000	3000000	3800000	1400000	2900000	0.559132	1.17284	-0.252486	0.252486	0.230006
sp|P62244|RS15A_HUMAN	RPS15A	40S ribosomal protein S15a OS=Homo sapiens OX=9606 GN=RPS15A PE=1 SV=2	14.83	4	6	4	4	4	5	12	3	4	2	2	2	5	7	6	5400000	6000000	4600000	4600000	2200000	13000000	0.720562	0.808081	-0.142329	0.142329	-0.307429
sp|Q13492|PICAL_HUMAN	PICALM	Phosphatidylinositol-binding clathrin assembly protein OS=Homo sapiens OX=9606 GN=PICALM PE=1 SV=2	70.71	4	5	3	5	5	6	12	4	4	2	2	2	2	8	6	1700000	1600000	1100000	640000	210000	550000	0.0116664	3.14286	-1.93306	1.93306	1.65208
sp|Q14118|DAG1_HUMAN	DAG1	Dystroglycan 1 OS=Homo sapiens OX=9606 GN=DAG1 PE=1 SV=2	97.38	4	6	4	5	4	7	12	1	1	1	1	1	1	3	7	10000000	6800000	4900000	140000	220000	160000	0.00901271	41.7308	-2.04514	2.04514	5.38304
sp|P01889|HLAB_HUMAN	HLA-B	HLA class I histocompatibility antigen, B alpha chain OS=Homo sapiens OX=9606 GN=HLA-B PE=1 SV=3	40.43	3	4	4	5	5	7	12	1	1	1	1	0	0	2	7	7800000	12000000	12000000	320000	220000	0	0.00175542	58.8889	-2.75562	2.75562	5.87992
sp|P63151|2ABA_HUMAN	PPP2R2A	Serine/threonine-protein phosphatase 2A 55 kDa regulatory subunit B alpha isoform OS=Homo sapiens OX=9606 GN=PPP2R2A PE=1 SV=1	51.66	5	6	3	3	4	4	12	3	3	1	1	1	1	5	6	1900000	980000	1700000	1100000	75000	120000	0.0658539	3.53668	-1.18142	1.18142	1.8224
sp|P60660|MYL6_HUMAN	MYL6	Myosin light polypeptide 6 OS=Homo sapiens OX=9606 GN=MYL6 PE=1 SV=2	16.92	5	5	3	3	4	5	12	1	2	2	2	1	1	4	5	5300000	3100000	4700000	530000	950000	380000	0.00524883	7.04301	-2.27994	2.27994	2.81619
sp|P43007|SATT_HUMAN	SLC1A4	Neutral amino acid transporter A OS=Homo sapiens OX=9606 GN=SLC1A4 PE=1 SV=1	55.69	4	5	4	4	4	4	12	1	2	1	1	0	0	2	5	3400000	3800000	3000000	270000	170000	0	0.00018298	23.1818	-3.7376	3.7376	4.53492
sp|P23468|PTPRD_HUMAN	PTPRD	Receptor-type tyrosine-protein phosphatase delta OS=Homo sapiens OX=9606 GN=PTPRD PE=1 SV=2	214.62	3	3	4	5	5	5	12	0	0	0	0	0	0	0	5	1100000	1600000	1400000	0	0	0	0.000712011	#DIV/0!	-3.14751	3.14751	#DIV/0!
sp|Q5T2T1|MPP7_HUMAN	MPP7	MAGUK p55 subfamily member 7 OS=Homo sapiens OX=9606 GN=MPP7 PE=1 SV=1	65.48	3	3	5	5	4	5	12	0	0	0	0	0	0	0	5	430000	980000	570000	0	0	0	0.0161383	#DIV/0!	-1.79214	1.79214	#DIV/0!
sp|P62424|RL7A_HUMAN	RPL7A	60S ribosomal protein L7a OS=Homo sapiens OX=9606 GN=RPL7A PE=1 SV=2	29.98	4	6	4	5	4	6	12	4	6	4	6	4	7	12	7	12000000	13000000	12000000	15000000	13000000	25000000	0.225654	0.698113	-0.646558	0.646558	-0.518467
sp|Q9Y6W5|WASF2_HUMAN	WASF2	Actin-binding protein WASF2 OS=Homo sapiens OX=9606 GN=WASF2 PE=1 SV=3	54.25	4	5	4	5	4	5	12	1	1	1	1	0	0	2	5	2800000	3900000	3300000	530000	430000	0	0.00108062	10.4167	-2.96633	2.96633	3.38082
sp|P11388|TOP2A_HUMAN	TOP2A	DNA topoisomerase 2-alpha OS=Homo sapiens OX=9606 GN=TOP2A PE=1 SV=3	174.28	5	5	3	3	3	4	11	14	15	9	9	11	12	34	15	1200000	430000	550000	6000000	3000000	7200000	0.0212995	0.134568	-1.67163	1.67163	-2.89359
sp|Q92945|FUBP2_HUMAN	KHSRP	Far upstream element-binding protein 2 OS=Homo sapiens OX=9606 GN=KHSRP PE=1 SV=4	73.07	4	5	3	4	4	5	11	13	31	14	75	14	61	41	75	2900000	2700000	2800000	38000000	47000000	56000000	0.00104786	0.0595745	-2.9797	2.9797	-4.06916
sp|Q7L2E3|DHX30_HUMAN	DHX30	ATP-dependent RNA helicase DHX30 OS=Homo sapiens OX=9606 GN=DHX30 PE=1 SV=1	133.85	4	4	3	3	4	4	11	9	11	6	7	5	6	20	11	1300000	990000	1000000	4300000	1400000	1400000	0.261414	0.46338	-0.582671	0.582671	-1.10973
sp|P78347|GTF2I_HUMAN	GTF2I	General transcription factor II-I OS=Homo sapiens OX=9606 GN=GTF2I PE=1 SV=2	112.35	4	5	4	5	3	4	11	11	13	10	13	10	13	31	13	420000	640000	250000	6300000	6200000	9200000	0.00235937	0.0603687	-2.6272	2.6272	-4.05006
sp|Q8WWM7|ATX2L_HUMAN	ATXN2L	Ataxin-2-like protein OS=Homo sapiens OX=9606 GN=ATXN2L PE=1 SV=2	113.3	3	6	5	7	3	6	11	9	13	6	11	6	11	21	13	2400000	2900000	3100000	10000000	7800000	12000000	0.00440434	0.281879	-2.35612	2.35612	-1.82685
sp|Q9UIG0|BAZ1B_HUMAN	BAZ1B	Tyrosine-protein kinase BAZ1B OS=Homo sapiens OX=9606 GN=BAZ1B PE=1 SV=2	170.8	4	5	4	4	3	3	11	7	7	7	7	9	9	23	9	1700000	1200000	900000	4300000	2800000	5700000	0.0260225	0.296875	-1.58465	1.58465	-1.75207
sp|O15042|SR140_HUMAN	U2SURP	U2 snRNP-associated SURP motif-containing protein OS=Homo sapiens OX=9606 GN=U2SURP PE=1 SV=2	118.22	4	5	4	4	3	3	11	8	12	9	16	8	11	25	16	1400000	1200000	800000	7200000	8700000	11000000	0.00219198	0.126394	-2.65916	2.65916	-2.984
sp|P13010|XRCC5_HUMAN	XRCC5	X-ray repair cross-complementing protein 5 OS=Homo sapiens OX=9606 GN=XRCC5 PE=1 SV=3	82.65	5	5	2	2	4	6	11	8	9	5	6	7	8	20	9	500000	190000	280000	2300000	1500000	2900000	0.010083	0.144776	-1.99641	1.99641	-2.7881
sp|P10809|CH60_HUMAN	HSPD1	60 kDa heat shock protein, mitochondrial OS=Homo sapiens OX=9606 GN=HSPD1 PE=1 SV=2	61.02	3	5	3	4	5	8	11	4	4	7	12	5	5	16	12	960000	1200000	1500000	390000	2200000	1400000	0.850293	0.917293	-0.0704314	0.0704314	-0.124545
sp|P18031|PTN1_HUMAN	PTPN1	Tyrosine-protein phosphatase non-receptor type 1 OS=Homo sapiens OX=9606 GN=PTPN1 PE=1 SV=1	49.93	3	3	5	5	3	3	11	5	5	3	3	5	5	13	5	560000	1200000	890000	1500000	1100000	2600000	0.154571	0.509615	-0.810872	0.810872	-0.972519
sp|P52732|KIF11_HUMAN	KIF11	Kinesin-like protein KIF11 OS=Homo sapiens OX=9606 GN=KIF11 PE=1 SV=2	119.09	3	3	1	1	7	7	11	3	3	3	3	5	6	11	7	3200000	250000	2500000	640000	430000	2100000	0.420529	1.87697	-0.376204	0.376204	0.908407
sp|Q9Y3F4|STRAP_HUMAN	STRAP	Serine-threonine kinase receptor-associated protein OS=Homo sapiens OX=9606 GN=STRAP PE=1 SV=1	38.41	5	8	3	3	3	7	11	5	7	5	9	5	7	15	9	9400000	1100000	1400000	3200000	2600000	3400000	0.758076	1.29348	-0.120287	0.120287	0.371256
sp|Q14151|SAFB2_HUMAN	SAFB2	Scaffold attachment factor B2 OS=Homo sapiens OX=9606 GN=SAFB2 PE=1 SV=1	107.41	4	4	3	3	4	4	11	4	4	7	8	7	9	18	9	700000	700000	540000	1100000	3400000	5400000	0.099776	0.19596	-1.00097	1.00097	-2.35137
sp|Q27J81|INF2_HUMAN	INF2	Inverted formin-2 OS=Homo sapiens OX=9606 GN=INF2 PE=1 SV=2	135.54	4	5	3	5	4	5	11	3	4	3	4	4	5	10	5	450000	350000	260000	300000	270000	500000	0.972437	0.990654	-0.0121384	0.0121384	-0.0135465
sp|P40227|TCPZ_HUMAN	CCT6A	T-complex protein 1 subunit zeta OS=Homo sapiens OX=9606 GN=CCT6A PE=1 SV=3	57.99	3	4	5	7	3	4	11	7	8	4	5	6	8	17	8	2100000	4400000	1200000	4700000	1900000	8400000	0.312988	0.513333	-0.504473	0.504473	-0.962032
sp|P27448|MARK3_HUMAN	MARK3	MAP/microtubule affinity-regulating kinase 3 OS=Homo sapiens OX=9606 GN=MARK3 PE=1 SV=5	84.38	3	4	4	7	4	7	11	2	6	1	3	3	5	6	7	1400000	3500000	2800000	510000	210000	610000	0.027886	5.78947	-1.55461	1.55461	2.53343
sp|O96008|TOM40_HUMAN	TOMM40	Mitochondrial import receptor subunit TOM40 homolog OS=Homo sapiens OX=9606 GN=TOMM40 PE=1 SV=1	37.87	4	6	4	4	3	3	11	5	5	4	4	4	4	13	6	1100000	950000	160000	1100000	1300000	830000	0.350302	0.684211	-0.455558	0.455558	-0.547488
sp|P30520|PURA2_HUMAN	ADSS2	Adenylosuccinate synthetase isozyme 2 OS=Homo sapiens OX=9606 GN=ADSS2 PE=1 SV=3	50.07	3	3	4	5	4	4	11	3	3	3	4	3	3	9	5	1500000	2300000	870000	1000000	1400000	1400000	0.54123	1.22895	-0.266618	0.266618	0.297423
sp|Q15942|ZYX_HUMAN	ZYX	Zyxin OS=Homo sapiens OX=9606 GN=ZYX PE=1 SV=1	61.24	5	5	2	2	4	4	11	4	4	4	4	1	2	9	5	4600000	1900000	1500000	1200000	2600000	1200000	0.406737	1.6	-0.390687	0.390687	0.678072
sp|P17812|PYRG1_HUMAN	CTPS1	CTP synthase 1 OS=Homo sapiens OX=9606 GN=CTPS1 PE=1 SV=2	66.65	6	6	2	2	3	3	11	3	4	2	2	2	2	7	6	920000	650000	1000000	1700000	840000	1100000	0.265544	0.706044	-0.575864	0.575864	-0.50217
sp|Q9NRK6|ABCBA_HUMAN	ABCB10	ATP-binding cassette sub-family B member 10, mitochondrial OS=Homo sapiens OX=9606 GN=ABCB10 PE=1 SV=2	79.1	4	4	3	4	4	5	11	3	3	2	3	0	0	5	5	830000	410000	630000	410000	210000	0	0.0697999	3.01613	-1.15615	1.15615	1.5927
sp|Q5JSH3|WDR44_HUMAN	WDR44	WD repeat-containing protein 44 OS=Homo sapiens OX=9606 GN=WDR44 PE=1 SV=1	101.3	3	3	4	4	4	4	11	0	0	2	2	3	3	5	4	340000	680000	420000	0	270000	510000	0.28765	1.84615	-0.541136	0.541136	0.884523
sp|O00192|ARVC_HUMAN	ARVCF	Splicing regulator ARVCF OS=Homo sapiens OX=9606 GN=ARVCF PE=1 SV=1	104.58	5	5	4	4	2	2	11	0	0	0	0	0	0	0	5	2300000	470000	400000	0	0	0	0.16458	#DIV/0!	-0.783624	0.783624	#DIV/0!
sp|P67809|YBOX1_HUMAN	YBX1	Y-box-binding protein 1 OS=Homo sapiens OX=9606 GN=YBX1 PE=1 SV=3	35.9	4	49	5	68	2	41	11	4	147	4	83	5	92	13	147	4000000	4500000	4400000	11000000	19000000	22000000	0.0165981	0.248077	-1.77994	1.77994	-2.01114
sp|P37802|TAGL2_HUMAN	TAGLN2	Transgelin-2 OS=Homo sapiens OX=9606 GN=TAGLN2 PE=1 SV=3	22.38	3	37	4	40	4	20	11	3	34	4	10	4	4	11	40	19000000	18000000	12000000	8000000	6900000	8000000	0.0171699	2.13974	-1.76523	1.76523	1.09743
sp|Q9BQ39|DDX50_HUMAN	DDX50	ATP-dependent RNA helicase DDX50 OS=Homo sapiens OX=9606 GN=DDX50 PE=1 SV=1	82.51	5	7	3	3	3	4	11	6	6	3	3	5	7	14	7	9200000	4500000	5100000	6000000	3400000	9300000	0.988925	1.00535	-0.00483643	0.00483643	0.00769439
sp|P62258|1433E_HUMAN	YWHAE	14-3-3 protein epsilon OS=Homo sapiens OX=9606 GN=YWHAE PE=1 SV=1	29.16	3	5	3	6	5	8	11	4	4	5	6	1	1	10	8	1600000	2100000	2300000	1200000	1300000	970000	0.0214394	1.72911	-1.66879	1.66879	0.790027
sp|Q15365|PCBP1_HUMAN	PCBP1	Poly(rC)-binding protein 1 OS=Homo sapiens OX=9606 GN=PCBP1 PE=1 SV=2	37.47	4	4	4	4	3	5	11	3	3	4	6	4	7	11	7	2600000	3500000	3400000	4200000	28000000	8900000	0.221641	0.231144	-0.65435	0.65435	-2.11314
sp|P00492|HPRT_HUMAN	HPRT1	Hypoxanthine-guanine phosphoribosyltransferase OS=Homo sapiens OX=9606 GN=HPRT1 PE=1 SV=2	24.56	3	3	4	4	4	5	11	3	3	6	6	4	6	13	6	3000000	2200000	2800000	2400000	4200000	7300000	0.24679	0.57554	-0.607673	0.607673	-0.797013
sp|Q96CS3|FAF2_HUMAN	FAF2	FAS-associated factor 2 OS=Homo sapiens OX=9606 GN=FAF2 PE=1 SV=2	52.59	3	3	4	6	4	5	11	3	3	3	4	4	5	10	6	2500000	4500000	3700000	1700000	1000000	2700000	0.081357	1.98148	-1.0896	1.0896	0.986579
sp|Q9Y2D5|AKAP2_HUMAN	AKAP2	A-kinase anchor protein 2 OS=Homo sapiens OX=9606 GN=AKAP2 PE=1 SV=3	94.6	3	4	5	7	3	4	11	3	4	2	4	0	0	5	7	640000	1200000	550000	360000	570000	0	0.137652	2.56989	-0.861217	0.861217	1.36171
sp|Q16891|MIC60_HUMAN	IMMT	MICOS complex subunit MIC60 OS=Homo sapiens OX=9606 GN=IMMT PE=1 SV=1	83.63	4	4	3	4	4	4	11	3	3	3	3	3	4	9	4	1100000	1200000	760000	1000000	590000	860000	0.320546	1.24898	-0.49411	0.49411	0.32075
sp|Q6IQ23|PKHA7_HUMAN	PLEKHA7	Pleckstrin homology domain-containing family A member 7 OS=Homo sapiens OX=9606 GN=PLEKHA7 PE=1 SV=2	127.06	6	7	2	2	3	4	11	3	3	1	1	0	0	4	7	970000	300000	700000	200000	110000	0	0.0526955	6.35484	-1.27823	1.27823	2.66786
sp|Q8WVM8|SCFD1_HUMAN	SCFD1	Sec1 family domain-containing protein 1 OS=Homo sapiens OX=9606 GN=SCFD1 PE=1 SV=4	72.33	4	4	3	3	4	4	11	2	2	1	1	1	1	4	4	670000	450000	590000	540000	160000	230000	0.122871	1.83871	-0.91055	0.91055	0.878694
sp|Q9Y6N7|ROBO1_HUMAN	ROBO1	Roundabout homolog 1 OS=Homo sapiens OX=9606 GN=ROBO1 PE=1 SV=1	180.82	3	3	5	5	3	4	11	0	0	1	1	2	2	3	5	310000	770000	680000	0	74000	270000	0.0436562	5.11628	-1.35995	1.35995	2.35509
sp|Q3V6T2|GRDN_HUMAN	CCDC88A	Girdin OS=Homo sapiens OX=9606 GN=CCDC88A PE=1 SV=2	215.91	4	4	5	8	2	2	11	0	0	0	0	0	0	0	8	820000	2100000	240000	0	0	0	0.127709	#DIV/0!	-0.893778	0.893778	#DIV/0!
sp|Q9NZ56|FMN2_HUMAN	FMN2	Formin-2 OS=Homo sapiens OX=9606 GN=FMN2 PE=1 SV=4	179.99	4	4	3	3	4	4	11	0	0	0	0	0	0	0	4	2400000	240000	260000	0	0	0	0.248705	#DIV/0!	-0.604315	0.604315	#DIV/0!
sp|P68363|TBA1B_HUMAN	TUBA1B	Tubulin alpha-1B chain OS=Homo sapiens OX=9606 GN=TUBA1B PE=1 SV=1	50.12	4	10	4	10	3	13	11	5	18	4	12	5	20	14	20	120000000	140000000	110000000	160000000	100000000	190000000	0.393127	0.822222	-0.405467	0.405467	-0.2824
sp|Q05682|CALD1_HUMAN	CALD1	Caldesmon OS=Homo sapiens OX=9606 GN=CALD1 PE=1 SV=3	93.18	3	6	4	5	4	4	11	3	6	3	6	3	3	9	6	1100000	3100000	1100000	620000	710000	480000	0.157522	2.92818	-0.802658	0.802658	1.55
sp|Q96RF0|SNX18_HUMAN	SNX18	Sorting nexin-18 OS=Homo sapiens OX=9606 GN=SNX18 PE=1 SV=2	68.85	4	8	5	12	2	3	11	2	2	0	0	3	3	5	12	1100000	2000000	1600000	460000	0	930000	0.0419566	3.38129	-1.3772	1.3772	1.75758
sp|P61106|RAB14_HUMAN	RAB14	Ras-related protein Rab-14 OS=Homo sapiens OX=9606 GN=RAB14 PE=1 SV=4	23.88	3	3	4	5	4	5	11	3	3	2	4	2	2	7	5	5300000	6600000	4400000	2900000	2600000	2600000	0.0133826	2.01235	-1.87346	1.87346	1.00888
sp|Q02487|DSC2_HUMAN	DSC2	Desmocollin-2 OS=Homo sapiens OX=9606 GN=DSC2 PE=1 SV=1	99.9	2	2	5	6	4	6	11	2	3	1	1	2	4	5	6	1500000	1900000	2800000	570000	180000	770000	0.02084	4.07895	-1.6811	1.6811	2.0282
sp|Q9BZL4|PP12C_HUMAN	PPP1R12C	Protein phosphatase 1 regulatory subunit 12C OS=Homo sapiens OX=9606 GN=PPP1R12C PE=1 SV=1	84.83	4	4	3	4	4	5	11	3	5	0	0	2	2	5	5	620000	740000	570000	480000	0	290000	0.059696	2.50649	-1.22405	1.22405	1.32567
sp|Q9NVV4|PAPD1_HUMAN	MTPAP	Poly(A) RNA polymerase, mitochondrial OS=Homo sapiens OX=9606 GN=MTPAP PE=1 SV=1	66.13	4	4	3	3	4	4	11	4	4	2	2	3	3	9	4	1800000	1700000	1300000	1300000	1400000	2100000	1	1	0	0	0
sp|Q7L0J3|SV2A_HUMAN	SV2A	Synaptic vesicle glycoprotein 2A OS=Homo sapiens OX=9606 GN=SV2A PE=1 SV=1	82.64	4	4	4	4	3	3	11	3	3	1	2	2	3	6	4	4600000	4100000	550000	340000	140000	410000	0.0945893	10.3933	-1.02416	1.02416	3.37758
sp|Q13884|SNTB1_HUMAN	SNTB1	Beta-1-syntrophin OS=Homo sapiens OX=9606 GN=SNTB1 PE=1 SV=3	58.03	3	4	4	5	4	6	11	3	3	0	0	1	1	4	6	1800000	2400000	2000000	370000	0	190000	0.000802966	11.0714	-3.0953	3.0953	3.46877
sp|P23634|AT2B4_HUMAN	ATP2B4	Plasma membrane calcium-transporting ATPase 4 OS=Homo sapiens OX=9606 GN=ATP2B4 PE=1 SV=2	137.83	5	5	2	2	4	6	11	1	1	0	0	1	1	2	6	1800000	570000	1300000	32000	0	24000	0.0279936	65.5357	-1.55294	1.55294	6.03421
sp|Q96PD2|DCBD2_HUMAN	DCBLD2	Discoidin, CUB and LCCL domain-containing protein 2 OS=Homo sapiens OX=9606 GN=DCBLD2 PE=1 SV=1	84.98	4	4	4	5	3	3	11	1	1	0	0	1	1	2	5	1200000	1300000	560000	43000	0	96000	0.0140247	22.0144	-1.85311	1.85311	4.46037
tr|A0A075B6G3|A0A075B6G3_HUMAN	DMD	Dystrophin OS=Homo sapiens OX=9606 GN=DMD PE=1 SV=1	426.51	3	3	4	4	4	4	11	1	1	0	0	2	2	3	4	930000	1500000	1000000	200000	0	340000	0.00928293	6.35185	-2.03232	2.03232	2.66718
tr|A0A0A0MRA8|A0A0A0MRA8_HUMAN	EPB41L3	Band 4.1-like protein 3 OS=Homo sapiens OX=9606 GN=EPB41L3 PE=1 SV=1	102.23	4	20	3	24	4	14	11	2	3	1	1	0	0	3	24	1100000	2000000	770000	130000	14000	0	0.028357	26.875	-1.54734	1.54734	4.74819
sp|P20073|ANXA7_HUMAN	ANXA7	Annexin A7 OS=Homo sapiens OX=9606 GN=ANXA7 PE=1 SV=3	52.71	4	9	3	7	4	9	11	4	8	4	9	4	11	12	11	4200000	4400000	4000000	4600000	6100000	6500000	0.0600435	0.732558	-1.22153	1.22153	-0.448985
sp|P04899|GNAI2_HUMAN	GNAI2	Guanine nucleotide-binding protein G(i) subunit alpha-2 OS=Homo sapiens OX=9606 GN=GNAI2 PE=1 SV=3	40.43	4	7	4	6	3	10	11	2	4	2	2	3	3	7	10	6500000	4500000	2300000	570000	440000	930000	0.0362398	6.85567	-1.44081	1.44081	2.7773
sp|Q96IZ0|PAWR_HUMAN	PAWR	PRKC apoptosis WT1 regulator protein OS=Homo sapiens OX=9606 GN=PAWR PE=1 SV=1	36.55	4	6	4	5	3	5	11	2	2	4	6	4	7	10	7	2100000	2100000	2100000	680000	1700000	2400000	0.36768	1.31799	-0.43453	0.43453	0.398341
sp|P23528|COF1_HUMAN	CFL1	Cofilin-1 OS=Homo sapiens OX=9606 GN=CFL1 PE=1 SV=3	18.49	4	5	3	4	4	4	11	4	4	3	4	4	4	11	5	5400000	4100000	3500000	5200000	3800000	9100000	0.369313	0.718232	-0.432605	0.432605	-0.477478
sp|Q9UHR4|BI2L1_HUMAN	BAIAP2L1	Brain-specific angiogenesis inhibitor 1-associated protein 2-like protein 1 OS=Homo sapiens OX=9606 GN=BAIAP2L1 PE=1 SV=2	56.85	4	5	3	5	4	5	11	3	3	2	2	4	4	9	5	2000000	2100000	1300000	430000	300000	750000	0.0101436	3.64865	-1.99381	1.99381	1.86736
sp|P41250|GARS_HUMAN	GARS1	Glycine--tRNA ligase OS=Homo sapiens OX=9606 GN=GARS1 PE=1 SV=3	83.11	3	3	4	5	4	4	11	4	4	3	3	3	3	10	5	360000	800000	290000	680000	430000	730000	0.520198	0.788043	-0.283831	0.283831	-0.343653
sp|Q9ULV4|COR1C_HUMAN	CORO1C	Coronin-1C OS=Homo sapiens OX=9606 GN=CORO1C PE=1 SV=1	53.22	4	5	3	5	4	6	11	2	3	1	1	1	1	4	6	3900000	5600000	2400000	1400000	280000	430000	0.0299218	5.63981	-1.52401	1.52401	2.49565
sp|Q00587|BORG5_HUMAN	CDC42EP1	Cdc42 effector protein 1 OS=Homo sapiens OX=9606 GN=CDC42EP1 PE=1 SV=1	40.27	3	4	4	4	4	4	11	1	1	0	0	0	0	1	4	870000	1500000	1000000	210000	0	0	0.00672866	16.0476	-2.17207	2.17207	4.00429
sp|Q92598|HS105_HUMAN	HSPH1	Heat shock protein 105 kDa OS=Homo sapiens OX=9606 GN=HSPH1 PE=1 SV=1	96.8	3	3	4	4	3	3	10	6	6	6	6	6	8	18	8	880000	1600000	750000	1800000	1600000	3200000	0.11936	0.489394	-0.923141	0.923141	-1.03093
sp|Q12756|KIF1A_HUMAN	KIF1A	Kinesin-like protein KIF1A OS=Homo sapiens OX=9606 GN=KIF1A PE=1 SV=2	190.94	4	4	3	4	3	3	10	4	4	2	2	3	3	9	4	690000	420000	520000	530000	580000	880000	0.423477	0.819095	-0.37317	0.37317	-0.287896
sp|Q92973|TNPO1_HUMAN	TNPO1	Transportin-1 OS=Homo sapiens OX=9606 GN=TNPO1 PE=1 SV=2	102.29	3	4	4	5	3	4	10	4	4	5	5	6	7	15	7	1700000	1800000	630000	2900000	3200000	3200000	0.0112772	0.444086	-1.9478	1.9478	-1.17109
sp|Q8TEQ6|GEMI5_HUMAN	GEMIN5	Gem-associated protein 5 OS=Homo sapiens OX=9606 GN=GEMIN5 PE=1 SV=3	168.48	3	3	2	2	5	5	10	7	7	3	3	4	4	14	7	610000	470000	890000	2100000	650000	1400000	0.171283	0.474699	-0.766285	0.766285	-1.07492
sp|Q5T6F2|UBAP2_HUMAN	UBAP2	Ubiquitin-associated protein 2 OS=Homo sapiens OX=9606 GN=UBAP2 PE=1 SV=1	117.04	4	6	4	11	2	5	10	5	10	7	12	3	9	15	12	770000	1700000	520000	1800000	1600000	1500000	0.160126	0.610204	-0.795538	0.795538	-0.712636
sp|Q96PK6|RBM14_HUMAN	RBM14	RNA-binding protein 14 OS=Homo sapiens OX=9606 GN=RBM14 PE=1 SV=2	69.45	4	6	3	5	3	3	10	7	14	7	13	5	9	19	14	2500000	2200000	1300000	21000000	19000000	15000000	0.000818198	0.109091	-3.08714	3.08714	-3.1964
sp|P61221|ABCE1_HUMAN	ABCE1	ATP-binding cassette sub-family E member 1 OS=Homo sapiens OX=9606 GN=ABCE1 PE=1 SV=1	67.27	3	4	2	3	5	5	10	6	7	6	7	6	6	18	7	560000	1000000	1400000	2700000	1500000	2800000	0.0494063	0.422857	-1.30622	1.30622	-1.24176
sp|Q06210|GFPT1_HUMAN	GFPT1	Glutamine--fructose-6-phosphate aminotransferase [isomerizing] 1 OS=Homo sapiens OX=9606 GN=GFPT1 PE=1 SV=3	78.76	3	3	4	6	3	3	10	6	8	3	4	5	8	14	8	1200000	2300000	1400000	3600000	1600000	5400000	0.173382	0.462264	-0.760996	0.760996	-1.11321
sp|P05165|PCCA_HUMAN	PCCA	Propionyl-CoA carboxylase alpha chain, mitochondrial OS=Homo sapiens OX=9606 GN=PCCA PE=1 SV=4	80.01	3	3	3	3	4	6	10	3	3	0	0	2	2	5	6	1600000	1900000	1700000	720000	0	690000	0.00733279	3.68794	-2.13473	2.13473	1.88282
sp|Q9Y2R4|DDX52_HUMAN	DDX52	Probable ATP-dependent RNA helicase DDX52 OS=Homo sapiens OX=9606 GN=DDX52 PE=1 SV=4	67.42	2	3	5	5	3	4	10	4	4	4	4	5	5	13	5	930000	1100000	560000	1000000	730000	2000000	0.4146	0.69437	-0.382371	0.382371	-0.526224
sp|Q6P2E9|EDC4_HUMAN	EDC4	Enhancer of mRNA-decapping protein 4 OS=Homo sapiens OX=9606 GN=EDC4 PE=1 SV=1	151.57	3	3	2	2	5	7	10	4	4	4	4	3	3	11	7	500000	420000	990000	2500000	1200000	1200000	0.100523	0.389796	-0.997736	0.997736	-1.35921
sp|P08240|SRPRA_HUMAN	SRPRA	Signal recognition particle receptor subunit alpha OS=Homo sapiens OX=9606 GN=SRPRA PE=1 SV=2	69.77	2	2	4	4	4	4	10	3	3	4	5	2	2	9	5	750000	2100000	1200000	1300000	1200000	1400000	0.906795	1.03846	-0.042491	0.042491	0.0544478
sp|O00411|RPOM_HUMAN	POLRMT	DNA-directed RNA polymerase, mitochondrial OS=Homo sapiens OX=9606 GN=POLRMT PE=1 SV=2	138.53	2	2	5	6	3	3	10	2	3	0	0	4	4	6	6	390000	1300000	200000	680000	0	780000	0.749313	1.29452	-0.125337	0.125337	0.372418
sp|Q96RL7|VP13A_HUMAN	VPS13A	Intermembrane lipid transfer protein VPS13A OS=Homo sapiens OX=9606 GN=VPS13A PE=1 SV=2	360.05	3	4	4	4	3	3	10	3	3	2	2	0	0	5	4	270000	480000	200000	110000	44000	0	0.0420433	6.16883	-1.3763	1.3763	2.625
sp|P48735|IDHP_HUMAN	IDH2	Isocitrate dehydrogenase [NADP], mitochondrial OS=Homo sapiens OX=9606 GN=IDH2 PE=1 SV=2	50.88	5	5	5	5	0	0	10	4	4	0	0	1	1	5	5	1300000	1800000	0	640000	0	180000	0.25279	3.78049	-0.59724	0.59724	1.91857
sp|A0FGR8|ESYT2_HUMAN	ESYT2	Extended synaptotagmin-2 OS=Homo sapiens OX=9606 GN=ESYT2 PE=1 SV=1	102.29	4	5	3	3	3	3	10	2	2	0	0	2	2	4	5	1400000	890000	860000	130000	0	210000	0.0072468	9.26471	-2.13985	2.13985	3.21175
sp|O75122|CLAP2_HUMAN	CLASP2	CLIP-associating protein 2 OS=Homo sapiens OX=9606 GN=CLASP2 PE=1 SV=3	140.98	3	3	5	5	2	2	10	0	0	2	2	3	3	5	5	300000	1200000	540000	0	300000	730000	0.381223	1.98058	-0.41882	0.41882	0.985925
sp|Q9BZF9|UACA_HUMAN	UACA	Uveal autoantigen with coiled-coil domains and ankyrin repeats OS=Homo sapiens OX=9606 GN=UACA PE=1 SV=2	162.4	4	5	3	4	3	3	10	0	0	0	0	2	2	2	5	1300000	400000	770000	0	0	300000	0.0609114	8.23333	-1.2153	1.2153	3.04148
sp|O60292|SI1L3_HUMAN	SIPA1L3	Signal-induced proliferation-associated 1-like protein 3 OS=Homo sapiens OX=9606 GN=SIPA1L3 PE=1 SV=3	194.49	4	4	4	4	2	2	10	0	0	0	0	1	2	1	4	4000000	520000	220000	0	0	170000	0.278005	27.8824	-0.555947	0.555947	4.80128
sp|Q8IWU2|LMTK2_HUMAN	LMTK2	Serine/threonine-protein kinase LMTK2 OS=Homo sapiens OX=9606 GN=LMTK2 PE=1 SV=2	164.8	2	2	5	5	3	3	10	1	1	0	0	0	0	1	5	470000	580000	510000	58000	0	0	0.000182194	26.8966	-3.73947	3.73947	4.74935
sp|P52209|6PGD_HUMAN	PGD	6-phosphogluconate dehydrogenase, decarboxylating OS=Homo sapiens OX=9606 GN=PGD PE=1 SV=3	53.11	2	2	4	4	4	4	10	4	4	4	4	5	6	13	6	1300000	1600000	1600000	1900000	1500000	2800000	0.226851	0.725806	-0.64426	0.64426	-0.462343
sp|P47897|SYQ_HUMAN	QARS1	Glutamine--tRNA ligase OS=Homo sapiens OX=9606 GN=QARS1 PE=1 SV=1	87.74	3	3	3	3	4	5	10	4	5	4	4	4	4	12	5	920000	900000	1300000	2100000	1000000	1700000	0.181658	0.65	-0.740745	0.740745	-0.621488
sp|O95197|RTN3_HUMAN	RTN3	Reticulon-3 OS=Homo sapiens OX=9606 GN=RTN3 PE=1 SV=2	112.54	2	2	5	6	3	3	10	1	1	1	1	2	2	4	6	420000	1700000	570000	130000	280000	1600000	0.732162	1.33831	-0.135393	0.135393	0.420411
sp|Q8N3E9|PLCD3_HUMAN	PLCD3	1-phosphatidylinositol 4,5-bisphosphate phosphodiesterase delta-3 OS=Homo sapiens OX=9606 GN=PLCD3 PE=1 SV=3	89.2	4	4	1	2	5	6	10	0	0	0	0	0	0	0	6	570000	390000	470000	0	0	0	0.000790325	#DIV/0!	-3.10219	3.10219	#DIV/0!
sp|P62753|RS6_HUMAN	RPS6	40S ribosomal protein S6 OS=Homo sapiens OX=9606 GN=RPS6 PE=1 SV=1	28.66	4	5	3	5	3	4	10	5	8	5	11	3	7	13	11	12000000	12000000	9700000	14000000	14000000	18000000	0.0560543	0.732609	-1.25139	1.25139	-0.448885
sp|P07737|PROF1_HUMAN	PFN1	Profilin-1 OS=Homo sapiens OX=9606 GN=PFN1 PE=1 SV=2	15.04	3	6	3	5	4	6	10	3	5	4	6	4	5	11	6	10000000	10000000	9300000	9700000	10000000	12000000	0.351136	0.92429	-0.454525	0.454525	-0.113582
sp|Q92667|AKAP1_HUMAN	AKAP1	A-kinase anchor protein 1, mitochondrial OS=Homo sapiens OX=9606 GN=AKAP1 PE=1 SV=1	97.28	3	5	3	5	4	6	10	5	6	1	3	3	5	9	6	950000	1100000	880000	1600000	1400000	2000000	0.0213659	0.586	-1.67028	1.67028	-0.771027
sp|Q07866|KLC1_HUMAN	KLC1	Kinesin light chain 1 OS=Homo sapiens OX=9606 GN=KLC1 PE=1 SV=2	65.27	4	11	2	4	4	8	10	0	0	2	2	2	3	4	11	1200000	410000	880000	0	700000	1700000	0.958668	1.0375	-0.0183318	0.0183318	0.0531113
sp|O14828|SCAM3_HUMAN	SCAMP3	Secretory carrier-associated membrane protein 3 OS=Homo sapiens OX=9606 GN=SCAMP3 PE=1 SV=3	38.26	4	5	3	4	3	4	10	3	4	4	5	3	4	10	5	4300000	5600000	3900000	2400000	8400000	14000000	0.340071	0.556452	-0.46843	0.46843	-0.845672
sp|Q96L92|SNX27_HUMAN	SNX27	Sorting nexin-27 OS=Homo sapiens OX=9606 GN=SNX27 PE=1 SV=2	61.23	3	5	4	10	3	4	10	2	2	1	1	3	4	6	10	540000	1500000	380000	110000	13000	370000	0.153775	4.90872	-0.813115	0.813115	2.29535
sp|P50395|GDIB_HUMAN	GDI2	Rab GDP dissociation inhibitor beta OS=Homo sapiens OX=9606 GN=GDI2 PE=1 SV=2	50.63	4	6	4	4	2	2	10	2	2	4	5	3	4	9	6	2400000	1700000	1000000	550000	1200000	1400000	0.246071	1.61905	-0.608939	0.608939	0.695145
sp|P21796|VDAC1_HUMAN	VDAC1	Voltage-dependent anion-selective channel protein 1 OS=Homo sapiens OX=9606 GN=VDAC1 PE=1 SV=2	30.75	3	3	3	3	4	4	10	3	3	2	4	3	5	8	5	8200000	8600000	11000000	9100000	16000000	20000000	0.155604	0.616408	-0.80798	0.80798	-0.698043
sp|Q13561|DCTN2_HUMAN	DCTN2	Dynactin subunit 2 OS=Homo sapiens OX=9606 GN=DCTN2 PE=1 SV=4	44.2	3	3	3	3	4	4	10	4	5	3	3	3	3	10	5	990000	1100000	1200000	1100000	1200000	1600000	0.283682	0.84359	-0.547168	0.547168	-0.245387
sp|Q9NXE4|NSMA3_HUMAN	SMPD4	Sphingomyelin phosphodiesterase 4 OS=Homo sapiens OX=9606 GN=SMPD4 PE=1 SV=3	97.75	3	3	4	4	3	3	10	3	3	4	4	3	3	10	4	860000	960000	800000	760000	670000	1300000	0.864908	0.959707	-0.0630299	0.0630299	-0.0593341
sp|Q9HC07|TM165_HUMAN	TMEM165	Transmembrane protein 165 OS=Homo sapiens OX=9606 GN=TMEM165 PE=1 SV=1	34.88	3	3	5	6	2	3	10	2	2	2	2	3	3	7	6	1600000	2300000	950000	740000	670000	1300000	0.178587	1.78967	-0.748149	0.748149	0.839692
sp|Q9ULT8|HECD1_HUMAN	HECTD1	E3 ubiquitin-protein ligase HECTD1 OS=Homo sapiens OX=9606 GN=HECTD1 PE=1 SV=4	289.19	3	4	4	5	3	4	10	0	0	2	2	2	2	4	5	480000	800000	540000	0	220000	340000	0.039808	3.25	-1.40003	1.40003	1.70044
sp|P41743|KPCI_HUMAN	PRKCI	Protein kinase C iota type OS=Homo sapiens OX=9606 GN=PRKCI PE=1 SV=2	68.22	4	4	3	3	3	3	10	1	1	1	1	2	3	4	4	2800000	1900000	1200000	220000	78000	720000	0.03169	5.79568	-1.49908	1.49908	2.53498
sp|Q13308|PTK7_HUMAN	PTK7	Inactive tyrosine-protein kinase 7 OS=Homo sapiens OX=9606 GN=PTK7 PE=1 SV=2	118.32	4	5	4	5	2	3	10	0	0	0	0	0	0	0	5	1400000	620000	780000	0	0	0	0.0171916	#DIV/0!	-1.76468	1.76468	#DIV/0!
sp|Q9Y426|C2CD2_HUMAN	C2CD2	C2 domain-containing protein 2 OS=Homo sapiens OX=9606 GN=C2CD2 PE=1 SV=2	75.49	3	4	3	3	4	4	10	1	1	0	0	0	0	1	4	470000	690000	330000	24000	0	0	0.00965834	62.0833	-2.0151	2.0151	5.95613
sp|O14640|DVL1_HUMAN	DVL1	Segment polarity protein dishevelled homolog DVL-1 OS=Homo sapiens OX=9606 GN=DVL1 PE=1 SV=2	75.14	3	3	5	6	2	2	10	1	1	0	0	0	0	1	6	410000	520000	35000	25000	0	0	0.10011	38.6	-0.999522	0.999522	5.27053
sp|Q15276|RABE1_HUMAN	RABEP1	Rab GTPase-binding effector protein 1 OS=Homo sapiens OX=9606 GN=RABEP1 PE=1 SV=2	99.23	3	3	3	3	4	4	10	2	2	0	0	0	0	2	4	750000	800000	760000	430000	0	0	0.0121812	5.37209	-1.91431	1.91431	2.42548
sp|Q9H223|EHD4_HUMAN	EHD4	EH domain-containing protein 4 OS=Homo sapiens OX=9606 GN=EHD4 PE=1 SV=1	61.14	3	3	3	3	4	4	10	0	0	0	0	0	0	0	4	1400000	1100000	1900000	0	0	0	0.00327182	#DIV/0!	-2.48521	2.48521	#DIV/0!
sp|Q9NZW5|PALS2_HUMAN	PALS2	Protein PALS2 OS=Homo sapiens OX=9606 GN=PALS2 PE=1 SV=2	61.08	2	2	4	4	4	4	10	0	0	0	0	0	0	0	4	2500000	2900000	5700000	0	0	0	0.0212865	#DIV/0!	-1.6719	1.6719	#DIV/0!
sp|Q9UKY7|CDV3_HUMAN	CDV3	Protein CDV3 homolog OS=Homo sapiens OX=9606 GN=CDV3 PE=1 SV=1	27.32	4	6	3	5	3	6	10	3	11	2	3	3	3	8	11	1000000	760000	870000	1600000	600000	1100000	0.493752	0.79697	-0.306491	0.306491	-0.327403
sp|Q9P2E9|RRBP1_HUMAN	RRBP1	Ribosome-binding protein 1 OS=Homo sapiens OX=9606 GN=RRBP1 PE=1 SV=5	152.36	2	5	4	6	4	5	10	2	5	2	6	2	5	6	6	810000	1300000	1000000	1300000	1300000	1400000	0.112809	0.7775	-0.947656	0.947656	-0.363085
sp|Q96QD8|S38A2_HUMAN	SLC38A2	Sodium-coupled neutral amino acid symporter 2 OS=Homo sapiens OX=9606 GN=SLC38A2 PE=1 SV=2	55.99	3	6	4	6	3	6	10	4	4	3	3	3	4	10	6	33000000	33000000	43000000	4700000	4000000	5400000	0.000707661	7.7305	-3.15018	3.15018	2.95056
sp|Q13425|SNTB2_HUMAN	SNTB2	Beta-2-syntrophin OS=Homo sapiens OX=9606 GN=SNTB2 PE=1 SV=1	57.91	4	6	3	4	3	4	10	2	2	2	4	3	4	7	6	7600000	8500000	7500000	810000	830000	2700000	0.000796695	5.43779	-3.09871	3.09871	2.44302
sp|Q8NC51|PAIRB_HUMAN	SERBP1	Plasminogen activator inhibitor 1 RNA-binding protein OS=Homo sapiens OX=9606 GN=SERBP1 PE=1 SV=2	44.94	3	4	4	4	3	3	10	4	4	3	4	3	5	10	5	1700000	1600000	1500000	2400000	2700000	7000000	0.177091	0.396694	-0.751803	0.751803	-1.3339
sp|O60282|KIF5C_HUMAN	KIF5C	Kinesin heavy chain isoform 5C OS=Homo sapiens OX=9606 GN=KIF5C PE=1 SV=1	109.43	4	7	4	7	2	3	10	1	1	2	2	2	3	5	7	1100000	1300000	750000	220000	280000	590000	0.0253967	2.88991	-1.59522	1.59522	1.53102
sp|P11233|RALA_HUMAN	RALA	Ras-related protein Ral-A OS=Homo sapiens OX=9606 GN=RALA PE=1 SV=1	23.55	3	5	4	7	3	5	10	1	1	1	1	1	2	3	7	6100000	10000000	6000000	340000	220000	750000	0.00641253	16.8702	-2.19297	2.19297	4.07641
sp|Q15286|RAB35_HUMAN	RAB35	Ras-related protein Rab-35 OS=Homo sapiens OX=9606 GN=RAB35 PE=1 SV=1	23.01	3	4	3	4	4	7	10	2	2	1	1	1	1	4	7	1700000	2500000	3600000	620000	78000	160000	0.0158997	9.09091	-1.79861	1.79861	3.18442
sp|O14639|ABLM1_HUMAN	ABLIM1	Actin-binding LIM protein 1 OS=Homo sapiens OX=9606 GN=ABLIM1 PE=1 SV=3	87.63	3	5	4	7	3	4	10	0	0	0	0	1	2	1	7	960000	1600000	830000	0	0	430000	0.0237644	7.88372	-1.62407	1.62407	2.97888
sp|P26373|RL13_HUMAN	RPL13	60S ribosomal protein L13 OS=Homo sapiens OX=9606 GN=RPL13 PE=1 SV=4	24.25	4	4	3	3	3	3	10	3	3	3	3	0	0	6	4	6300000	4900000	4200000	4100000	2300000	0	0.0883275	2.40625	-1.0539	1.0539	1.26679
sp|Q14141|SEPT6_HUMAN	SEPTIN6	Septin-6 OS=Homo sapiens OX=9606 GN=SEPTIN6 PE=1 SV=4	49.69	2	4	4	5	4	6	10	0	0	0	0	0	0	0	6	450000	400000	400000	0	0	0	1.51975e-05	#DIV/0!	-4.81823	4.81823	#DIV/0!
sp|P06753|TPM3_HUMAN	TPM3	Tropomyosin alpha-3 chain OS=Homo sapiens OX=9606 GN=TPM3 PE=1 SV=2	32.93	4	4	3	3	3	3	10	0	0	2	2	1	1	3	4	5600000	5700000	5200000	0	1900000	1900000	0.0028935	4.34211	-2.53858	2.53858	2.11839
sp|Q9P265|DIP2B_HUMAN	DIP2B	Disco-interacting protein 2 homolog B OS=Homo sapiens OX=9606 GN=DIP2B PE=1 SV=3	171.38	2	2	4	6	4	4	10	0	0	0	0	0	0	0	6	320000	860000	290000	0	0	0	0.0572352	#DIV/0!	-1.24234	1.24234	#DIV/0!
sp|Q15334|L2GL1_HUMAN	LLGL1	Lethal(2) giant larvae protein homolog 1 OS=Homo sapiens OX=9606 GN=LLGL1 PE=1 SV=3	115.35	3	3	4	4	3	3	10	0	0	0	0	0	0	0	4	1900000	2500000	1300000	0	0	0	0.00538149	#DIV/0!	-2.2691	2.2691	#DIV/0!
sp|Q14676|MDC1_HUMAN	MDC1	Mediator of DNA damage checkpoint protein 1 OS=Homo sapiens OX=9606 GN=MDC1 PE=1 SV=3	226.53	3	3	1	1	5	5	9	13	15	11	12	8	9	32	15	440000	230000	480000	2500000	1800000	3200000	0.00677439	0.153333	-2.16913	2.16913	-2.70526
sp|O43390|HNRPR_HUMAN	HNRNPR	Heterogeneous nuclear ribonucleoprotein R OS=Homo sapiens OX=9606 GN=HNRNPR PE=1 SV=1	70.9	4	4	2	2	3	3	9	14	19	12	18	9	12	35	19	4400000	1800000	2000000	34000000	41000000	42000000	0.000165519	0.0700855	-3.78115	3.78115	-3.83474
sp|P51784|UBP11_HUMAN	USP11	Ubiquitin carboxyl-terminal hydrolase 11 OS=Homo sapiens OX=9606 GN=USP11 PE=1 SV=3	109.75	3	5	2	2	4	5	9	6	7	5	6	7	7	18	7	540000	270000	760000	1800000	730000	2800000	0.110885	0.294559	-0.955128	0.955128	-1.76337
sp|Q99613|EIF3C_HUMAN	EIF3C	Eukaryotic translation initiation factor 3 subunit C OS=Homo sapiens OX=9606 GN=EIF3C PE=1 SV=1	105.28	3	3	1	1	5	7	9	4	6	5	6	7	8	16	8	830000	390000	1400000	2800000	1700000	5300000	0.0961441	0.267347	-1.01708	1.01708	-1.90321
sp|P30876|RPB2_HUMAN	POLR2B	DNA-directed RNA polymerase II subunit RPB2 OS=Homo sapiens OX=9606 GN=POLR2B PE=1 SV=1	133.81	3	4	3	4	3	3	9	7	10	9	11	4	6	20	11	980000	790000	670000	6100000	5800000	17000000	0.0749078	0.0844291	-1.12547	1.12547	-3.56612
sp|Q9H4A3|WNK1_HUMAN	WNK1	Serine/threonine-protein kinase WNK1 OS=Homo sapiens OX=9606 GN=WNK1 PE=1 SV=2	250.64	2	3	4	4	3	3	9	4	4	7	7	4	4	15	7	890000	1100000	1400000	1500000	1300000	2600000	0.194522	0.627778	-0.711031	0.711031	-0.671674
sp|O00443|P3C2A_HUMAN	PIK3C2A	Phosphatidylinositol 4-phosphate 3-kinase C2 domain-containing subunit alpha OS=Homo sapiens OX=9606 GN=PIK3C2A PE=1 SV=2	190.56	2	2	3	5	4	5	9	4	5	3	3	2	2	9	5	290000	1000000	650000	910000	540000	380000	0.893921	1.06011	-0.0487011	0.0487011	0.084213
sp|O95163|ELP1_HUMAN	ELP1	Elongator complex protein 1 OS=Homo sapiens OX=9606 GN=ELP1 PE=1 SV=3	150.16	2	2	2	3	5	5	9	2	2	3	3	5	5	10	5	350000	560000	1100000	400000	500000	1400000	0.8158	0.873913	-0.0884162	0.0884162	-0.194438
sp|Q8TDD1|DDX54_HUMAN	DDX54	ATP-dependent RNA helicase DDX54 OS=Homo sapiens OX=9606 GN=DDX54 PE=1 SV=2	98.53	3	3	3	3	3	3	9	5	5	3	3	3	3	11	5	310000	580000	320000	650000	180000	470000	0.862895	0.930769	-0.0640423	0.0640423	-0.103505
sp|Q02241|KIF23_HUMAN	KIF23	Kinesin-like protein KIF23 OS=Homo sapiens OX=9606 GN=KIF23 PE=1 SV=3	109.99	3	3	3	3	3	3	9	6	7	7	8	6	8	19	8	780000	870000	850000	3400000	4300000	8000000	0.0353391	0.159236	-1.45174	1.45174	-2.65076
sp|O95486|SC24A_HUMAN	SEC24A	Protein transport protein Sec24A OS=Homo sapiens OX=9606 GN=SEC24A PE=1 SV=2	119.67	2	2	3	3	4	4	9	5	5	4	5	5	6	14	6	250000	480000	510000	1400000	1300000	1500000	0.000600905	0.295238	-3.22119	3.22119	-1.76005
sp|B2RTY4|MYO9A_HUMAN	MYO9A	Unconventional myosin-IXa OS=Homo sapiens OX=9606 GN=MYO9A PE=1 SV=2	292.52	3	5	3	3	3	5	9	0	0	0	0	1	1	1	5	260000	250000	370000	0	0	98000	0.00666506	8.97959	-2.1762	2.1762	3.16665
sp|Q06787|FMR1_HUMAN	FMR1	Fragile X messenger ribonucleoprotein 1 OS=Homo sapiens OX=9606 GN=FMR1 PE=1 SV=1	71.13	3	5	4	5	2	2	9	6	8	4	4	3	4	13	8	740000	540000	180000	1400000	720000	1500000	0.07101	0.403315	-1.14868	1.14868	-1.31002
sp|Q7Z739|YTHD3_HUMAN	YTHDF3	YTH domain-containing family protein 3 OS=Homo sapiens OX=9606 GN=YTHDF3 PE=1 SV=1	63.82	4	4	3	5	2	4	9	4	5	4	5	2	4	10	5	1100000	950000	680000	2800000	2000000	2400000	0.00469438	0.379167	-2.32842	2.32842	-1.3991
sp|Q9Y224|RTRAF_HUMAN	RTRAF	RNA transcription, translation and transport factor protein OS=Homo sapiens OX=9606 GN=RTRAF PE=1 SV=1	28.05	2	2	3	3	4	5	9	4	6	4	4	4	6	12	6	390000	790000	940000	3300000	1300000	3800000	0.0552499	0.252381	-1.25767	1.25767	-1.98633
sp|P00338|LDHA_HUMAN	LDHA	L-lactate dehydrogenase A chain OS=Homo sapiens OX=9606 GN=LDHA PE=1 SV=2	36.67	2	3	3	4	4	5	9	3	4	4	5	3	4	10	5	580000	680000	940000	1100000	660000	1600000	0.255988	0.654762	-0.59178	0.59178	-0.610958
sp|O00148|DX39A_HUMAN	DDX39A	ATP-dependent RNA helicase DDX39A OS=Homo sapiens OX=9606 GN=DDX39A PE=1 SV=2	49.1	3	3	3	3	3	3	9	4	4	4	6	5	5	13	6	4300000	3700000	2500000	8000000	15000000	12000000	0.0175824	0.3	-1.75492	1.75492	-1.73697
sp|Q15717|ELAV1_HUMAN	ELAVL1	ELAV-like protein 1 OS=Homo sapiens OX=9606 GN=ELAVL1 PE=1 SV=2	36.07	3	3	3	3	3	3	9	5	5	5	5	5	5	15	5	2900000	1200000	2500000	7700000	5400000	8600000	0.00965344	0.304147	-2.01532	2.01532	-1.71716
sp|Q8N1F7|NUP93_HUMAN	NUP93	Nuclear pore complex protein Nup93 OS=Homo sapiens OX=9606 GN=NUP93 PE=1 SV=2	93.43	2	5	5	8	2	3	9	3	4	1	1	3	3	7	8	830000	1600000	260000	700000	120000	1100000	0.622115	1.40104	-0.20613	0.20613	0.4865
sp|Q9NRG9|AAAS_HUMAN	AAAS	Aladin OS=Homo sapiens OX=9606 GN=AAAS PE=1 SV=1	59.54	3	3	3	3	3	3	9	4	4	1	1	1	1	6	4	410000	400000	440000	640000	110000	160000	0.54006	1.37363	-0.267558	0.267558	0.45799
sp|O75581|LRP6_HUMAN	LRP6	Low-density lipoprotein receptor-related protein 6 OS=Homo sapiens OX=9606 GN=LRP6 PE=1 SV=2	180.31	3	3	3	4	3	3	9	0	0	1	1	3	3	4	4	280000	250000	200000	0	9100	540000	0.754484	1.32945	-0.12235	0.12235	0.410828
sp|P50570|DYN2_HUMAN	DNM2	Dynamin-2 OS=Homo sapiens OX=9606 GN=DNM2 PE=1 SV=2	98	4	4	2	2	3	3	9	2	2	1	1	2	2	5	4	830000	500000	2000000	380000	260000	480000	0.184159	2.97321	-0.734807	0.734807	1.57202
sp|P98164|LRP2_HUMAN	LRP2	Low-density lipoprotein receptor-related protein 2 OS=Homo sapiens OX=9606 GN=LRP2 PE=1 SV=3	521.62	4	4	4	5	1	1	9	0	0	0	0	0	0	0	5	360000	340000	25000	0	0	0	0.0898493	#DIV/0!	-1.04649	1.04649	#DIV/0!
sp|Q9UHN6|CEIP2_HUMAN	CEMIP2	Cell surface hyaluronidase OS=Homo sapiens OX=9606 GN=CEMIP2 PE=1 SV=1	154.28	4	5	3	3	2	2	9	0	0	0	0	0	0	0	5	1100000	1200000	240000	0	0	0	0.0498871	#DIV/0!	-1.30201	1.30201	#DIV/0!
sp|Q13838|DX39B_HUMAN	DDX39B	Spliceosome RNA helicase DDX39B OS=Homo sapiens OX=9606 GN=DDX39B PE=1 SV=1	48.96	3	4	3	4	3	4	9	4	5	2	3	4	5	10	5	1900000	2300000	1300000	4000000	2100000	5400000	0.115969	0.478261	-0.935657	0.935657	-1.06413
sp|O43242|PSMD3_HUMAN	PSMD3	26S proteasome non-ATPase regulatory subunit 3 OS=Homo sapiens OX=9606 GN=PSMD3 PE=1 SV=2	60.94	2	2	3	3	4	4	9	2	2	4	5	3	5	9	5	590000	790000	700000	520000	1200000	1400000	0.272297	0.666667	-0.564956	0.564956	-0.584963
sp|P04181|OAT_HUMAN	OAT	Ornithine aminotransferase, mitochondrial OS=Homo sapiens OX=9606 GN=OAT PE=1 SV=1	48.5	2	2	3	4	4	4	9	2	3	4	4	3	3	9	4	800000	1200000	1000000	980000	1000000	1100000	0.836745	0.974026	-0.0774069	0.0774069	-0.0379679
sp|P55209|NP1L1_HUMAN	NAP1L1	Nucleosome assembly protein 1-like 1 OS=Homo sapiens OX=9606 GN=NAP1L1 PE=1 SV=1	45.35	3	3	3	3	3	3	9	3	3	3	3	4	5	10	5	1700000	1900000	1400000	2000000	2200000	4200000	0.189232	0.595238	-0.723005	0.723005	-0.748461
sp|Q00577|PURA_HUMAN	PURA	Transcriptional activator protein Pur-alpha OS=Homo sapiens OX=9606 GN=PURA PE=1 SV=2	34.89	4	5	2	2	3	3	9	4	4	0	0	3	3	7	5	270000	110000	200000	460000	0	510000	0.484145	0.597938	-0.315025	0.315025	-0.741932
sp|Q15645|PCH2_HUMAN	TRIP13	Pachytene checkpoint protein 2 homolog OS=Homo sapiens OX=9606 GN=TRIP13 PE=1 SV=2	48.52	3	3	4	4	2	2	9	2	2	4	4	2	2	8	4	1400000	2100000	540000	1500000	1300000	930000	0.840417	1.08311	-0.0755049	0.0755049	0.11518
sp|Q9NQX3|GEPH_HUMAN	GPHN	Gephyrin OS=Homo sapiens OX=9606 GN=GPHN PE=1 SV=1	79.7	2	3	3	5	4	5	9	1	1	2	2	0	0	3	5	120000	420000	770000	50000	330000	0	0.221137	3.44737	-0.655338	0.655338	1.7855
sp|Q0JRZ9|FCHO2_HUMAN	FCHO2	F-BAR domain only protein 2 OS=Homo sapiens OX=9606 GN=FCHO2 PE=1 SV=2	88.87	2	2	4	4	3	3	9	1	1	3	3	2	2	6	4	200000	430000	270000	45000	210000	220000	0.185141	1.89474	-0.732497	0.732497	0.921997
sp|Q8NE01|CNNM3_HUMAN	CNNM3	Metal transporter CNNM3 OS=Homo sapiens OX=9606 GN=CNNM3 PE=1 SV=1	76.07	2	3	4	4	3	5	9	1	1	0	0	1	1	2	5	1300000	680000	700000	57000	0	69000	0.0141169	21.2698	-1.85026	1.85026	4.41074
sp|Q92738|US6NL_HUMAN	USP6NL	USP6 N-terminal-like protein OS=Homo sapiens OX=9606 GN=USP6NL PE=1 SV=3	94.05	2	2	3	4	4	4	9	0	0	1	1	1	1	2	4	380000	760000	490000	0	84000	120000	0.015916	7.9902	-1.79817	1.79817	2.99823
sp|Q9C0D5|TANC1_HUMAN	TANC1	Protein TANC1 OS=Homo sapiens OX=9606 GN=TANC1 PE=1 SV=3	202.09	3	3	3	4	3	4	9	0	0	1	1	0	0	1	4	220000	520000	190000	0	5400	0	0.0430333	172.222	-1.3662	1.3662	7.42813
sp|Q58EX2|SDK2_HUMAN	SDK2	Protein sidekick-2 OS=Homo sapiens OX=9606 GN=SDK2 PE=1 SV=3	239.25	3	3	5	5	1	1	9	0	0	0	0	0	0	0	5	430000	830000	210000	0	0	0	0.0540893	#DIV/0!	-1.26689	1.26689	#DIV/0!
sp|Q9Y2G0|EFR3B_HUMAN	EFR3B	Protein EFR3 homolog B OS=Homo sapiens OX=9606 GN=EFR3B PE=1 SV=2	92.43	4	4	2	2	3	3	9	0	0	0	0	0	0	0	4	1500000	670000	560000	0	0	0	0.0374011	#DIV/0!	-1.42712	1.42712	#DIV/0!
sp|P61313|RL15_HUMAN	RPL15	60S ribosomal protein L15 OS=Homo sapiens OX=9606 GN=RPL15 PE=1 SV=2	24.13	4	7	3	4	2	4	9	2	5	2	4	3	6	7	7	6900000	7900000	5700000	5900000	3300000	8800000	0.651726	1.13889	-0.185935	0.185935	0.187627
sp|P63241|IF5A1_HUMAN	EIF5A	Eukaryotic translation initiation factor 5A-1 OS=Homo sapiens OX=9606 GN=EIF5A PE=1 SV=2	16.82	3	4	3	4	3	4	9	3	4	3	6	3	4	9	6	2700000	2600000	1800000	3600000	5200000	6500000	0.0367128	0.464052	-1.43518	1.43518	-1.10764
sp|O15126|SCAM1_HUMAN	SCAMP1	Secretory carrier-associated membrane protein 1 OS=Homo sapiens OX=9606 GN=SCAMP1 PE=1 SV=2	37.9	3	8	3	8	3	7	9	1	1	0	0	1	1	2	8	2600000	2800000	2300000	890000	0	1000000	0.00512461	4.07407	-2.29034	2.29034	2.02647
sp|O95251|KAT7_HUMAN	KAT7	Histone acetyltransferase KAT7 OS=Homo sapiens OX=9606 GN=KAT7 PE=1 SV=1	70.6	3	3	3	4	3	3	9	4	4	3	5	3	3	10	5	240000	170000	120000	470000	440000	530000	0.00226557	0.368056	-2.64482	2.64482	-1.442
sp|Q9NVH1|DJC11_HUMAN	DNAJC11	DnaJ homolog subfamily C member 11 OS=Homo sapiens OX=9606 GN=DNAJC11 PE=1 SV=2	63.24	3	4	3	3	3	3	9	3	4	2	3	4	4	9	4	1400000	1100000	750000	1100000	510000	1200000	0.634749	1.15658	-0.197398	0.197398	0.20987
sp|Q5BKZ1|ZN326_HUMAN	ZNF326	DBIRD complex subunit ZNF326 OS=Homo sapiens OX=9606 GN=ZNF326 PE=1 SV=2	65.61	4	4	2	2	3	3	9	4	4	3	3	4	4	11	4	1700000	380000	760000	2100000	1400000	3600000	0.134426	0.4	-0.871518	0.871518	-1.32193
sp|Q96F86|EDC3_HUMAN	EDC3	Enhancer of mRNA-decapping protein 3 OS=Homo sapiens OX=9606 GN=EDC3 PE=1 SV=1	56.04	3	3	3	3	3	3	9	3	3	3	3	3	3	9	3	880000	1000000	850000	1400000	1100000	1400000	0.023896	0.7	-1.62168	1.62168	-0.514573
sp|Q9Y4F1|FARP1_HUMAN	FARP1	FERM, ARHGEF and pleckstrin domain-containing protein 1 OS=Homo sapiens OX=9606 GN=FARP1 PE=1 SV=1	118.56	3	6	3	6	3	6	9	0	0	0	0	0	0	0	6	720000	570000	750000	0	0	0	0.000258032	#DIV/0!	-3.58833	3.58833	#DIV/0!
sp|O95299|NDUAA_HUMAN	NDUFA10	NADH dehydrogenase [ubiquinone] 1 alpha subcomplex subunit 10, mitochondrial OS=Homo sapiens OX=9606 GN=NDUFA10 PE=1 SV=1	40.72	4	4	3	3	2	2	9	2	2	2	3	2	3	6	4	2300000	1600000	850000	1100000	890000	2500000	0.901306	1.05791	-0.0451278	0.0451278	0.0812121
sp|Q9UBT7|CTNL1_HUMAN	CTNNAL1	Alpha-catulin OS=Homo sapiens OX=9606 GN=CTNNAL1 PE=1 SV=2	81.84	2	3	4	7	3	3	9	2	2	2	2	0	0	4	7	1200000	1900000	620000	220000	200000	0	0.0432232	8.85714	-1.36428	1.36428	3.14684
sp|Q96D71|REPS1_HUMAN	REPS1	RalBP1-associated Eps domain-containing protein 1 OS=Homo sapiens OX=9606 GN=REPS1 PE=1 SV=3	86.61	3	4	3	4	3	3	9	2	2	1	2	2	2	5	4	710000	660000	460000	210000	330000	430000	0.0448167	1.8866	-1.34856	1.34856	0.915787
sp|P51617|IRAK1_HUMAN	IRAK1	Interleukin-1 receptor-associated kinase 1 OS=Homo sapiens OX=9606 GN=IRAK1 PE=1 SV=2	76.49	4	4	3	3	2	3	9	3	3	0	0	3	3	6	4	480000	370000	300000	440000	0	1100000	0.708688	0.746753	-0.149545	0.149545	-0.421296
sp|Q53GQ0|DHB12_HUMAN	HSD17B12	Very-long-chain 3-oxoacyl-CoA reductase OS=Homo sapiens OX=9606 GN=HSD17B12 PE=1 SV=2	34.3	2	2	4	4	3	3	9	2	2	3	3	2	2	7	4	2800000	4000000	3300000	2100000	2300000	3000000	0.111551	1.36486	-0.952528	0.952528	0.448758
sp|Q9HCC0|MCCB_HUMAN	MCCC2	Methylcrotonoyl-CoA carboxylase beta chain, mitochondrial OS=Homo sapiens OX=9606 GN=MCCC2 PE=1 SV=1	61.29	4	5	3	3	2	2	9	1	1	1	1	2	3	4	5	750000	430000	130000	61000	28000	310000	0.203395	3.28321	-0.69166	0.69166	1.71511
sp|P50148|GNAQ_HUMAN	GNAQ	Guanine nucleotide-binding protein G(q) subunit alpha OS=Homo sapiens OX=9606 GN=GNAQ PE=1 SV=4	42.12	3	3	4	5	2	2	9	1	1	1	1	0	0	2	5	1400000	4600000	970000	58000	55000	0	0.116674	61.6814	-0.933024	0.933024	5.94676
sp|P35612|ADDB_HUMAN	ADD2	Beta-adducin OS=Homo sapiens OX=9606 GN=ADD2 PE=1 SV=3	80.8	3	4	3	4	3	3	9	0	0	0	0	0	0	0	4	570000	660000	250000	0	0	0	0.0166025	#DIV/0!	-1.77983	1.77983	#DIV/0!
tr|E9PNZ4|E9PNZ4_HUMAN	MACF1	Microtubule-actin cross-linking factor 1, isoforms 6/7 (Fragment) OS=Homo sapiens OX=9606 GN=MACF1 PE=1 SV=1	230.95	3	4	2	2	4	4	9	0	0	0	0	0	0	0	4	780000	510000	1200000	0	0	0	0.0144407	#DIV/0!	-1.84041	1.84041	#DIV/0!
sp|P46934|NEDD4_HUMAN	NEDD4	E3 ubiquitin-protein ligase NEDD4 OS=Homo sapiens OX=9606 GN=NEDD4 PE=1 SV=4	149.02	3	3	2	3	4	4	9	0	0	0	0	0	0	0	4	250000	390000	430000	0	0	0	0.00283125	#DIV/0!	-2.54802	2.54802	#DIV/0!
sp|Q86W92|LIPB1_HUMAN	PPFIBP1	Liprin-beta-1 OS=Homo sapiens OX=9606 GN=PPFIBP1 PE=1 SV=2	113.95	3	3	3	3	3	3	9	0	0	0	0	0	0	0	3	690000	850000	690000	0	0	0	0.000153692	#DIV/0!	-3.81335	3.81335	#DIV/0!
sp|Q8IZJ1|UNC5B_HUMAN	UNC5B	Netrin receptor UNC5B OS=Homo sapiens OX=9606 GN=UNC5B PE=1 SV=2	103.57	4	4	3	3	2	2	9	0	0	0	0	0	0	0	4	880000	1200000	550000	0	0	0	0.00950477	#DIV/0!	-2.02206	2.02206	#DIV/0!
sp|P63104|1433Z_HUMAN	YWHAZ	14-3-3 protein zeta/delta OS=Homo sapiens OX=9606 GN=YWHAZ PE=1 SV=1	27.73	3	55	3	46	3	34	9	3	22	2	13	2	14	7	55	3700000	4400000	4200000	1600000	1900000	1700000	0.000470614	2.36538	-3.32734	3.32734	1.24207
sp|P0CG47|UBB_HUMAN	UBB	Polyubiquitin-B OS=Homo sapiens OX=9606 GN=UBB PE=1 SV=1	25.75	3	21	3	24	3	21	9	3	25	2	25	3	29	8	29	140000000	190000000	130000000	100000000	160000000	250000000	0.74274	0.901961	-0.129163	0.129163	-0.148863
sp|Q01518|CAP1_HUMAN	CAP1	Adenylyl cyclase-associated protein 1 OS=Homo sapiens OX=9606 GN=CAP1 PE=1 SV=5	51.87	3	5	3	5	3	4	9	3	7	3	5	3	7	9	7	1200000	1100000	850000	1200000	1300000	2600000	0.232845	0.617647	-0.632934	0.632934	-0.695145
sp|P62820|RAB1A_HUMAN	RAB1A	Ras-related protein Rab-1A OS=Homo sapiens OX=9606 GN=RAB1A PE=1 SV=3	22.66	3	6	3	6	3	6	9	3	5	3	3	2	5	8	6	6100000	7900000	6000000	3800000	2800000	4700000	0.0246489	1.76991	-1.6082	1.6082	0.823677
sp|Q07020|RL18_HUMAN	RPL18	60S ribosomal protein L18 OS=Homo sapiens OX=9606 GN=RPL18 PE=1 SV=2	21.62	3	4	3	4	3	4	9	2	2	3	3	2	3	7	4	12000000	13000000	11000000	14000000	8800000	13000000	0.970501	1.00559	-0.0130039	0.0130039	0.00803732
sp|P40616|ARL1_HUMAN	ARL1	ADP-ribosylation factor-like protein 1 OS=Homo sapiens OX=9606 GN=ARL1 PE=1 SV=1	20.4	3	3	3	3	3	3	9	3	4	2	3	3	3	8	4	1100000	1100000	1100000	1100000	330000	1600000	0.819481	1.08911	-0.0864609	0.0864609	0.123148
sp|Q9Y6G9|DC1L1_HUMAN	DYNC1LI1	Cytoplasmic dynein 1 light intermediate chain 1 OS=Homo sapiens OX=9606 GN=DYNC1LI1 PE=1 SV=3	56.54	3	4	3	4	3	4	9	2	2	2	3	1	1	5	4	240000	350000	300000	180000	230000	82000	0.0694395	1.80894	-1.15839	1.15839	0.855147
sp|P63096|GNAI1_HUMAN	GNAI1	Guanine nucleotide-binding protein G(i) subunit alpha-1 OS=Homo sapiens OX=9606 GN=GNAI1 PE=1 SV=2	40.34	3	3	3	3	3	3	9	1	2	1	1	1	1	3	3	1000000	1100000	680000	150000	200000	200000	0.00434456	5.05455	-2.36205	2.36205	2.33758
sp|P29992|GNA11_HUMAN	GNA11	Guanine nucleotide-binding protein subunit alpha-11 OS=Homo sapiens OX=9606 GN=GNA11 PE=1 SV=2	42.1	3	4	3	3	3	3	9	0	0	1	1	0	0	1	4	4300000	3500000	2500000	0	510000	0	0.003984	20.1961	-2.39968	2.39968	4.336
sp|Q13277|STX3_HUMAN	STX3	Syntaxin-3 OS=Homo sapiens OX=9606 GN=STX3 PE=1 SV=3	33.13	3	3	3	3	3	3	9	0	0	0	0	0	0	0	3	650000	710000	470000	0	0	0	0.0010701	#DIV/0!	-2.97058	2.97058	#DIV/0!
sp|Q8TAQ2|SMRC2_HUMAN	SMARCC2	SWI/SNF complex subunit SMARCC2 OS=Homo sapiens OX=9606 GN=SMARCC2 PE=1 SV=1	132.8	3	4	2	3	3	3	8	7	7	10	13	10	11	27	13	380000	370000	380000	4300000	4600000	5800000	0.000591089	0.0768707	-3.22835	3.22835	-3.70142
sp|P55060|XPO2_HUMAN	CSE1L	Exportin-2 OS=Homo sapiens OX=9606 GN=CSE1L PE=1 SV=3	110.35	2	2	2	3	4	4	8	5	5	6	9	8	15	19	15	210000	320000	520000	1000000	2200000	4700000	0.105084	0.132911	-0.978462	0.978462	-2.91146
sp|Q6KC79|NIPBL_HUMAN	NIPBL	Nipped-B-like protein OS=Homo sapiens OX=9606 GN=NIPBL PE=1 SV=2	315.85	2	3	4	4	2	2	8	9	14	7	8	4	4	20	14	600000	1100000	230000	2600000	1400000	970000	0.138676	0.38833	-0.857997	0.857997	-1.36465
sp|Q9NRL2|BAZ1A_HUMAN	BAZ1A	Bromodomain adjacent to zinc finger domain protein 1A OS=Homo sapiens OX=9606 GN=BAZ1A PE=1 SV=2	178.59	3	3	3	3	2	2	8	6	6	7	8	7	8	20	8	320000	430000	350000	1200000	1500000	3300000	0.0676512	0.183333	-1.16972	1.16972	-2.44746
sp|Q8N3C0|ASCC3_HUMAN	ASCC3	Activating signal cointegrator 1 complex subunit 3 OS=Homo sapiens OX=9606 GN=ASCC3 PE=1 SV=3	251.3	0	0	5	8	3	4	8	4	4	4	4	6	10	14	10	0	550000	240000	560000	110000	1000000	0.386755	0.473054	-0.412564	0.412564	-1.07992
sp|Q9NR09|BIRC6_HUMAN	BIRC6	Baculoviral IAP repeat-containing protein 6 OS=Homo sapiens OX=9606 GN=BIRC6 PE=1 SV=3	529.93	0	0	3	3	5	6	8	0	0	0	0	3	3	3	6	0	350000	440000	0	0	260000	0.330825	3.03846	-0.480401	0.480401	1.60334
sp|Q15637|SF01_HUMAN	SF1	Splicing factor 1 OS=Homo sapiens OX=9606 GN=SF1 PE=1 SV=4	68.29	2	3	3	3	3	5	8	5	11	8	17	7	13	20	17	230000	310000	250000	4900000	4000000	5400000	0.000391569	0.0552448	-3.40719	3.40719	-4.17802
sp|Q9UQE7|SMC3_HUMAN	SMC3	Structural maintenance of chromosomes protein 3 OS=Homo sapiens OX=9606 GN=SMC3 PE=1 SV=2	141.45	2	2	3	4	3	3	8	5	5	6	6	5	5	16	6	540000	1200000	1100000	1700000	2000000	3400000	0.0651078	0.4	-1.18637	1.18637	-1.32193
sp|O95714|HERC2_HUMAN	HERC2	E3 ubiquitin-protein ligase HERC2 OS=Homo sapiens OX=9606 GN=HERC2 PE=1 SV=2	526.9	3	3	2	2	3	5	8	2	2	3	3	3	3	8	5	220000	130000	250000	120000	200000	380000	0.714683	0.857143	-0.145887	0.145887	-0.222392
sp|O75400|PR40A_HUMAN	PRPF40A	Pre-mRNA-processing factor 40 homolog A OS=Homo sapiens OX=9606 GN=PRPF40A PE=1 SV=2	108.74	3	5	3	3	2	3	8	8	9	8	9	8	12	24	12	610000	600000	660000	8200000	6000000	10000000	0.00300048	0.0772727	-2.52281	2.52281	-3.6939
sp|Q9UNF1|MAGD2_HUMAN	MAGED2	Melanoma-associated antigen D2 OS=Homo sapiens OX=9606 GN=MAGED2 PE=1 SV=2	64.91	3	4	2	3	3	3	8	5	7	3	3	4	4	12	7	470000	170000	300000	1100000	830000	480000	0.0698775	0.390041	-1.15566	1.15566	-1.3583
sp|Q99700|ATX2_HUMAN	ATXN2	Ataxin-2 OS=Homo sapiens OX=9606 GN=ATXN2 PE=1 SV=2	140.2	2	2	2	2	4	4	8	3	3	4	4	4	4	11	4	650000	700000	2300000	1200000	2100000	2600000	0.33148	0.618644	-0.479543	0.479543	-0.692818
sp|Q9BVP2|GNL3_HUMAN	GNL3	Guanine nucleotide-binding protein-like 3 OS=Homo sapiens OX=9606 GN=GNL3 PE=1 SV=2	61.95	2	2	3	3	3	3	8	4	4	4	4	3	3	11	4	890000	1400000	1000000	3300000	1600000	2400000	0.0603033	0.450685	-1.21966	1.21966	-1.14981
sp|Q14318|FKBP8_HUMAN	FKBP8	Peptidyl-prolyl cis-trans isomerase FKBP8 OS=Homo sapiens OX=9606 GN=FKBP8 PE=1 SV=2	44.53	1	1	3	5	4	6	8	3	3	2	4	2	5	7	6	40000	960000	1200000	1400000	380000	290000	0.935318	1.0628	-0.0290409	0.0290409	0.0878728
sp|Q16555|DPYL2_HUMAN	DPYSL2	Dihydropyrimidinase-related protein 2 OS=Homo sapiens OX=9606 GN=DPYSL2 PE=1 SV=1	62.25	3	3	2	2	3	3	8	2	2	1	1	1	1	4	3	450000	390000	1500000	640000	180000	260000	0.33921	2.16667	-0.469531	0.469531	1.11548
sp|O75962|TRIO_HUMAN	TRIO	Triple functional domain protein OS=Homo sapiens OX=9606 GN=TRIO PE=1 SV=2	346.68	2	2	2	2	4	4	8	0	0	0	0	0	0	0	4	180000	180000	190000	NF	NF	NF	#DIV/0!	#VALUE!	#DIV/0!	#DIV/0!	#VALUE!
sp|P18433|PTPRA_HUMAN	PTPRA	Receptor-type tyrosine-protein phosphatase alpha OS=Homo sapiens OX=9606 GN=PTPRA PE=1 SV=3	90.66	1	1	4	4	3	3	8	0	0	0	0	0	0	0	4	250000	710000	370000	NF	NF	NF	#DIV/0!	#VALUE!	#DIV/0!	#DIV/0!	#VALUE!
sp|P46781|RS9_HUMAN	RPS9	40S ribosomal protein S9 OS=Homo sapiens OX=9606 GN=RPS9 PE=1 SV=3	22.58	3	4	3	4	2	3	8	3	5	4	6	4	6	11	6	9100000	11000000	6900000	14000000	11000000	17000000	0.075762	0.642857	-1.12055	1.12055	-0.63743
sp|Q9H910|JUPI2_HUMAN	JPT2	Jupiter microtubule associated homolog 2 OS=Homo sapiens OX=9606 GN=JPT2 PE=1 SV=1	20.05	3	4	2	4	3	5	8	3	4	3	4	2	3	8	5	600000	520000	930000	700000	930000	890000	0.338206	0.813492	-0.470819	0.470819	-0.2978
sp|Q8IUD2|RB6I2_HUMAN	ERC1	ELKS/Rab6-interacting/CAST family member 1 OS=Homo sapiens OX=9606 GN=ERC1 PE=1 SV=1	128.01	3	3	2	2	3	4	8	2	3	2	3	4	5	8	5	1900000	770000	650000	640000	400000	1100000	0.429549	1.5514	-0.366987	0.366987	0.633572
sp|Q3ZCQ8|TIM50_HUMAN	TIMM50	Mitochondrial import inner membrane translocase subunit TIM50 OS=Homo sapiens OX=9606 GN=TIMM50 PE=1 SV=2	39.62	2	2	4	4	2	2	8	4	4	2	2	2	3	8	4	1700000	3400000	570000	2400000	1000000	2000000	0.926921	1.05	-0.0329573	0.0329573	0.0703893
sp|O60884|DNJA2_HUMAN	DNAJA2	DnaJ homolog subfamily A member 2 OS=Homo sapiens OX=9606 GN=DNAJA2 PE=1 SV=1	45.72	3	4	2	2	3	3	8	2	2	2	2	3	4	7	4	1700000	630000	840000	680000	550000	1600000	0.819485	1.12014	-0.086459	0.086459	0.163681
sp|Q14195|DPYL3_HUMAN	DPYSL3	Dihydropyrimidinase-related protein 3 OS=Homo sapiens OX=9606 GN=DPYSL3 PE=1 SV=1	61.92	3	3	2	2	3	4	8	1	1	2	2	3	4	6	4	630000	650000	510000	310000	330000	560000	0.0976589	1.49167	-1.01029	1.01029	0.576925
sp|Q15154|PCM1_HUMAN	PCM1	Pericentriolar material 1 protein OS=Homo sapiens OX=9606 GN=PCM1 PE=1 SV=5	228.4	2	3	3	3	3	3	8	2	2	1	1	1	1	4	3	370000	270000	320000	180000	150000	120000	0.00723234	2.13333	-2.14072	2.14072	1.09311
sp|P57740|NU107_HUMAN	NUP107	Nuclear pore complex protein Nup107 OS=Homo sapiens OX=9606 GN=NUP107 PE=1 SV=1	106.31	2	3	2	2	4	4	8	0	0	1	1	2	2	3	4	120000	130000	120000	NF	140000	93000	0.730018	#VALUE!	-0.136666	0.136666	#VALUE!
sp|Q7Z4H7|HAUS6_HUMAN	HAUS6	HAUS augmin-like complex subunit 6 OS=Homo sapiens OX=9606 GN=HAUS6 PE=1 SV=2	108.55	2	2	3	3	3	3	8	2	2	2	2	0	0	4	3	96000	380000	290000	350000	77000	NF	0.796492	#VALUE!	-0.0988184	0.0988184	#VALUE!
sp|Q9BTU6|P4K2A_HUMAN	PI4K2A	Phosphatidylinositol 4-kinase type 2-alpha OS=Homo sapiens OX=9606 GN=PI4K2A PE=1 SV=1	53.99	3	3	1	1	4	4	8	2	2	0	0	0	0	2	4	720000	120000	1900000	330000	NF	NF	#DIV/0!	#VALUE!	#DIV/0!	#DIV/0!	#VALUE!
sp|Q86UK7|ZN598_HUMAN	ZNF598	E3 ubiquitin-protein ligase ZNF598 OS=Homo sapiens OX=9606 GN=ZNF598 PE=1 SV=1	98.58	3	4	2	5	3	5	8	2	8	3	7	3	5	8	8	630000	380000	570000	630000	700000	880000	0.118483	0.714932	-0.926344	0.926344	-0.484122
sp|P26641|EF1G_HUMAN	EEF1G	Elongation factor 1-gamma OS=Homo sapiens OX=9606 GN=EEF1G PE=1 SV=3	50.09	3	5	3	5	2	5	8	4	7	4	7	2	3	10	7	3900000	4800000	2600000	9200000	6700000	6000000	0.0384113	0.515982	-1.41554	1.41554	-0.954608
sp|P53985|MOT1_HUMAN	SLC16A1	Monocarboxylate transporter 1 OS=Homo sapiens OX=9606 GN=SLC16A1 PE=1 SV=3	53.91	3	6	3	6	2	5	8	2	4	2	5	1	1	5	6	2600000	880000	1100000	880000	350000	53000	0.137002	3.56976	-0.863273	0.863273	1.83583
sp|Q9Y6C9|MTCH2_HUMAN	MTCH2	Mitochondrial carrier homolog 2 OS=Homo sapiens OX=9606 GN=MTCH2 PE=1 SV=1	33.31	3	5	2	5	3	3	8	2	7	2	3	2	3	6	7	1100000	930000	790000	1600000	1100000	1600000	0.0596112	0.655814	-1.22467	1.22467	-0.608641
sp|O14880|MGST3_HUMAN	MGST3	Microsomal glutathione S-transferase 3 OS=Homo sapiens OX=9606 GN=MGST3 PE=1 SV=1	16.51	3	4	3	6	2	2	8	2	2	3	5	3	4	8	6	600000	2200000	560000	610000	1500000	2800000	0.569266	0.684318	-0.244685	0.244685	-0.547262
sp|P51153|RAB13_HUMAN	RAB13	Ras-related protein Rab-13 OS=Homo sapiens OX=9606 GN=RAB13 PE=1 SV=1	22.76	2	4	3	6	3	5	8	3	4	1	1	2	2	6	6	19000000	32000000	19000000	5800000	3600000	5100000	0.0134544	4.82759	-1.87114	1.87114	2.2713
sp|O60488|ACSL4_HUMAN	ACSL4	Long-chain-fatty-acid--CoA ligase 4 OS=Homo sapiens OX=9606 GN=ACSL4 PE=1 SV=2	79.14	2	3	3	3	3	4	8	1	2	3	3	2	3	6	4	2200000	2000000	2900000	2600000	1500000	3800000	0.729182	0.898734	-0.137164	0.137164	-0.154034
sp|P62191|PRS4_HUMAN	PSMC1	26S proteasome regulatory subunit 4 OS=Homo sapiens OX=9606 GN=PSMC1 PE=1 SV=1	49.15	2	2	3	4	3	3	8	3	3	2	2	3	3	8	4	910000	1300000	850000	880000	310000	940000	0.275044	1.43662	-0.560597	0.560597	0.522678
sp|P01111|RASN_HUMAN	NRAS	GTPase NRas OS=Homo sapiens OX=9606 GN=NRAS PE=1 SV=1	21.22	2	5	2	4	4	4	8	1	1	1	1	1	1	3	5	8600000	5500000	3900000	320000	230000	500000	0.0149925	17.1429	-1.82413	1.82413	4.09954
sp|P08243|ASNS_HUMAN	ASNS	Asparagine synthetase [glutamine-hydrolyzing] OS=Homo sapiens OX=9606 GN=ASNS PE=1 SV=4	64.33	3	4	3	3	2	2	8	3	3	2	2	2	2	7	4	810000	1200000	420000	1000000	500000	980000	0.955106	0.979839	-0.0199482	0.0199482	-0.0293838
sp|P54619|AAKG1_HUMAN	PRKAG1	5'-AMP-activated protein kinase subunit gamma-1 OS=Homo sapiens OX=9606 GN=PRKAG1 PE=1 SV=1	37.56	2	2	3	3	3	3	8	2	2	2	3	1	1	5	3	540000	950000	1300000	380000	230000	140000	0.0419684	3.72	-1.37708	1.37708	1.8953
sp|O75147|OBSL1_HUMAN	OBSL1	Obscurin-like protein 1 OS=Homo sapiens OX=9606 GN=OBSL1 PE=1 SV=4	206.82	3	3	3	5	2	3	8	1	1	1	1	1	1	3	5	700000	710000	260000	63000	96000	97000	0.0339241	6.52344	-1.46949	1.46949	2.70563
sp|Q92569|P55G_HUMAN	PIK3R3	Phosphatidylinositol 3-kinase regulatory subunit gamma OS=Homo sapiens OX=9606 GN=PIK3R3 PE=1 SV=2	54.41	2	2	4	5	2	2	8	1	1	1	1	1	1	3	5	920000	2300000	680000	69000	120000	250000	0.0854832	8.88383	-1.06812	1.06812	3.15118
sp|Q13613|MTMR1_HUMAN	MTMR1	Myotubularin-related protein 1 OS=Homo sapiens OX=9606 GN=MTMR1 PE=1 SV=4	74.63	3	3	3	4	2	3	8	0	0	1	1	1	1	2	4	550000	750000	200000	NF	110000	150000	0.173368	#VALUE!	-0.761032	0.761032	#VALUE!
sp|O96013|PAK4_HUMAN	PAK4	Serine/threonine-protein kinase PAK 4 OS=Homo sapiens OX=9606 GN=PAK4 PE=1 SV=1	64.03	1	1	3	5	4	5	8	0	0	0	0	0	0	0	5	38000	640000	1300000	NF	NF	NF	#DIV/0!	#VALUE!	#DIV/0!	#DIV/0!	#VALUE!
sp|Q5T1M5|FKB15_HUMAN	FKBP15	FK506-binding protein 15 OS=Homo sapiens OX=9606 GN=FKBP15 PE=1 SV=2	133.55	3	3	2	2	3	3	8	0	0	2	3	0	0	2	3	330000	150000	170000	NF	120000	NF	#DIV/0!	#VALUE!	#DIV/0!	#DIV/0!	#VALUE!
sp|P51553|IDH3G_HUMAN	IDH3G	Isocitrate dehydrogenase [NAD] subunit gamma, mitochondrial OS=Homo sapiens OX=9606 GN=IDH3G PE=1 SV=1	42.77	4	5	2	2	2	2	8	1	1	0	0	1	1	2	5	1200000	670000	570000	120000	NF	190000	0.0807319	#VALUE!	-1.09295	1.09295	#VALUE!
sp|Q9HCM3|K1549_HUMAN	KIAA1549	UPF0606 protein KIAA1549 OS=Homo sapiens OX=9606 GN=KIAA1549 PE=1 SV=4	210.63	2	2	4	6	2	2	8	0	0	0	0	0	0	0	6	750000	820000	210000	NF	NF	NF	#DIV/0!	#VALUE!	#DIV/0!	#DIV/0!	#VALUE!
sp|Q6UB35|C1TM_HUMAN	MTHFD1L	Monofunctional C1-tetrahydrofolate synthase, mitochondrial OS=Homo sapiens OX=9606 GN=MTHFD1L PE=1 SV=1	105.72	3	3	3	3	2	2	8	1	1	1	1	0	0	2	3	890000	770000	170000	38000	53000	NF	0.144431	#VALUE!	-0.840339	0.840339	#VALUE!
sp|Q96I34|PP16A_HUMAN	PPP1R16A	Protein phosphatase 1 regulatory subunit 16A OS=Homo sapiens OX=9606 GN=PPP1R16A PE=1 SV=1	57.78	2	3	4	4	2	3	8	0	0	0	0	0	0	0	4	78000	190000	51000	NF	NF	NF	#DIV/0!	#VALUE!	#DIV/0!	#DIV/0!	#VALUE!
sp|Q99816|TS101_HUMAN	TSG101	Tumor susceptibility gene 101 protein OS=Homo sapiens OX=9606 GN=TSG101 PE=1 SV=2	43.92	3	3	3	3	2	2	8	0	0	1	1	1	1	2	3	2300000	800000	1400000	NF	430000	2300000	0.889765	#VALUE!	-0.0507247	0.0507247	#VALUE!
sp|Q6P9H4|CNKR3_HUMAN	CNKSR3	Connector enhancer of kinase suppressor of ras 3 OS=Homo sapiens OX=9606 GN=CNKSR3 PE=1 SV=1	61.86	2	2	4	5	2	2	8	0	0	0	0	0	0	0	5	870000	1400000	300000	NF	NF	NF	#DIV/0!	#VALUE!	#DIV/0!	#DIV/0!	#VALUE!
sp|Q14651|PLSI_HUMAN	PLS1	Plastin-1 OS=Homo sapiens OX=9606 GN=PLS1 PE=1 SV=2	70.21	3	4	2	2	3	3	8	0	0	0	0	0	0	0	4	380000	310000	250000	NF	NF	NF	#DIV/0!	#VALUE!	#DIV/0!	#DIV/0!	#VALUE!
sp|P35268|RL22_HUMAN	RPL22	60S ribosomal protein L22 OS=Homo sapiens OX=9606 GN=RPL22 PE=1 SV=2	14.78	3	5	2	7	3	7	8	3	5	3	9	3	8	9	9	8200000	8900000	9100000	9600000	10000000	10000000	0.0202618	0.885135	-1.69332	1.69332	-0.17603
sp|Q15738|NSDHL_HUMAN	NSDHL	Sterol-4-alpha-carboxylate 3-dehydrogenase, decarboxylating OS=Homo sapiens OX=9606 GN=NSDHL PE=1 SV=2	41.87	3	4	2	3	3	3	8	3	3	3	4	3	3	9	4	2200000	1700000	1400000	2000000	900000	1600000	0.538778	1.17778	-0.26859	0.26859	0.236067
sp|P36873|PP1G_HUMAN	PPP1CC	Serine/threonine-protein phosphatase PP1-gamma catalytic subunit OS=Homo sapiens OX=9606 GN=PPP1CC PE=1 SV=1	36.96	2	2	3	3	3	3	8	3	3	3	3	3	4	9	4	940000	1900000	830000	1000000	1300000	2300000	0.58285	0.797826	-0.234443	0.234443	-0.325854
sp|Q7KZI7|MARK2_HUMAN	MARK2	Serine/threonine-protein kinase MARK2 OS=Homo sapiens OX=9606 GN=MARK2 PE=1 SV=2	87.86	3	5	2	5	3	5	8	1	1	0	0	0	0	1	5	850000	1400000	1000000	67000	NF	NF	#DIV/0!	#VALUE!	#DIV/0!	#DIV/0!	#VALUE!
sp|Q6ZVF9|GRIN3_HUMAN	GPRIN3	G protein-regulated inducer of neurite outgrowth 3 OS=Homo sapiens OX=9606 GN=GPRIN3 PE=2 SV=2	82.39	3	4	3	4	2	5	8	1	3	0	0	0	0	1	5	15000000	21000000	52000000	33000000	NF	NF	#DIV/0!	#VALUE!	#DIV/0!	#DIV/0!	#VALUE!
sp|Q13585|MTR1L_HUMAN	GPR50	Melatonin-related receptor OS=Homo sapiens OX=9606 GN=GPR50 PE=1 SV=3	67.33	3	4	2	4	3	6	8	1	1	0	0	0	0	1	6	1000000	840000	1300000	72000	NF	NF	#DIV/0!	#VALUE!	#DIV/0!	#DIV/0!	#VALUE!
sp|Q96CP6|ASTRA_HUMAN	GRAMD1A	Protein Aster-A OS=Homo sapiens OX=9606 GN=GRAMD1A PE=1 SV=2	80.63	3	4	3	3	2	2	8	3	3	1	1	1	1	5	4	1500000	800000	610000	1300000	99000	250000	0.416807	1.76471	-0.380065	0.380065	0.819428
sp|Q8NBU5|ATAD1_HUMAN	ATAD1	Outer mitochondrial transmembrane helix translocase OS=Homo sapiens OX=9606 GN=ATAD1 PE=1 SV=1	40.72	2	2	3	4	3	4	8	2	2	1	1	1	1	4	4	600000	740000	660000	1000000	67000	190000	0.449061	1.59109	-0.347695	0.347695	0.670015
sp|Q9BZE4|GTPB4_HUMAN	GTPBP4	GTP-binding protein 4 OS=Homo sapiens OX=9606 GN=GTPBP4 PE=1 SV=3	73.92	2	2	3	3	3	3	8	2	2	2	2	2	2	6	3	560000	640000	480000	430000	680000	590000	0.942251	0.988235	-0.0258335	0.0258335	-0.0170735
sp|P04920|B3A2_HUMAN	SLC4A2	Anion exchange protein 2 OS=Homo sapiens OX=9606 GN=SLC4A2 PE=1 SV=4	136.92	3	5	2	4	3	4	8	0	0	0	0	0	0	0	5	1100000	620000	420000	NF	NF	NF	#DIV/0!	#VALUE!	#DIV/0!	#DIV/0!	#VALUE!
sp|Q96J84|KIRR1_HUMAN	KIRREL1	Kin of IRRE-like protein 1 OS=Homo sapiens OX=9606 GN=KIRREL1 PE=1 SV=2	83.48	3	4	2	3	3	5	8	0	0	0	0	0	0	0	5	1500000	1100000	1300000	NF	NF	NF	#DIV/0!	#VALUE!	#DIV/0!	#DIV/0!	#VALUE!
sp|P43003|EAA1_HUMAN	SLC1A3	Excitatory amino acid transporter 1 OS=Homo sapiens OX=9606 GN=SLC1A3 PE=1 SV=1	59.53	3	3	2	2	3	5	8	1	1	1	1	0	0	2	5	3000000	3700000	4500000	200000	140000	NF	0.00785	#VALUE!	-2.10513	2.10513	#VALUE!
sp|P61020|RAB5B_HUMAN	RAB5B	Ras-related protein Rab-5B OS=Homo sapiens OX=9606 GN=RAB5B PE=1 SV=1	23.69	2	2	3	3	3	3	8	2	2	1	1	0	0	3	3	2400000	2900000	2300000	1300000	600000	NF	0.020861	#VALUE!	-1.68067	1.68067	#VALUE!
sp|Q4KMP7|TB10B_HUMAN	TBC1D10B	TBC1 domain family member 10B OS=Homo sapiens OX=9606 GN=TBC1D10B PE=1 SV=3	87.14	3	4	2	3	3	3	8	1	1	0	0	0	0	1	4	900000	400000	620000	39000	NF	NF	#DIV/0!	#VALUE!	#DIV/0!	#DIV/0!	#VALUE!
sp|P12931|SRC_HUMAN	SRC	Proto-oncogene tyrosine-protein kinase Src OS=Homo sapiens OX=9606 GN=SRC PE=1 SV=3	59.8	2	2	3	3	3	4	8	0	0	0	0	0	0	0	4	340000	540000	390000	NF	NF	NF	#DIV/0!	#VALUE!	#DIV/0!	#DIV/0!	#VALUE!
sp|Q9ULK5|VANG2_HUMAN	VANGL2	Vang-like protein 2 OS=Homo sapiens OX=9606 GN=VANGL2 PE=1 SV=2	59.68	3	3	3	4	2	2	8	0	0	0	0	0	0	0	4	800000	1300000	450000	NF	NF	NF	#DIV/0!	#VALUE!	#DIV/0!	#DIV/0!	#VALUE!
sp|Q9NQS3|NECT3_HUMAN	NECTIN3	Nectin-3 OS=Homo sapiens OX=9606 GN=NECTIN3 PE=1 SV=1	60.96	2	2	3	3	3	3	8	0	0	0	0	0	0	0	3	300000	660000	360000	NF	NF	NF	#DIV/0!	#VALUE!	#DIV/0!	#DIV/0!	#VALUE!
sp|P17844|DDX5_HUMAN	DDX5	Probable ATP-dependent RNA helicase DDX5 OS=Homo sapiens OX=9606 GN=DDX5 PE=1 SV=1	69.1	3	3	4	4	0	0	7	10	14	8	13	10	14	28	14	6800000	2500000	NF	45000000	48000000	64000000	0.00873385	#VALUE!	-2.05879	2.05879	#VALUE!
sp|O95373|IPO7_HUMAN	IPO7	Importin-7 OS=Homo sapiens OX=9606 GN=IPO7 PE=1 SV=1	119.44	0	0	4	4	3	3	7	9	10	0	0	6	6	15	10	NF	640000	230000	1700000	NF	2100000	0.0361581	#VALUE!	-1.44179	1.44179	#VALUE!
sp|Q01780|EXOSX_HUMAN	EXOSC10	Exosome component 10 OS=Homo sapiens OX=9606 GN=EXOSC10 PE=1 SV=2	100.77	1	2	3	4	3	3	7	4	4	7	8	8	8	19	8	390000	390000	390000	18000000	12000000	4600000	0.0452178	0.033815	-1.34469	1.34469	-4.88619
sp|P35637|FUS_HUMAN	FUS	RNA-binding protein FUS OS=Homo sapiens OX=9606 GN=FUS PE=1 SV=1	53.39	3	7	2	9	2	7	7	7	64	9	59	8	62	24	64	2700000	3300000	2800000	79000000	96000000	130000000	0.00275391	0.0288525	-2.56005	2.56005	-5.11516
sp|O94979|SC31A_HUMAN	SEC31A	Protein transport protein Sec31A OS=Homo sapiens OX=9606 GN=SEC31A PE=1 SV=3	132.93	0	0	3	3	4	4	7	5	8	5	6	6	8	16	8	NF	810000	270000	1700000	1600000	3100000	0.0936383	#VALUE!	-1.02855	1.02855	#VALUE!
sp|O95487|SC24B_HUMAN	SEC24B	Protein transport protein Sec24B OS=Homo sapiens OX=9606 GN=SEC24B PE=1 SV=2	137.33	2	2	3	3	2	2	7	4	5	5	6	4	5	13	6	300000	570000	230000	1100000	1200000	1200000	0.00182734	0.314286	-2.73818	2.73818	-1.66985
sp|P23921|RIR1_HUMAN	RRM1	Ribonucleoside-diphosphate reductase large subunit OS=Homo sapiens OX=9606 GN=RRM1 PE=1 SV=1	90.01	3	3	3	3	1	2	7	3	7	5	7	3	7	11	7	540000	280000	140000	1200000	1100000	2000000	0.0224548	0.223256	-1.64869	1.64869	-2.16323
sp|Q7Z5J4|RAI1_HUMAN	RAI1	Retinoic acid-induced protein 1 OS=Homo sapiens OX=9606 GN=RAI1 PE=1 SV=2	203.23	2	2	2	2	3	3	7	6	6	4	7	4	5	14	7	87000	230000	110000	550000	430000	610000	0.00494166	0.268553	-2.30613	2.30613	-1.89672
sp|Q9NVI7|ATD3A_HUMAN	ATAD3A	ATPase family AAA domain-containing protein 3A OS=Homo sapiens OX=9606 GN=ATAD3A PE=1 SV=2	71.32	3	4	3	3	1	1	7	3	3	4	6	3	5	10	6	970000	2300000	320000	770000	2200000	940000	0.891902	0.918159	-0.0496829	0.0496829	-0.123185
sp|P26196|DDX6_HUMAN	DDX6	Probable ATP-dependent RNA helicase DDX6 OS=Homo sapiens OX=9606 GN=DDX6 PE=1 SV=2	54.38	0	0	4	5	3	4	7	4	7	1	1	3	3	8	7	NF	1800000	1000000	1200000	100000	1100000	0.34955	#VALUE!	-0.45649	0.45649	#VALUE!
sp|Q13283|G3BP1_HUMAN	G3BP1	Ras GTPase-activating protein-binding protein 1 OS=Homo sapiens OX=9606 GN=G3BP1 PE=1 SV=1	52.13	3	3	2	2	2	2	7	6	6	3	3	3	3	12	6	890000	790000	650000	4000000	1000000	2300000	0.130056	0.319178	-0.885869	0.885869	-1.64757
sp|Q6ZNB6|NFXL1_HUMAN	NFXL1	NF-X1-type zinc finger protein NFXL1 OS=Homo sapiens OX=9606 GN=NFXL1 PE=1 SV=2	101.27	2	2	3	3	2	2	7	5	5	3	4	1	1	9	5	270000	540000	350000	1600000	1100000	300000	0.188152	0.386667	-0.725491	0.725491	-1.37084
sp|Q32MZ4|LRRF1_HUMAN	LRRFIP1	Leucine-rich repeat flightless-interacting protein 1 OS=Homo sapiens OX=9606 GN=LRRFIP1 PE=1 SV=2	89.2	3	3	2	2	2	3	7	5	12	3	4	2	2	10	12	270000	220000	170000	840000	500000	360000	0.075656	0.388235	-1.12116	1.12116	-1.365
sp|P47756|CAPZB_HUMAN	CAPZB	F-actin-capping protein subunit beta OS=Homo sapiens OX=9606 GN=CAPZB PE=1 SV=5	30.61	3	8	2	5	2	4	7	1	1	3	5	0	0	4	8	3300000	3000000	2500000	550000	580000	NF	0.00429514	#VALUE!	-2.36702	2.36702	#VALUE!
sp|Q14966|ZN638_HUMAN	ZNF638	Zinc finger protein 638 OS=Homo sapiens OX=9606 GN=ZNF638 PE=1 SV=2	220.49	2	3	3	3	2	2	7	3	3	3	3	4	4	10	4	270000	1300000	160000	740000	620000	790000	0.721927	0.804651	-0.141507	0.141507	-0.313565
sp|O76003|GLRX3_HUMAN	GLRX3	Glutaredoxin-3 OS=Homo sapiens OX=9606 GN=GLRX3 PE=1 SV=2	37.41	2	2	4	5	1	1	7	3	3	2	2	1	1	6	5	930000	1200000	860000	1400000	1200000	730000	0.639506	0.897898	-0.194155	0.194155	-0.155377
sp|Q5VV42|CDKAL_HUMAN	CDKAL1	Threonylcarbamoyladenosine tRNA methylthiotransferase OS=Homo sapiens OX=9606 GN=CDKAL1 PE=1 SV=1	65.07	3	3	1	1	3	4	7	2	2	4	4	0	0	6	4	680000	63000	1400000	300000	730000	NF	0.728919	#VALUE!	-0.13732	0.13732	#VALUE!
sp|P33981|TTK_HUMAN	TTK	Dual specificity protein kinase TTK OS=Homo sapiens OX=9606 GN=TTK PE=1 SV=2	97.01	3	4	1	1	3	3	7	1	1	1	1	2	2	4	4	370000	180000	240000	130000	140000	380000	0.662263	1.21538	-0.178969	0.178969	0.281413
sp|Q13155|AIMP2_HUMAN	AIMP2	Aminoacyl tRNA synthase complex-interacting multifunctional protein 2 OS=Homo sapiens OX=9606 GN=AIMP2 PE=1 SV=2	35.33	2	2	2	2	3	3	7	4	5	4	4	4	4	12	5	830000	860000	760000	1900000	1200000	2100000	0.0288351	0.471154	-1.54008	1.54008	-1.08573
sp|Q9NXF1|TEX10_HUMAN	TEX10	Testis-expressed protein 10 OS=Homo sapiens OX=9606 GN=TEX10 PE=1 SV=2	105.61	3	4	2	2	2	2	7	4	4	4	4	3	3	11	4	370000	340000	180000	700000	560000	950000	0.0266197	0.402715	-1.5748	1.5748	-1.31217
sp|O00505|IMA4_HUMAN	KPNA3	Importin subunit alpha-4 OS=Homo sapiens OX=9606 GN=KPNA3 PE=1 SV=2	57.77	2	3	3	3	2	2	7	4	4	1	1	4	5	9	5	690000	840000	330000	1600000	340000	1700000	0.269303	0.510989	-0.56976	0.56976	-0.968636
sp|P31948|STIP1_HUMAN	STIP1	Stress-induced-phosphoprotein 1 OS=Homo sapiens OX=9606 GN=STIP1 PE=1 SV=1	62.6	2	2	3	3	2	2	7	3	4	3	3	3	4	9	4	1500000	670000	1300000	1300000	1600000	3900000	0.265641	0.510294	-0.575704	0.575704	-0.970599
sp|Q8NCA5|FA98A_HUMAN	FAM98A	Protein FAM98A OS=Homo sapiens OX=9606 GN=FAM98A PE=1 SV=2	55.24	3	3	3	3	1	1	7	2	2	4	5	2	2	8	5	2800000	2900000	520000	1400000	1900000	1700000	0.634131	1.244	-0.197821	0.197821	0.314986
sp|Q8NDI1|EHBP1_HUMAN	EHBP1	EH domain-binding protein 1 OS=Homo sapiens OX=9606 GN=EHBP1 PE=1 SV=3	139.93	2	2	2	2	3	4	7	2	2	2	3	2	2	6	4	48000	190000	350000	150000	190000	520000	0.568561	0.683721	-0.245223	0.245223	-0.548521
sp|Q92625|ANS1A_HUMAN	ANKS1A	Ankyrin repeat and SAM domain-containing protein 1A OS=Homo sapiens OX=9606 GN=ANKS1A PE=1 SV=4	123.03	2	2	2	2	3	4	7	2	3	0	0	2	2	4	4	180000	180000	270000	170000	NF	260000	0.928412	#VALUE!	-0.032259	0.032259	#VALUE!
sp|Q8IXI1|MIRO2_HUMAN	RHOT2	Mitochondrial Rho GTPase 2 OS=Homo sapiens OX=9606 GN=RHOT2 PE=1 SV=2	68.07	2	2	3	3	2	2	7	2	3	1	1	1	1	4	3	360000	1100000	260000	400000	39000	38000	0.227637	3.60587	-0.642757	0.642757	1.85035
sp|Q16799|RTN1_HUMAN	RTN1	Reticulon-1 OS=Homo sapiens OX=9606 GN=RTN1 PE=1 SV=1	83.57	2	2	3	3	2	2	7	3	3	1	2	0	0	4	3	220000	650000	210000	350000	110000	NF	0.575413	#VALUE!	-0.24002	0.24002	#VALUE!
sp|Q01970|PLCB3_HUMAN	PLCB3	1-phosphatidylinositol 4,5-bisphosphate phosphodiesterase beta-3 OS=Homo sapiens OX=9606 GN=PLCB3 PE=1 SV=2	138.71	1	1	3	3	3	3	7	1	1	2	2	1	1	4	3	120000	390000	140000	61000	80000	40000	0.148963	3.59116	-0.826922	0.826922	1.84445
sp|Q969V3|NCLN_HUMAN	NCLN	Nicalin OS=Homo sapiens OX=9606 GN=NCLN PE=1 SV=2	62.93	2	2	3	3	2	2	7	1	1	1	2	1	1	3	3	220000	1700000	460000	300000	260000	200000	0.305112	3.13158	-0.515541	0.515541	1.64689
sp|Q969Z0|FAKD4_HUMAN	TBRG4	FAST kinase domain-containing protein 4 OS=Homo sapiens OX=9606 GN=TBRG4 PE=1 SV=1	70.69	3	3	4	5	0	0	7	2	2	0	0	0	0	2	5	470000	700000	NF	400000	NF	NF	#DIV/0!	#VALUE!	#DIV/0!	#DIV/0!	#VALUE!
sp|O15085|ARHGB_HUMAN	ARHGEF11	Rho guanine nucleotide exchange factor 11 OS=Homo sapiens OX=9606 GN=ARHGEF11 PE=1 SV=1	167.6	2	3	2	2	3	3	7	1	1	0	0	0	0	1	3	310000	120000	260000	130000	NF	NF	#DIV/0!	#VALUE!	#DIV/0!	#DIV/0!	#VALUE!
sp|Q05209|PTN12_HUMAN	PTPN12	Tyrosine-protein phosphatase non-receptor type 12 OS=Homo sapiens OX=9606 GN=PTPN12 PE=1 SV=3	88.05	2	3	3	3	2	2	7	0	0	0	0	0	0	0	3	290000	290000	300000	NF	NF	NF	#DIV/0!	#VALUE!	#DIV/0!	#DIV/0!	#VALUE!
sp|Q7Z5N4|SDK1_HUMAN	SDK1	Protein sidekick-1 OS=Homo sapiens OX=9606 GN=SDK1 PE=2 SV=3	241.96	3	3	4	4	0	0	7	0	0	0	0	0	0	0	4	430000	570000	NF	NF	NF	NF	#DIV/0!	#VALUE!	#DIV/0!	#DIV/0!	#VALUE!
sp|P42167|LAP2B_HUMAN	TMPO	Lamina-associated polypeptide 2, isoforms beta/gamma OS=Homo sapiens OX=9606 GN=TMPO PE=1 SV=2	50.64	2	3	2	3	3	3	7	4	10	3	12	4	11	11	12	1500000	1300000	720000	7000000	6000000	10000000	0.00607371	0.153043	-2.21655	2.21655	-2.70799
sp|Q96H79|ZCCHL_HUMAN	ZC3HAV1L	Zinc finger CCCH-type antiviral protein 1-like OS=Homo sapiens OX=9606 GN=ZC3HAV1L PE=1 SV=2	32.94	3	4	2	5	2	2	7	2	12	1	1	4	6	7	12	1200000	440000	120000	700000	280000	1800000	0.573207	0.633094	-0.241689	0.241689	-0.659509
sp|P30519|HMOX2_HUMAN	HMOX2	Heme oxygenase 2 OS=Homo sapiens OX=9606 GN=HMOX2 PE=1 SV=2	36.01	1	1	3	4	3	4	7	3	3	2	3	3	4	8	4	530000	770000	580000	800000	680000	1400000	0.228075	0.652778	-0.641922	0.641922	-0.615336
sp|Q96T76|MMS19_HUMAN	MMS19	MMS19 nucleotide excision repair protein homolog OS=Homo sapiens OX=9606 GN=MMS19 PE=1 SV=2	113.22	2	3	2	3	3	3	7	2	2	3	3	2	2	7	3	240000	260000	140000	260000	330000	430000	0.109465	0.627451	-0.960723	0.960723	-0.672425
sp|O75821|EIF3G_HUMAN	EIF3G	Eukaryotic translation initiation factor 3 subunit G OS=Homo sapiens OX=9606 GN=EIF3G PE=1 SV=2	35.59	2	3	3	3	2	3	7	2	3	1	1	2	3	5	3	610000	970000	600000	1300000	56000	390000	0.730236	1.24857	-0.136537	0.136537	0.320275
sp|A6NMY6|AXA2L_HUMAN	ANXA2P2	Putative annexin A2-like protein OS=Homo sapiens OX=9606 GN=ANXA2P2 PE=5 SV=2	38.63	3	4	1	1	3	4	7	1	1	3	3	3	3	7	4	5100000	1000000	3700000	580000	1200000	2400000	0.227828	2.3445	-0.642392	0.642392	1.22928
sp|O43747|AP1G1_HUMAN	AP1G1	AP-1 complex subunit gamma-1 OS=Homo sapiens OX=9606 GN=AP1G1 PE=1 SV=5	91.29	3	3	2	3	2	2	7	3	3	2	2	2	2	7	3	200000	170000	60000	280000	130000	160000	0.497012	0.754386	-0.303633	0.303633	-0.406625
sp|Q6IAA8|LTOR1_HUMAN	LAMTOR1	Ragulator complex protein LAMTOR1 OS=Homo sapiens OX=9606 GN=LAMTOR1 PE=1 SV=2	17.73	1	2	4	5	2	2	7	2	3	2	2	1	1	5	5	240000	1800000	830000	420000	220000	100000	0.200908	3.87838	-0.697002	0.697002	1.95545
sp|P83731|RL24_HUMAN	RPL24	60S ribosomal protein L24 OS=Homo sapiens OX=9606 GN=RPL24 PE=1 SV=1	17.77	2	2	3	3	2	2	7	2	2	2	2	3	4	7	4	1800000	3100000	2200000	2500000	1700000	8200000	0.443972	0.572581	-0.352645	0.352645	-0.804449
sp|P62714|PP2AB_HUMAN	PPP2CB	Serine/threonine-protein phosphatase 2A catalytic subunit beta isoform OS=Homo sapiens OX=9606 GN=PPP2CB PE=1 SV=1	35.55	2	2	2	2	3	3	7	2	2	2	2	2	2	6	3	910000	1100000	1700000	730000	820000	1400000	0.469511	1.25763	-0.328355	0.328355	0.330704
sp|P48643|TCPE_HUMAN	CCT5	T-complex protein 1 subunit epsilon OS=Homo sapiens OX=9606 GN=CCT5 PE=1 SV=1	59.63	3	3	2	2	2	2	7	2	2	1	1	2	3	5	3	1500000	550000	130000	1100000	230000	1500000	0.71472	0.770318	-0.145864	0.145864	-0.376474
sp|Q13464|ROCK1_HUMAN	ROCK1	Rho-associated protein kinase 1 OS=Homo sapiens OX=9606 GN=ROCK1 PE=1 SV=1	158.08	2	2	2	2	3	3	7	1	1	2	2	1	1	4	3	990000	670000	920000	740000	890000	1100000	0.743543	0.945055	-0.128694	0.128694	-0.0815299
tr|A0A0U1RQJ2|A0A0U1RQJ2_HUMAN	DST	Dystonin OS=Homo sapiens OX=9606 GN=DST PE=1 SV=2	304.37	3	4	1	1	3	3	7	0	0	1	1	1	1	2	4	540000	180000	340000	NF	310000	110000	0.419894	#VALUE!	-0.376861	0.376861	#VALUE!
sp|Q9H0W5|CCDC8_HUMAN	CCDC8	Coiled-coil domain-containing protein 8 OS=Homo sapiens OX=9606 GN=CCDC8 PE=1 SV=2	59.34	2	3	4	5	1	2	7	0	0	0	0	0	0	0	5	480000	530000	140000	NF	NF	NF	#DIV/0!	#VALUE!	#DIV/0!	#DIV/0!	#VALUE!
sp|Q96QZ7|MAGI1_HUMAN	MAGI1	Membrane-associated guanylate kinase, WW and PDZ domain-containing protein 1 OS=Homo sapiens OX=9606 GN=MAGI1 PE=1 SV=3	164.48	2	2	2	3	3	3	7	1	1	0	0	0	0	1	3	240000	510000	240000	83000	NF	NF	#DIV/0!	#VALUE!	#DIV/0!	#DIV/0!	#VALUE!
sp|Q9Y4I1|MYO5A_HUMAN	MYO5A	Unconventional myosin-Va OS=Homo sapiens OX=9606 GN=MYO5A PE=1 SV=2	215.27	3	3	1	1	3	4	7	0	0	1	1	0	0	1	4	260000	73000	370000	NF	94000	NF	#DIV/0!	#VALUE!	#DIV/0!	#DIV/0!	#VALUE!
sp|P54577|SYYC_HUMAN	YARS1	Tyrosine--tRNA ligase, cytoplasmic OS=Homo sapiens OX=9606 GN=YARS1 PE=1 SV=4	59.11	2	2	3	3	2	2	7	1	1	1	1	0	0	2	3	350000	1200000	160000	91000	110000	NF	0.338052	#VALUE!	-0.471017	0.471017	#VALUE!
sp|P20339|RAB5A_HUMAN	RAB5A	Ras-related protein Rab-5A OS=Homo sapiens OX=9606 GN=RAB5A PE=1 SV=2	23.64	2	2	2	2	3	3	7	1	1	1	1	0	0	2	3	5900000	4500000	7000000	3300000	1100000	NF	0.0626659	#VALUE!	-1.20297	1.20297	#VALUE!
sp|Q5SRE5|NU188_HUMAN	NUP188	Nucleoporin NUP188 OS=Homo sapiens OX=9606 GN=NUP188 PE=1 SV=1	195.92	4	4	1	1	2	2	7	2	2	0	0	0	0	2	4	240000	110000	100000	83000	NF	NF	#DIV/0!	#VALUE!	#DIV/0!	#DIV/0!	#VALUE!
sp|Q9P253|VPS18_HUMAN	VPS18	Vacuolar protein sorting-associated protein 18 homolog OS=Homo sapiens OX=9606 GN=VPS18 PE=1 SV=2	110.12	1	1	4	4	2	2	7	2	2	0	0	0	0	2	4	110000	330000	510000	86000	NF	NF	#DIV/0!	#VALUE!	#DIV/0!	#DIV/0!	#VALUE!
sp|Q9BY89|K1671_HUMAN	KIAA1671	Uncharacterized protein KIAA1671 OS=Homo sapiens OX=9606 GN=KIAA1671 PE=1 SV=2	196.59	2	2	2	2	3	4	7	0	0	0	0	0	0	0	4	340000	380000	400000	NF	NF	NF	#DIV/0!	#VALUE!	#DIV/0!	#DIV/0!	#VALUE!
sp|Q15058|KIF14_HUMAN	KIF14	Kinesin-like protein KIF14 OS=Homo sapiens OX=9606 GN=KIF14 PE=1 SV=1	186.37	2	2	1	1	4	5	7	0	0	0	0	0	0	0	5	140000	69000	1100000	NF	NF	NF	#DIV/0!	#VALUE!	#DIV/0!	#DIV/0!	#VALUE!
sp|Q5T5U3|RHG21_HUMAN	ARHGAP21	Rho GTPase-activating protein 21 OS=Homo sapiens OX=9606 GN=ARHGAP21 PE=1 SV=2	217.33	1	1	3	3	3	3	7	0	0	1	1	0	0	1	3	150000	280000	350000	NF	94000	NF	#DIV/0!	#VALUE!	#DIV/0!	#DIV/0!	#VALUE!
sp|Q9BTX1|NDC1_HUMAN	NDC1	Nucleoporin NDC1 OS=Homo sapiens OX=9606 GN=NDC1 PE=1 SV=2	76.26	2	2	2	2	3	4	7	0	0	0	0	0	0	0	4	500000	570000	640000	NF	NF	NF	#DIV/0!	#VALUE!	#DIV/0!	#DIV/0!	#VALUE!
sp|Q9HB90|RRAGC_HUMAN	RRAGC	Ras-related GTP-binding protein C OS=Homo sapiens OX=9606 GN=RRAGC PE=1 SV=1	44.2	3	3	1	1	3	4	7	0	0	0	0	0	0	0	4	640000	70000	600000	NF	NF	NF	#DIV/0!	#VALUE!	#DIV/0!	#DIV/0!	#VALUE!
sp|P62736|ACTA_HUMAN	ACTA2	Actin, aortic smooth muscle OS=Homo sapiens OX=9606 GN=ACTA2 PE=1 SV=1	41.98	2	10	3	10	2	11	7	2	5	2	10	2	9	6	11	59000000	79000000	45000000	2700000	28000000	37000000	0.0541434	2.7031	-1.26645	1.26645	1.43462
tr|A0A0J9YW31|A0A0J9YW31_HUMAN	EPB41L3	Band 4.1-like protein 3 (Fragment) OS=Homo sapiens OX=9606 GN=EPB41L3 PE=1 SV=3	20.11	2	7	3	9	2	11	7	2	3	2	3	2	3	6	11	5800000	7700000	7500000	750000	1000000	1500000	0.000769476	6.46154	-3.1138	3.1138	2.69188
sp|P26232|CTNA2_HUMAN	CTNNA2	Catenin alpha-2 OS=Homo sapiens OX=9606 GN=CTNNA2 PE=1 SV=5	105.25	2	4	2	6	3	6	7	1	1	0	0	1	1	2	6	2600000	3500000	3400000	490000	NF	590000	0.00573052	#VALUE!	-2.24181	2.24181	#VALUE!
sp|Q9UBX3|DIC_HUMAN	SLC25A10	Mitochondrial dicarboxylate carrier OS=Homo sapiens OX=9606 GN=SLC25A10 PE=1 SV=2	31.26	3	5	2	2	2	2	7	3	3	3	3	3	3	9	5	4600000	790000	1500000	1300000	1500000	3400000	0.872769	1.11129	-0.0591007	0.0591007	0.152236
sp|P09543|CN37_HUMAN	CNP	2',3'-cyclic-nucleotide 3'-phosphodiesterase OS=Homo sapiens OX=9606 GN=CNP PE=1 SV=2	47.55	3	4	2	4	2	4	7	2	3	0	0	1	1	3	4	830000	1300000	920000	430000	NF	250000	0.0417455	#VALUE!	-1.37939	1.37939	#VALUE!
tr|A0A1B0GTN9|A0A1B0GTN9_HUMAN	PLEKHA7	Pleckstrin homology domain-containing family A member 7 (Fragment) OS=Homo sapiens OX=9606 GN=PLEKHA7 PE=1 SV=1	135.34	2	5	3	5	2	3	7	1	1	1	2	0	0	2	5	870000	810000	290000	77000	120000	NF	0.10099	#VALUE!	-0.995723	0.995723	#VALUE!
sp|A1L170|CA226_HUMAN	C1orf226	Uncharacterized protein C1orf226 OS=Homo sapiens OX=9606 GN=C1orf226 PE=1 SV=1	29.04	2	4	2	4	3	4	7	2	2	0	0	1	1	3	4	730000	2100000	1700000	200000	NF	86000	0.080733	#VALUE!	-1.09295	1.09295	#VALUE!
sp|Q96EF6|FBX17_HUMAN	FBXO17	F-box only protein 17 OS=Homo sapiens OX=9606 GN=FBXO17 PE=1 SV=1	31.46	2	4	2	6	3	5	7	0	0	0	0	0	0	0	6	250000	420000	150000	NF	NF	NF	#DIV/0!	#VALUE!	#DIV/0!	#DIV/0!	#VALUE!
sp|Q9H3P7|GCP60_HUMAN	ACBD3	Golgi resident protein GCP60 OS=Homo sapiens OX=9606 GN=ACBD3 PE=1 SV=4	60.56	3	3	2	2	2	2	7	1	1	1	4	2	3	4	4	750000	550000	540000	240000	670000	960000	0.965932	0.983957	-0.0150536	0.0150536	-0.0233325
sp|O75116|ROCK2_HUMAN	ROCK2	Rho-associated protein kinase 2 OS=Homo sapiens OX=9606 GN=ROCK2 PE=1 SV=4	160.8	2	3	3	4	2	2	7	1	1	1	1	1	2	3	4	430000	550000	280000	120000	210000	430000	0.23959	1.65789	-0.620532	0.620532	0.729352
sp|Q9BXF6|RFIP5_HUMAN	RAB11FIP5	Rab11 family-interacting protein 5 OS=Homo sapiens OX=9606 GN=RAB11FIP5 PE=1 SV=1	70.37	3	3	2	3	2	2	7	1	1	2	2	2	2	5	3	420000	790000	440000	120000	180000	320000	0.0624385	2.66129	-1.20455	1.20455	1.41213
sp|P61163|ACTZ_HUMAN	ACTR1A	Alpha-centractin OS=Homo sapiens OX=9606 GN=ACTR1A PE=1 SV=1	42.59	2	2	3	3	2	2	7	3	3	2	2	0	0	5	3	390000	680000	550000	610000	280000	NF	0.602727	#VALUE!	-0.219879	0.219879	#VALUE!
sp|Q9NP72|RAB18_HUMAN	RAB18	Ras-related protein Rab-18 OS=Homo sapiens OX=9606 GN=RAB18 PE=1 SV=1	22.96	2	2	3	3	2	2	7	2	2	0	0	1	1	3	3	830000	1100000	770000	380000	NF	100000	0.0291297	#VALUE!	-1.53566	1.53566	#VALUE!
sp|P46778|RL21_HUMAN	RPL21	60S ribosomal protein L21 OS=Homo sapiens OX=9606 GN=RPL21 PE=1 SV=2	18.55	2	2	2	2	3	3	7	0	0	2	2	1	1	3	3	4200000	4200000	560000	NF	580000	610000	0.224246	#VALUE!	-0.649275	0.649275	#VALUE!
sp|Q9NYB9|ABI2_HUMAN	ABI2	Abl interactor 2 OS=Homo sapiens OX=9606 GN=ABI2 PE=1 SV=1	55.63	2	2	2	2	3	3	7	1	1	2	2	0	0	3	3	2200000	2500000	2000000	210000	540000	NF	0.00368352	#VALUE!	-2.43374	2.43374	#VALUE!
sp|P13861|KAP2_HUMAN	PRKAR2A	cAMP-dependent protein kinase type II-alpha regulatory subunit OS=Homo sapiens OX=9606 GN=PRKAR2A PE=1 SV=2	45.49	2	2	3	3	2	3	7	1	1	0	0	0	0	1	3	900000	1400000	280000	110000	NF	NF	#DIV/0!	#VALUE!	#DIV/0!	#DIV/0!	#VALUE!
sp|Q16795|NDUA9_HUMAN	NDUFA9	NADH dehydrogenase [ubiquinone] 1 alpha subcomplex subunit 9, mitochondrial OS=Homo sapiens OX=9606 GN=NDUFA9 PE=1 SV=2	42.48	2	2	2	2	3	3	7	2	2	0	0	0	0	2	3	330000	350000	330000	320000	NF	NF	#DIV/0!	#VALUE!	#DIV/0!	#DIV/0!	#VALUE!
sp|Q16822|PCKGM_HUMAN	PCK2	Phosphoenolpyruvate carboxykinase [GTP], mitochondrial OS=Homo sapiens OX=9606 GN=PCK2 PE=1 SV=4	70.65	3	3	3	3	1	1	7	2	2	0	0	0	0	2	3	850000	1000000	80000	320000	NF	NF	#DIV/0!	#VALUE!	#DIV/0!	#DIV/0!	#VALUE!
sp|Q9H7P6|MB12B_HUMAN	MVB12B	Multivesicular body subunit 12B OS=Homo sapiens OX=9606 GN=MVB12B PE=1 SV=2	35.6	3	4	2	3	2	2	7	0	0	0	0	0	0	0	4	250000	300000	150000	NF	NF	NF	#DIV/0!	#VALUE!	#DIV/0!	#DIV/0!	#VALUE!
sp|P49757|NUMB_HUMAN	NUMB	Protein numb homolog OS=Homo sapiens OX=9606 GN=NUMB PE=1 SV=2	70.76	2	2	2	2	3	3	7	1	1	0	0	1	1	2	3	1100000	1400000	1200000	170000	NF	200000	0.00274769	#VALUE!	-2.56103	2.56103	#VALUE!
sp|Q00013|EM55_HUMAN	MPP1	55 kDa erythrocyte membrane protein OS=Homo sapiens OX=9606 GN=MPP1 PE=1 SV=2	52.26	3	3	2	2	2	2	7	0	0	0	0	1	1	1	3	640000	520000	270000	NF	NF	320000	#DIV/0!	#VALUE!	#DIV/0!	#DIV/0!	#VALUE!
sp|Q14168|MPP2_HUMAN	MPP2	MAGUK p55 subfamily member 2 OS=Homo sapiens OX=9606 GN=MPP2 PE=1 SV=3	64.54	2	2	2	3	3	3	7	0	0	0	0	0	0	0	3	1400000	1400000	1800000	NF	NF	NF	#DIV/0!	#VALUE!	#DIV/0!	#DIV/0!	#VALUE!
sp|P52799|EFNB2_HUMAN	EFNB2	Ephrin-B2 OS=Homo sapiens OX=9606 GN=EFNB2 PE=1 SV=1	36.9	2	2	2	2	3	3	7	0	0	0	0	0	0	0	3	380000	580000	570000	NF	NF	NF	#DIV/0!	#VALUE!	#DIV/0!	#DIV/0!	#VALUE!
sp|O75533|SF3B1_HUMAN	SF3B1	Splicing factor 3B subunit 1 OS=Homo sapiens OX=9606 GN=SF3B1 PE=1 SV=3	145.74	3	3	2	2	1	1	6	18	22	20	26	20	26	58	26	430000	500000	140000	13000000	11000000	19000000	0.00437115	0.0248837	-2.3594	2.3594	-5.32865
sp|Q9NYF8|BCLF1_HUMAN	BCLAF1	Bcl-2-associated transcription factor 1 OS=Homo sapiens OX=9606 GN=BCLAF1 PE=1 SV=2	106.06	2	2	2	2	2	2	6	12	144	12	106	14	138	38	144	590000	180000	560000	38000000	30000000	36000000	0.000142169	0.0127885	-3.84719	3.84719	-6.28901
sp|Q92841|DDX17_HUMAN	DDX17	Probable ATP-dependent RNA helicase DDX17 OS=Homo sapiens OX=9606 GN=DDX17 PE=1 SV=2	80.22	4	4	0	0	2	2	6	13	63	12	33	11	49	36	63	1900000	NF	970000	23000000	16000000	24000000	0.00932509	#VALUE!	-2.03035	2.03035	#VALUE!
sp|P49454|CENPF_HUMAN	CENPF	Centromere protein F OS=Homo sapiens OX=9606 GN=CENPF PE=1 SV=3	357.31	2	3	2	2	2	4	6	7	7	6	6	6	6	19	7	400000	280000	420000	1400000	1200000	2200000	0.0161795	0.229167	-1.79103	1.79103	-2.12553
sp|P09651|ROA1_HUMAN	HNRNPA1	Heterogeneous nuclear ribonucleoprotein A1 OS=Homo sapiens OX=9606 GN=HNRNPA1 PE=1 SV=5	38.72	3	3	1	1	2	2	6	9	92	9	68	9	42	27	92	1400000	940000	1700000	100000000	83000000	130000000	0.00169547	0.0129073	-2.77071	2.77071	-6.27566
sp|A6NHR9|SMHD1_HUMAN	SMCHD1	Structural maintenance of chromosomes flexible hinge domain-containing protein 1 OS=Homo sapiens OX=9606 GN=SMCHD1 PE=1 SV=2	226.23	0	0	3	3	3	3	6	7	7	7	9	7	8	21	9	NF	260000	200000	1400000	1100000	2100000	0.0424078	#VALUE!	-1.37255	1.37255	#VALUE!
sp|Q14694|UBP10_HUMAN	USP10	Ubiquitin carboxyl-terminal hydrolase 10 OS=Homo sapiens OX=9606 GN=USP10 PE=1 SV=2	87.08	2	2	3	4	1	1	6	4	4	5	5	6	7	15	7	510000	930000	200000	1400000	2100000	4800000	0.103833	0.19759	-0.983663	0.983663	-2.33942
sp|Q12830|BPTF_HUMAN	BPTF	Nucleosome-remodeling factor subunit BPTF OS=Homo sapiens OX=9606 GN=BPTF PE=1 SV=3	338.05	3	3	1	1	2	3	6	5	6	4	6	5	6	14	6	390000	40000	320000	1300000	1100000	1600000	0.00387035	0.1875	-2.41225	2.41225	-2.41504
sp|P34932|HSP74_HUMAN	HSPA4	Heat shock 70 kDa protein 4 OS=Homo sapiens OX=9606 GN=HSPA4 PE=1 SV=4	94.27	2	2	1	2	3	3	6	6	7	5	5	4	4	15	7	130000	230000	240000	2100000	1600000	2100000	0.000525169	0.103448	-3.2797	3.2797	-3.27302
sp|Q99729|ROAA_HUMAN	HNRNPAB	Heterogeneous nuclear ribonucleoprotein A/B OS=Homo sapiens OX=9606 GN=HNRNPAB PE=1 SV=2	36.2	2	2	3	4	1	1	6	6	32	5	11	6	15	17	32	310000	510000	130000	10000000	7000000	16000000	0.0156757	0.0287879	-1.80477	1.80477	-5.11839
sp|P52597|HNRPF_HUMAN	HNRNPF	Heterogeneous nuclear ribonucleoprotein F OS=Homo sapiens OX=9606 GN=HNRNPF PE=1 SV=3	45.64	3	3	2	3	1	2	6	6	10	6	13	7	11	19	13	700000	1500000	1100000	14000000	11000000	18000000	0.00291536	0.0767442	-2.53531	2.53531	-3.7038
sp|Q8N163|CCAR2_HUMAN	CCAR2	Cell cycle and apoptosis regulator protein 2 OS=Homo sapiens OX=9606 GN=CCAR2 PE=1 SV=2	102.84	2	2	2	4	2	2	6	5	6	4	5	5	9	14	9	140000	290000	110000	1300000	1100000	3200000	0.0659246	0.0964286	-1.18095	1.18095	-3.3744
sp|P30153|2AAA_HUMAN	PPP2R1A	Serine/threonine-protein phosphatase 2A 65 kDa regulatory subunit A alpha isoform OS=Homo sapiens OX=9606 GN=PPP2R1A PE=1 SV=4	65.27	2	2	2	3	2	2	6	5	6	4	5	4	4	13	6	1500000	2400000	260000	740000	2000000	2900000	0.605617	0.737589	-0.217802	0.217802	-0.439112
sp|Q9H0H5|RGAP1_HUMAN	RACGAP1	Rac GTPase-activating protein 1 OS=Homo sapiens OX=9606 GN=RACGAP1 PE=1 SV=1	70.98	2	3	1	1	3	3	6	5	5	3	4	5	6	13	6	640000	250000	240000	2300000	940000	2300000	0.0357365	0.203971	-1.44689	1.44689	-2.29356
sp|Q5H9R7|PP6R3_HUMAN	PPP6R3	Serine/threonine-protein phosphatase 6 regulatory subunit 3 OS=Homo sapiens OX=9606 GN=PPP6R3 PE=1 SV=2	97.61	1	2	3	5	2	2	6	5	6	3	3	2	2	10	6	120000	680000	230000	1400000	600000	680000	0.147371	0.384328	-0.831588	0.831588	-1.37959
sp|O43592|XPOT_HUMAN	XPOT	Exportin-T OS=Homo sapiens OX=9606 GN=XPOT PE=1 SV=2	109.89	0	0	2	3	4	6	6	4	4	0	0	3	4	7	6	NF	150000	340000	430000	NF	400000	0.219164	#VALUE!	-0.659231	0.659231	#VALUE!
sp|P16989|YBOX3_HUMAN	YBX3	Y-box-binding protein 3 OS=Homo sapiens OX=9606 GN=YBX3 PE=1 SV=4	40.07	2	6	2	4	2	4	6	6	12	2	4	1	3	9	12	9800000	6800000	2000000	23000000	14000000	23000000	0.0214419	0.31	-1.66874	1.66874	-1.68966
sp|Q7Z478|DHX29_HUMAN	DHX29	ATP-dependent RNA helicase DHX29 OS=Homo sapiens OX=9606 GN=DHX29 PE=1 SV=2	155.14	2	2	1	1	3	3	6	5	5	3	4	4	4	12	5	170000	51000	250000	580000	350000	810000	0.0432145	0.27069	-1.36437	1.36437	-1.88529
sp|Q9H0A0|NAT10_HUMAN	NAT10	RNA cytidine acetyltransferase OS=Homo sapiens OX=9606 GN=NAT10 PE=1 SV=2	115.66	3	3	0	0	3	3	6	6	8	3	3	2	2	11	8	370000	NF	190000	1100000	250000	300000	0.509647	#VALUE!	-0.29273	0.29273	#VALUE!
sp|Q9BXJ9|NAA15_HUMAN	NAA15	N-alpha-acetyltransferase 15, NatA auxiliary subunit OS=Homo sapiens OX=9606 GN=NAA15 PE=1 SV=1	101.21	0	0	2	2	4	4	6	4	5	3	3	3	3	10	5	NF	300000	490000	1100000	650000	760000	0.101109	#VALUE!	-0.99521	0.99521	#VALUE!
sp|Q96FW1|OTUB1_HUMAN	OTUB1	Ubiquitin thioesterase OTUB1 OS=Homo sapiens OX=9606 GN=OTUB1 PE=1 SV=2	31.26	3	3	2	2	1	1	6	2	2	2	2	5	6	9	6	1400000	1200000	330000	650000	840000	1500000	0.96408	0.979933	-0.0158868	0.0158868	-0.0292448
sp|Q8TD19|NEK9_HUMAN	NEK9	Serine/threonine-protein kinase Nek9 OS=Homo sapiens OX=9606 GN=NEK9 PE=1 SV=2	107.1	2	2	2	3	2	2	6	3	3	4	4	2	2	9	4	8500000	2000000	520000	2600000	1600000	2000000	0.550556	1.77742	-0.259198	0.259198	0.829784
sp|A1L0T0|HACL2_HUMAN	ILVBL	2-hydroxyacyl-CoA lyase 2 OS=Homo sapiens OX=9606 GN=ILVBL PE=1 SV=2	67.82	2	4	2	2	2	2	6	0	0	2	2	3	3	5	4	530000	240000	180000	NF	59000	290000	0.449623	#VALUE!	-0.347152	0.347152	#VALUE!
sp|Q96A65|EXOC4_HUMAN	EXOC4	Exocyst complex component 4 OS=Homo sapiens OX=9606 GN=EXOC4 PE=1 SV=1	110.43	1	1	3	4	2	2	6	1	1	1	1	1	1	3	4	170000	830000	310000	72000	44000	78000	0.137943	6.75258	-0.8603	0.8603	2.75544
SjGST_Schistosoma		japonicum (Blood fluke)	25.48	6	9	0	0	0	0	6	0	0	0	0	0	0	0	9	7300000	NF	NF	NF	NF	NF	#DIV/0!	#VALUE!	#DIV/0!	#DIV/0!	#VALUE!
sp|Q9NSV4|DIAP3_HUMAN	DIAPH3	Protein diaphanous homolog 3 OS=Homo sapiens OX=9606 GN=DIAPH3 PE=1 SV=4	136.84	2	2	1	1	3	3	6	1	1	0	0	1	1	2	3	330000	130000	280000	48000	NF	180000	0.244412	#VALUE!	-0.611877	0.611877	#VALUE!
sp|P50402|EMD_HUMAN	EMD	Emerin OS=Homo sapiens OX=9606 GN=EMD PE=1 SV=1	28.98	2	4	3	8	1	1	6	5	11	5	9	5	7	15	11	310000	700000	230000	2500000	2400000	2200000	0.000326527	0.174648	-3.48608	3.48608	-2.51748
sp|P20700|LMNB1_HUMAN	LMNB1	Lamin-B1 OS=Homo sapiens OX=9606 GN=LMNB1 PE=1 SV=2	66.37	1	2	3	3	2	2	6	3	3	4	5	4	5	11	5	130000	220000	74000	450000	480000	780000	0.0195543	0.247953	-1.70876	1.70876	-2.01186
sp|P14625|ENPL_HUMAN	HSP90B1	Endoplasmin OS=Homo sapiens OX=9606 GN=HSP90B1 PE=1 SV=1	92.41	3	4	1	1	2	4	6	2	3	3	3	1	3	6	4	1100000	580000	130000	550000	370000	250000	0.507573	1.54701	-0.294501	0.294501	0.629481
sp|Q14498|RBM39_HUMAN	RBM39	RNA-binding protein 39 OS=Homo sapiens OX=9606 GN=RBM39 PE=1 SV=2	59.34	2	2	2	3	2	3	6	3	3	3	3	2	2	8	3	720000	770000	450000	1500000	2000000	2500000	0.0113979	0.323333	-1.94317	1.94317	-1.62891
sp|Q9H2G2|SLK_HUMAN	SLK	STE20-like serine/threonine-protein kinase OS=Homo sapiens OX=9606 GN=SLK PE=1 SV=1	142.61	1	1	3	3	2	2	6	2	2	1	1	2	4	5	4	49000	280000	120000	120000	61000	350000	0.818458	0.845574	-0.0870034	0.0870034	-0.241996
sp|Q9H0B6|KLC2_HUMAN	KLC2	Kinesin light chain 2 OS=Homo sapiens OX=9606 GN=KLC2 PE=1 SV=1	68.89	3	4	0	0	3	3	6	2	2	0	0	3	4	5	4	280000	NF	98000	100000	NF	370000	0.804083	#VALUE!	-0.094699	0.094699	#VALUE!
sp|O43815|STRN_HUMAN	STRN	Striatin OS=Homo sapiens OX=9606 GN=STRN PE=1 SV=4	86.08	3	3	0	0	3	3	6	3	4	1	1	1	1	5	4	320000	NF	250000	360000	110000	220000	0.610248	#VALUE!	-0.214494	0.214494	#VALUE!
sp|Q13546|RIPK1_HUMAN	RIPK1	Receptor-interacting serine/threonine-protein kinase 1 OS=Homo sapiens OX=9606 GN=RIPK1 PE=1 SV=3	75.88	2	2	2	2	2	2	6	0	0	2	2	3	3	5	3	230000	230000	240000	NF	380000	770000	0.100332	#VALUE!	-0.998559	0.998559	#VALUE!
sp|Q9Y6A5|TACC3_HUMAN	TACC3	Transforming acidic coiled-coil-containing protein 3 OS=Homo sapiens OX=9606 GN=TACC3 PE=1 SV=1	90.3	2	2	1	1	3	3	6	3	4	0	0	0	0	3	4	930000	650000	690000	1100000	NF	NF	#DIV/0!	#VALUE!	#DIV/0!	#DIV/0!	#VALUE!
sp|P62263|RS14_HUMAN	RPS14	40S ribosomal protein S14 OS=Homo sapiens OX=9606 GN=RPS14 PE=1 SV=3	16.26	1	3	2	4	3	5	6	2	6	2	5	2	4	6	6	2500000	3400000	2700000	3900000	2900000	3400000	0.250505	0.843137	-0.601184	0.601184	-0.246161
sp|P27635|RL10_HUMAN	RPL10	60S ribosomal protein L10 OS=Homo sapiens OX=9606 GN=RPL10 PE=1 SV=5	24.56	2	4	3	4	1	4	6	2	4	1	3	2	5	5	5	2800000	2800000	1300000	1700000	700000	2100000	0.28624	1.53333	-0.543269	0.543269	0.616671
sp|P00390|GSHR_HUMAN	GSR	Glutathione reductase, mitochondrial OS=Homo sapiens OX=9606 GN=GSR PE=1 SV=2	56.22	2	3	2	2	2	2	6	4	4	3	5	3	5	10	5	1100000	1100000	3900000	7400000	2300000	4100000	0.218713	0.442029	-0.660125	0.660125	-1.17779
sp|Q9UKX7|NUP50_HUMAN	NUP50	Nuclear pore complex protein Nup50 OS=Homo sapiens OX=9606 GN=NUP50 PE=1 SV=2	50.11	2	2	3	4	1	1	6	4	4	3	3	3	3	10	4	150000	330000	160000	520000	360000	680000	0.0485154	0.410256	-1.31412	1.31412	-1.2854
sp|Q6Y7W6|GGYF2_HUMAN	GIGYF2	GRB10-interacting GYF protein 2 OS=Homo sapiens OX=9606 GN=GIGYF2 PE=1 SV=1	149.98	2	2	2	3	2	3	6	3	3	3	3	2	2	8	3	230000	360000	86000	350000	470000	440000	0.0887581	0.536508	-1.05179	1.05179	-0.898329
sp|O00763|ACACB_HUMAN	ACACB	Acetyl-CoA carboxylase 2 OS=Homo sapiens OX=9606 GN=ACACB PE=1 SV=3	276.37	2	3	2	3	2	4	6	2	2	2	2	2	2	6	4	740000	1000000	1200000	810000	1100000	2000000	0.445205	0.751918	-0.351439	0.351439	-0.411352
sp|Q9UDY2|ZO2_HUMAN	TJP2	Tight junction protein ZO-2 OS=Homo sapiens OX=9606 GN=TJP2 PE=1 SV=2	133.88	2	3	2	3	2	2	6	0	0	2	3	2	5	4	5	410000	320000	220000	NF	250000	710000	0.443402	#VALUE!	-0.353202	0.353202	#VALUE!
sp|Q15654|TRIP6_HUMAN	TRIP6	Thyroid receptor-interacting protein 6 OS=Homo sapiens OX=9606 GN=TRIP6 PE=1 SV=3	50.26	2	3	2	2	2	3	6	2	2	3	3	2	2	7	3	770000	1000000	1700000	700000	800000	890000	0.275137	1.45188	-0.560451	0.560451	0.537925
sp|Q9UL46|PSME2_HUMAN	PSME2	Proteasome activator complex subunit 2 OS=Homo sapiens OX=9606 GN=PSME2 PE=1 SV=4	27.38	2	2	2	2	2	2	6	4	4	1	1	3	3	8	4	220000	290000	390000	800000	130000	900000	0.277301	0.491803	-0.557049	0.557049	-1.02385
sp|P43897|EFTS_HUMAN	TSFM	Elongation factor Ts, mitochondrial OS=Homo sapiens OX=9606 GN=TSFM PE=1 SV=2	35.37	3	3	3	3	0	0	6	2	2	3	4	2	2	7	4	1700000	1700000	NF	1100000	1300000	1200000	0.00676014	#VALUE!	-2.17004	2.17004	#VALUE!
sp|P45974|UBP5_HUMAN	USP5	Ubiquitin carboxyl-terminal hydrolase 5 OS=Homo sapiens OX=9606 GN=USP5 PE=1 SV=2	95.73	2	3	2	2	2	3	6	2	2	3	3	1	1	6	3	500000	510000	690000	290000	440000	290000	0.0462452	1.66667	-1.33493	1.33493	0.736966
sp|O00429|DNM1L_HUMAN	DNM1L	Dynamin-1-like protein OS=Homo sapiens OX=9606 GN=DNM1L PE=1 SV=2	81.83	1	2	1	1	4	5	6	1	1	1	1	2	2	4	5	80000	70000	320000	65000	65000	180000	0.586377	1.51613	-0.231823	0.231823	0.600393
sp|Q9Y673|ALG5_HUMAN	ALG5	Dolichyl-phosphate beta-glucosyltransferase OS=Homo sapiens OX=9606 GN=ALG5 PE=1 SV=1	36.92	2	2	2	2	2	2	6	2	2	2	2	2	2	6	2	490000	630000	460000	560000	140000	780000	0.87251	1.06757	-0.0592298	0.0592298	0.0943274
sp|Q9NYL9|TMOD3_HUMAN	TMOD3	Tropomodulin-3 OS=Homo sapiens OX=9606 GN=TMOD3 PE=1 SV=1	39.57	2	3	3	3	1	1	6	2	2	2	2	1	1	5	3	430000	270000	96000	160000	170000	150000	0.3369	1.65833	-0.4725	0.4725	0.729734
sp|Q96I59|SYNM_HUMAN	NARS2	Probable asparagine--tRNA ligase, mitochondrial OS=Homo sapiens OX=9606 GN=NARS2 PE=1 SV=3	54.06	2	2	2	2	2	2	6	3	3	0	0	2	3	5	3	200000	450000	230000	590000	NF	390000	0.216821	#VALUE!	-0.663898	0.663898	#VALUE!
sp|O95573|ACSL3_HUMAN	ACSL3	Fatty acid CoA ligase Acsl3 OS=Homo sapiens OX=9606 GN=ACSL3 PE=1 SV=3	80.37	0	0	3	4	3	3	6	2	2	0	0	2	3	4	4	NF	1100000	240000	1900000	NF	490000	0.589978	#VALUE!	-0.229164	0.229164	#VALUE!
sp|Q96SN8|CK5P2_HUMAN	CDK5RAP2	CDK5 regulatory subunit-associated protein 2 OS=Homo sapiens OX=9606 GN=CDK5RAP2 PE=1 SV=5	214.9	1	1	2	2	3	3	6	1	1	0	0	2	2	3	3	66000	160000	160000	57000	NF	240000	0.818642	#VALUE!	-0.0869061	0.0869061	#VALUE!
sp|P28290|ITPI2_HUMAN	ITPRID2	Protein ITPRID2 OS=Homo sapiens OX=9606 GN=ITPRID2 PE=1 SV=3	138.3	2	4	3	4	1	1	6	0	0	0	0	0	0	0	4	330000	530000	92000	NF	NF	NF	#DIV/0!	#VALUE!	#DIV/0!	#DIV/0!	#VALUE!
sp|P51151|RAB9A_HUMAN	RAB9A	Ras-related protein Rab-9A OS=Homo sapiens OX=9606 GN=RAB9A PE=1 SV=1	22.82	1	1	3	3	2	2	6	2	2	1	1	0	0	3	3	340000	1000000	280000	1000000	600000	NF	0.491877	#VALUE!	-0.308144	0.308144	#VALUE!
sp|P08559|ODPA_HUMAN	PDHA1	Pyruvate dehydrogenase E1 component subunit alpha, somatic form, mitochondrial OS=Homo sapiens OX=9606 GN=PDHA1 PE=1 SV=3	43.27	2	2	2	2	2	2	6	2	2	1	1	0	0	3	2	3600000	1500000	4100000	4400000	160000	NF	0.704545	#VALUE!	-0.152091	0.152091	#VALUE!
sp|O76031|CLPX_HUMAN	CLPX	ATP-dependent Clp protease ATP-binding subunit clpX-like, mitochondrial OS=Homo sapiens OX=9606 GN=CLPX PE=1 SV=2	69.18	2	3	1	1	3	3	6	0	0	1	1	0	0	1	3	210000	51000	740000	NF	210000	NF	#DIV/0!	#VALUE!	#DIV/0!	#DIV/0!	#VALUE!
sp|Q9C0C4|SEM4C_HUMAN	SEMA4C	Semaphorin-4C OS=Homo sapiens OX=9606 GN=SEMA4C PE=1 SV=2	92.56	2	3	3	3	1	1	6	0	0	0	0	0	0	0	3	220000	270000	37000	NF	NF	NF	#DIV/0!	#VALUE!	#DIV/0!	#DIV/0!	#VALUE!
sp|O95613|PCNT_HUMAN	PCNT	Pericentrin OS=Homo sapiens OX=9606 GN=PCNT PE=1 SV=4	377.81	3	3	3	4	0	0	6	0	0	0	0	0	0	0	4	470000	670000	NF	NF	NF	NF	#DIV/0!	#VALUE!	#DIV/0!	#DIV/0!	#VALUE!
sp|Q9NYQ6|CELR1_HUMAN	CELSR1	Cadherin EGF LAG seven-pass G-type receptor 1 OS=Homo sapiens OX=9606 GN=CELSR1 PE=1 SV=1	329.28	2	2	2	2	2	2	6	0	0	0	0	0	0	0	2	210000	200000	150000	NF	NF	NF	#DIV/0!	#VALUE!	#DIV/0!	#DIV/0!	#VALUE!
sp|P40222|TXLNA_HUMAN	TXLNA	Alpha-taxilin OS=Homo sapiens OX=9606 GN=TXLNA PE=1 SV=3	61.85	2	3	2	6	2	5	6	3	7	3	11	2	8	8	11	320000	700000	480000	1100000	1200000	1300000	0.00490089	0.416667	-2.30973	2.30973	-1.26303
sp|Q13148|TADBP_HUMAN	TARDBP	TAR DNA-binding protein 43 OS=Homo sapiens OX=9606 GN=TARDBP PE=1 SV=1	44.71	2	2	2	4	2	2	6	3	5	3	6	2	4	8	6	730000	1300000	420000	2900000	2800000	2600000	0.00201471	0.295181	-2.69579	2.69579	-1.76033
sp|Q86UE4|LYRIC_HUMAN	MTDH	Protein LYRIC OS=Homo sapiens OX=9606 GN=MTDH PE=1 SV=2	63.8	2	2	2	2	2	2	6	2	2	3	4	3	4	8	4	270000	390000	470000	360000	1200000	940000	0.147798	0.452	-0.830332	0.830332	-1.14561
sp|Q9Y2H6|FND3A_HUMAN	FNDC3A	Fibronectin type-III domain-containing protein 3A OS=Homo sapiens OX=9606 GN=FNDC3A PE=1 SV=4	131.77	2	2	2	3	2	2	6	3	3	2	2	2	2	7	3	590000	720000	420000	980000	550000	1000000	0.19297	0.683794	-0.71451	0.71451	-0.548365
sp|Q12907|LMAN2_HUMAN	LMAN2	Vesicular integral-membrane protein VIP36 OS=Homo sapiens OX=9606 GN=LMAN2 PE=1 SV=1	40.2	2	3	2	2	2	2	6	2	2	2	3	2	2	6	3	880000	780000	380000	770000	490000	640000	0.800532	1.07368	-0.0966215	0.0966215	0.10257
sp|O14975|S27A2_HUMAN	SLC27A2	Long-chain fatty acid transport protein 2 OS=Homo sapiens OX=9606 GN=SLC27A2 PE=1 SV=2	70.27	2	2	2	4	2	2	6	1	2	2	2	1	1	4	4	100000	420000	160000	270000	130000	200000	0.814104	1.13333	-0.08932	0.08932	0.180572
sp|P07195|LDHB_HUMAN	LDHB	L-lactate dehydrogenase B chain OS=Homo sapiens OX=9606 GN=LDHB PE=1 SV=2	36.62	2	2	2	2	2	2	6	2	2	3	3	2	2	7	3	1900000	2200000	2100000	1500000	1600000	2700000	0.752315	1.06897	-0.1236	0.1236	0.0962153
sp|P00367|DHE3_HUMAN	GLUD1	Glutamate dehydrogenase 1, mitochondrial OS=Homo sapiens OX=9606 GN=GLUD1 PE=1 SV=2	61.36	1	1	2	5	3	5	6	1	2	0	0	0	0	1	5	41000	380000	400000	120000	NF	NF	#DIV/0!	#VALUE!	#DIV/0!	#DIV/0!	#VALUE!
sp|Q8NF37|PCAT1_HUMAN	LPCAT1	Lysophosphatidylcholine acyltransferase 1 OS=Homo sapiens OX=9606 GN=LPCAT1 PE=1 SV=2	59.11	2	2	1	1	3	3	6	3	3	1	1	2	2	6	3	830000	330000	810000	950000	270000	860000	0.898043	0.947115	-0.0467029	0.0467029	-0.0783879
sp|Q8ND76|CCNY_HUMAN	CCNY	Cyclin-Y OS=Homo sapiens OX=9606 GN=CCNY PE=1 SV=2	39.31	3	5	1	3	2	4	6	0	0	0	0	0	0	0	5	1100000	810000	720000	NF	NF	NF	#DIV/0!	#VALUE!	#DIV/0!	#DIV/0!	#VALUE!
sp|O95864|FADS2_HUMAN	FADS2	Acyl-CoA 6-desaturase OS=Homo sapiens OX=9606 GN=FADS2 PE=1 SV=1	52.23	2	2	2	2	2	3	6	3	3	1	1	1	1	5	3	620000	790000	750000	690000	610000	990000	0.749242	0.943231	-0.125378	0.125378	-0.0843163
sp|P53701|CCHL_HUMAN	HCCS	Holocytochrome c-type synthase OS=Homo sapiens OX=9606 GN=HCCS PE=1 SV=1	30.58	2	2	2	2	2	2	6	0	0	2	2	3	3	5	3	300000	220000	410000	NF	370000	590000	0.215225	#VALUE!	-0.667108	0.667108	#VALUE!
sp|Q15811|ITSN1_HUMAN	ITSN1	Intersectin-1 OS=Homo sapiens OX=9606 GN=ITSN1 PE=1 SV=3	195.3	1	1	3	4	2	2	6	1	1	2	2	1	1	4	4	150000	720000	560000	81000	270000	180000	0.168115	2.69303	-0.774393	0.774393	1.42923
sp|Q9BQ67|GRWD1_HUMAN	GRWD1	Glutamate-rich WD repeat-containing protein 1 OS=Homo sapiens OX=9606 GN=GRWD1 PE=1 SV=1	49.39	1	2	3	3	2	2	6	1	1	1	1	1	1	3	3	220000	340000	210000	110000	310000	240000	0.637182	1.16667	-0.195736	0.195736	0.222392
sp|Q96CW1|AP2M1_HUMAN	AP2M1	AP-2 complex subunit mu OS=Homo sapiens OX=9606 GN=AP2M1 PE=1 SV=2	49.62	2	2	2	2	2	2	6	0	0	2	2	2	2	4	2	470000	510000	370000	NF	360000	590000	0.820776	#VALUE!	-0.0857754	0.0857754	#VALUE!
sp|Q7Z3C6|ATG9A_HUMAN	ATG9A	Autophagy-related protein 9A OS=Homo sapiens OX=9606 GN=ATG9A PE=1 SV=3	94.39	1	1	3	3	2	2	6	2	2	0	0	2	2	4	3	250000	13000000	5100000	3500000	NF	3700000	0.636159	#VALUE!	-0.196435	0.196435	#VALUE!
sp|Q9ULC3|RAB23_HUMAN	RAB23	Ras-related protein Rab-23 OS=Homo sapiens OX=9606 GN=RAB23 PE=1 SV=1	26.64	1	2	2	3	3	4	6	0	0	0	0	0	0	0	4	140000	770000	660000	NF	NF	NF	#DIV/0!	#VALUE!	#DIV/0!	#DIV/0!	#VALUE!
sp|Q96JQ2|CLMN_HUMAN	CLMN	Calmin OS=Homo sapiens OX=9606 GN=CLMN PE=1 SV=1	111.58	2	2	2	2	2	2	6	0	0	1	1	2	2	3	2	220000	420000	220000	NF	95000	160000	0.173086	#VALUE!	-0.761738	0.761738	#VALUE!
sp|O43396|TXNL1_HUMAN	TXNL1	Thioredoxin-like protein 1 OS=Homo sapiens OX=9606 GN=TXNL1 PE=1 SV=3	32.23	2	2	2	2	2	2	6	1	1	2	2	0	0	3	2	190000	170000	160000	100000	320000	NF	0.687787	#VALUE!	-0.162546	0.162546	#VALUE!
sp|Q96T83|SL9A7_HUMAN	SLC9A7	Sodium/hydrogen exchanger 7 OS=Homo sapiens OX=9606 GN=SLC9A7 PE=1 SV=1	80.08	2	2	2	3	2	2	6	1	1	0	0	0	0	1	3	300000	570000	240000	34000	NF	NF	#DIV/0!	#VALUE!	#DIV/0!	#DIV/0!	#VALUE!
sp|P30622|CLIP1_HUMAN	CLIP1	CAP-Gly domain-containing linker protein 1 OS=Homo sapiens OX=9606 GN=CLIP1 PE=1 SV=2	162.15	2	2	2	2	2	2	6	1	1	0	0	1	1	2	2	150000	180000	210000	66000	NF	120000	0.0629116	#VALUE!	-1.20127	1.20127	#VALUE!
sp|O75146|HIP1R_HUMAN	HIP1R	Huntingtin-interacting protein 1-related protein OS=Homo sapiens OX=9606 GN=HIP1R PE=1 SV=2	119.31	1	1	2	4	3	3	6	0	0	0	0	0	0	0	4	330000	490000	310000	NF	NF	NF	#DIV/0!	#VALUE!	#DIV/0!	#DIV/0!	#VALUE!
sp|Q9NQC3|RTN4_HUMAN	RTN4	Reticulon-4 OS=Homo sapiens OX=9606 GN=RTN4 PE=1 SV=2	129.85	2	2	1	1	3	3	6	2	2	0	0	0	0	2	3	2000000	2300000	2200000	1500000	NF	NF	#DIV/0!	#VALUE!	#DIV/0!	#DIV/0!	#VALUE!
sp|O60346|PHLP1_HUMAN	PHLPP1	PH domain leucine-rich repeat-containing protein phosphatase 1 OS=Homo sapiens OX=9606 GN=PHLPP1 PE=1 SV=3	184.56	2	2	1	1	3	3	6	0	0	1	1	0	0	1	3	430000	140000	230000	NF	35000	NF	#DIV/0!	#VALUE!	#DIV/0!	#DIV/0!	#VALUE!
sp|Q9NR31|SAR1A_HUMAN	SAR1A	GTP-binding protein SAR1a OS=Homo sapiens OX=9606 GN=SAR1A PE=1 SV=1	22.35	2	2	2	2	2	2	6	1	1	0	0	0	0	1	2	900000	750000	890000	820000	NF	NF	#DIV/0!	#VALUE!	#DIV/0!	#DIV/0!	#VALUE!
sp|Q53SF7|COBL1_HUMAN	COBLL1	Cordon-bleu protein-like 1 OS=Homo sapiens OX=9606 GN=COBLL1 PE=1 SV=3	123.79	2	3	2	2	2	2	6	0	0	0	0	0	0	0	3	310000	330000	130000	NF	NF	NF	#DIV/0!	#VALUE!	#DIV/0!	#DIV/0!	#VALUE!
sp|P36542|ATPG_HUMAN	ATP5F1C	ATP synthase subunit gamma, mitochondrial OS=Homo sapiens OX=9606 GN=ATP5F1C PE=1 SV=1	32.98	2	2	3	3	1	1	6	0	0	0	0	1	1	1	3	650000	930000	470000	NF	NF	670000	#DIV/0!	#VALUE!	#DIV/0!	#DIV/0!	#VALUE!
sp|P24588|AKAP5_HUMAN	AKAP5	A-kinase anchor protein 5 OS=Homo sapiens OX=9606 GN=AKAP5 PE=1 SV=3	47.06	3	3	1	1	2	2	6	0	0	0	0	0	0	0	3	440000	130000	310000	NF	NF	NF	#DIV/0!	#VALUE!	#DIV/0!	#DIV/0!	#VALUE!
sp|Q7L7X3|TAOK1_HUMAN	TAOK1	Serine/threonine-protein kinase TAO1 OS=Homo sapiens OX=9606 GN=TAOK1 PE=1 SV=1	116	2	2	2	2	2	2	6	0	0	0	0	0	0	0	2	600000	550000	270000	NF	NF	NF	#DIV/0!	#VALUE!	#DIV/0!	#DIV/0!	#VALUE!
sp|Q9P2E7|PCD10_HUMAN	PCDH10	Protocadherin-10 OS=Homo sapiens OX=9606 GN=PCDH10 PE=1 SV=2	112.87	2	2	2	2	2	2	6	0	0	0	0	0	0	0	2	260000	470000	300000	NF	NF	NF	#DIV/0!	#VALUE!	#DIV/0!	#DIV/0!	#VALUE!
sp|Q9Y3R0|GRIP1_HUMAN	GRIP1	Glutamate receptor-interacting protein 1 OS=Homo sapiens OX=9606 GN=GRIP1 PE=1 SV=3	122.35	0	0	3	3	3	3	6	0	0	0	0	0	0	0	3	NF	340000	160000	NF	NF	NF	#DIV/0!	#VALUE!	#DIV/0!	#DIV/0!	#VALUE!
sp|Q9Y6Q2|STON1_HUMAN	STON1	Stonin-1 OS=Homo sapiens OX=9606 GN=STON1 PE=1 SV=2	83.09	3	3	1	1	2	2	6	0	0	0	0	0	0	0	3	340000	97000	350000	NF	NF	NF	#DIV/0!	#VALUE!	#DIV/0!	#DIV/0!	#VALUE!
sp|P57721|PCBP3_HUMAN	PCBP3	Poly(rC)-binding protein 3 OS=Homo sapiens OX=9606 GN=PCBP3 PE=1 SV=2	39.44	2	11	2	10	2	6	6	2	12	2	15	2	16	6	16	2000000	2300000	1500000	4900000	5300000	9400000	0.0342616	0.295918	-1.46519	1.46519	-1.75673
sp|O00264|PGRC1_HUMAN	PGRMC1	Membrane-associated progesterone receptor component 1 OS=Homo sapiens OX=9606 GN=PGRMC1 PE=1 SV=3	21.66	2	5	2	5	2	7	6	2	6	2	4	1	7	5	7	540000	770000	750000	930000	570000	940000	0.423407	0.844262	-0.373242	0.373242	-0.244237
tr|F8W7C6|F8W7C6_HUMAN	RPL10	60S ribosomal protein L10 OS=Homo sapiens OX=9606 GN=RPL10 PE=1 SV=2	18.55	2	3	2	2	2	5	6	2	4	2	4	2	5	6	5	700000	480000	1200000	1100000	1200000	1900000	0.139602	0.566667	-0.85511	0.85511	-0.819428
sp|P04439|HLAA_HUMAN	HLA-A	HLA class I histocompatibility antigen, A alpha chain OS=Homo sapiens OX=9606 GN=HLA-A PE=1 SV=2	40.82	2	4	2	3	2	3	6	2	3	2	3	2	4	6	4	4800000	6300000	3300000	1100000	730000	1300000	0.01306	4.60064	-1.88406	1.88406	2.20183
sp|Q02543|RL18A_HUMAN	RPL18A	60S ribosomal protein L18a OS=Homo sapiens OX=9606 GN=RPL18A PE=1 SV=2	20.75	2	3	2	3	2	3	6	2	2	2	3	2	3	6	3	2100000	2100000	1400000	1900000	1800000	3400000	0.428154	0.788732	-0.3684	0.3684	-0.342392
sp|Q03135|CAV1_HUMAN	CAV1	Caveolin-1 OS=Homo sapiens OX=9606 GN=CAV1 PE=1 SV=4	20.46	2	3	2	3	2	4	6	1	2	1	3	1	1	3	4	8300000	8500000	3800000	830000	830000	1600000	0.0205591	6.31902	-1.687	1.687	2.6597
sp|P61026|RAB10_HUMAN	RAB10	Ras-related protein Rab-10 OS=Homo sapiens OX=9606 GN=RAB10 PE=1 SV=1	22.53	2	3	2	3	2	3	6	1	2	2	3	2	2	5	3	2600000	3300000	2100000	1400000	810000	1300000	0.0189466	2.2792	-1.72247	1.72247	1.18853
sp|P84095|RHOG_HUMAN	RHOG	Rho-related GTP-binding protein RhoG OS=Homo sapiens OX=9606 GN=RHOG PE=1 SV=1	21.29	2	4	2	2	2	2	6	1	1	2	3	2	3	5	4	920000	400000	380000	99000	510000	530000	0.454069	1.49254	-0.342878	0.342878	0.577767
sp|Q13642|FHL1_HUMAN	FHL1	Four and a half LIM domains protein 1 OS=Homo sapiens OX=9606 GN=FHL1 PE=1 SV=4	36.24	2	4	2	4	2	3	6	2	2	1	1	1	1	4	4	2800000	3200000	3100000	2600000	1900000	3100000	0.246004	1.19737	-0.609057	0.609057	0.259867
sp|Q9HBM0|VEZA_HUMAN	VEZT	Vezatin OS=Homo sapiens OX=9606 GN=VEZT PE=1 SV=3	88.61	2	2	2	2	2	3	6	2	2	2	3	2	2	6	3	240000	260000	330000	360000	600000	420000	0.0761666	0.601449	-1.11824	1.11824	-0.733485
tr|K7EN27|K7EN27_HUMAN	PARK7	protein deglycase (Fragment) OS=Homo sapiens OX=9606 GN=PARK7 PE=1 SV=1	16.99	2	3	2	3	2	2	6	1	1	1	2	1	3	3	3	510000	590000	310000	68000	61000	420000	0.118605	2.56831	-0.925897	0.925897	1.36082
sp|Q9UBM7|DHCR7_HUMAN	DHCR7	7-dehydrocholesterol reductase OS=Homo sapiens OX=9606 GN=DHCR7 PE=1 SV=1	54.45	2	2	2	2	2	4	6	2	3	1	1	1	2	4	4	1100000	1200000	1600000	1400000	430000	750000	0.245614	1.51163	-0.609747	0.609747	0.596103
sp|P07355|ANXA2_HUMAN	ANXA2	Annexin A2 OS=Homo sapiens OX=9606 GN=ANXA2 PE=1 SV=2	38.58	2	2	2	2	2	2	6	2	2	2	2	2	3	6	3	1800000	1800000	1100000	1000000	1400000	2600000	0.860663	0.94	-0.0651666	0.0651666	-0.0892673
sp|P10301|RRAS_HUMAN	RRAS	Ras-related protein R-Ras OS=Homo sapiens OX=9606 GN=RRAS PE=1 SV=1	23.47	2	4	2	2	2	4	6	0	0	0	0	2	3	2	4	3000000	490000	930000	NF	NF	770000	#DIV/0!	#VALUE!	#DIV/0!	#DIV/0!	#VALUE!
sp|P52294|IMA5_HUMAN	KPNA1	Importin subunit alpha-5 OS=Homo sapiens OX=9606 GN=KPNA1 PE=1 SV=3	60.18	2	2	2	2	2	2	6	2	2	2	2	2	2	6	2	740000	1200000	1000000	820000	500000	670000	0.122468	1.47739	-0.911978	0.911978	0.563048
sp|P17302|CXA1_HUMAN	GJA1	Gap junction alpha-1 protein OS=Homo sapiens OX=9606 GN=GJA1 PE=1 SV=2	42.98	2	4	2	2	2	2	6	1	2	0	0	1	2	2	4	620000	340000	230000	170000	NF	240000	0.296804	#VALUE!	-0.52753	0.52753	#VALUE!
sp|P23258|TBG1_HUMAN	TUBG1	Tubulin gamma-1 chain OS=Homo sapiens OX=9606 GN=TUBG1 PE=1 SV=2	51.14	2	2	2	2	2	3	6	2	2	2	3	0	0	4	3	160000	140000	120000	170000	140000	NF	0.479715	#VALUE!	-0.319016	0.319016	#VALUE!
sp|P10644|KAP0_HUMAN	PRKAR1A	cAMP-dependent protein kinase type I-alpha regulatory subunit OS=Homo sapiens OX=9606 GN=PRKAR1A PE=1 SV=1	42.95	2	3	2	2	2	2	6	1	1	1	1	1	2	3	3	590000	380000	240000	110000	130000	350000	0.180345	2.05085	-0.743895	0.743895	1.03622
sp|P31946|1433B_HUMAN	YWHAB	14-3-3 protein beta/alpha OS=Homo sapiens OX=9606 GN=YWHAB PE=1 SV=3	28.06	2	4	2	2	2	3	6	0	0	1	1	1	1	2	4	720000	410000	330000	NF	170000	240000	0.168229	#VALUE!	-0.774099	0.774099	#VALUE!
sp|Q8NFF5|FAD1_HUMAN	FLAD1	FAD synthase OS=Homo sapiens OX=9606 GN=FLAD1 PE=1 SV=1	65.22	2	3	2	2	2	2	6	1	1	2	2	1	1	4	3	140000	130000	48000	25000	180000	140000	0.877605	0.921739	-0.0567008	0.0567008	-0.11757
sp|O43159|RRP8_HUMAN	RRP8	Ribosomal RNA-processing protein 8 OS=Homo sapiens OX=9606 GN=RRP8 PE=1 SV=2	50.68	2	3	2	3	2	2	6	2	2	0	0	1	1	3	3	170000	190000	93000	200000	NF	120000	0.864448	#VALUE!	-0.0632613	0.0632613	#VALUE!
sp|Q14194|DPYL1_HUMAN	CRMP1	Dihydropyrimidinase-related protein 1 OS=Homo sapiens OX=9606 GN=CRMP1 PE=1 SV=1	62.14	2	3	2	2	2	2	6	1	1	1	1	2	2	4	3	1000000	1000000	650000	140000	580000	1100000	0.409996	1.45604	-0.38722	0.38722	0.542054
sp|Q6RW13|ATRAP_HUMAN	AGTRAP	Type-1 angiotensin II receptor-associated protein OS=Homo sapiens OX=9606 GN=AGTRAP PE=1 SV=1	17.41	2	3	2	2	2	2	6	2	2	1	1	0	0	3	3	1500000	1300000	580000	950000	460000	NF	0.373572	#VALUE!	-0.427625	0.427625	#VALUE!
sp|P12235|ADT1_HUMAN	SLC25A4	ADP/ATP translocase 1 OS=Homo sapiens OX=9606 GN=SLC25A4 PE=1 SV=4	33.04	2	2	2	3	2	2	6	0	0	2	2	1	1	3	3	4400000	8600000	4500000	NF	3300000	2000000	0.183925	#VALUE!	-0.73536	0.73536	#VALUE!
sp|Q9UP95|S12A4_HUMAN	SLC12A4	Solute carrier family 12 member 4 OS=Homo sapiens OX=9606 GN=SLC12A4 PE=1 SV=2	120.57	2	2	2	3	2	4	6	0	0	0	0	0	0	0	4	150000	330000	260000	NF	NF	NF	#DIV/0!	#VALUE!	#DIV/0!	#DIV/0!	#VALUE!
sp|O14908|GIPC1_HUMAN	GIPC1	PDZ domain-containing protein GIPC1 OS=Homo sapiens OX=9606 GN=GIPC1 PE=1 SV=2	36.03	2	3	2	4	2	2	6	0	0	0	0	0	0	0	4	210000	300000	99000	NF	NF	NF	#DIV/0!	#VALUE!	#DIV/0!	#DIV/0!	#VALUE!
sp|O60941|DTNB_HUMAN	DTNB	Dystrobrevin beta OS=Homo sapiens OX=9606 GN=DTNB PE=1 SV=1	71.31	2	2	2	2	2	2	6	0	0	1	1	1	1	2	2	1100000	1100000	1000000	NF	160000	290000	0.000985349	#VALUE!	-3.00641	3.00641	#VALUE!
sp|P50443|S26A2_HUMAN	SLC26A2	Sulfate transporter OS=Homo sapiens OX=9606 GN=SLC26A2 PE=1 SV=2	81.61	2	3	2	3	2	2	6	0	0	0	0	0	0	0	3	330000	420000	150000	NF	NF	NF	#DIV/0!	#VALUE!	#DIV/0!	#DIV/0!	#VALUE!
sp|Q9P2F8|SI1L2_HUMAN	SIPA1L2	Signal-induced proliferation-associated 1-like protein 2 OS=Homo sapiens OX=9606 GN=SIPA1L2 PE=1 SV=2	190.32	2	2	2	2	2	3	6	0	0	0	0	0	0	0	3	340000	280000	270000	NF	NF	NF	#DIV/0!	#VALUE!	#DIV/0!	#DIV/0!	#VALUE!
sp|Q92614|MY18A_HUMAN	MYO18A	Unconventional myosin-XVIIIa OS=Homo sapiens OX=9606 GN=MYO18A PE=1 SV=3	232.97	2	2	2	3	2	2	6	0	0	0	0	0	0	0	3	170000	430000	230000	NF	NF	NF	#DIV/0!	#VALUE!	#DIV/0!	#DIV/0!	#VALUE!
sp|Q96EY5|MB12A_HUMAN	MVB12A	Multivesicular body subunit 12A OS=Homo sapiens OX=9606 GN=MVB12A PE=1 SV=1	28.76	2	2	2	2	2	2	6	0	0	0	0	0	0	0	2	560000	550000	370000	NF	NF	NF	#DIV/0!	#VALUE!	#DIV/0!	#DIV/0!	#VALUE!
sp|O00592|PODXL_HUMAN	PODXL	Podocalyxin OS=Homo sapiens OX=9606 GN=PODXL PE=1 SV=2	58.6	2	2	2	2	2	2	6	0	0	0	0	0	0	0	2	2000000	3100000	2300000	NF	NF	NF	#DIV/0!	#VALUE!	#DIV/0!	#DIV/0!	#VALUE!
sp|Q9BYI3|HYCCI_HUMAN	HYCC1	Hyccin OS=Homo sapiens OX=9606 GN=HYCC1 PE=1 SV=2	57.59	2	2	2	2	2	2	6	0	0	0	0	0	0	0	2	950000	970000	870000	NF	NF	NF	#DIV/0!	#VALUE!	#DIV/0!	#DIV/0!	#VALUE!
sp|Q14839|CHD4_HUMAN	CHD4	Chromodomain-helicase-DNA-binding protein 4 OS=Homo sapiens OX=9606 GN=CHD4 PE=1 SV=2	217.87	2	2	3	4	0	0	5	14	19	8	11	14	18	36	19	200000	410000	NF	9200000	2100000	7900000	0.119311	#VALUE!	-0.923319	0.923319	#VALUE!
sp|Q9BTC0|DIDO1_HUMAN	DIDO1	Death-inducer obliterator 1 OS=Homo sapiens OX=9606 GN=DIDO1 PE=1 SV=5	243.72	3	3	2	2	0	0	5	7	7	11	14	9	9	27	14	230000	91000	NF	1400000	3100000	2400000	0.0441068	#VALUE!	-1.35549	1.35549	#VALUE!
sp|P22626|ROA2_HUMAN	HNRNPA2B1	Heterogeneous nuclear ribonucleoproteins A2/B1 OS=Homo sapiens OX=9606 GN=HNRNPA2B1 PE=1 SV=2	37.41	2	2	2	2	1	1	5	12	41	12	69	10	68	34	69	2600000	2600000	1600000	110000000	120000000	130000000	3.43754e-05	0.0188889	-4.46375	4.46375	-5.72632
sp|O43432|IF4G3_HUMAN	EIF4G3	Eukaryotic translation initiation factor 4 gamma 3 OS=Homo sapiens OX=9606 GN=EIF4G3 PE=1 SV=2	176.54	0	0	2	2	3	3	5	5	6	7	8	6	8	18	8	NF	200000	510000	3700000	3000000	4200000	0.00582532	#VALUE!	-2.23468	2.23468	#VALUE!
sp|P55884|EIF3B_HUMAN	EIF3B	Eukaryotic translation initiation factor 3 subunit B OS=Homo sapiens OX=9606 GN=EIF3B PE=1 SV=3	92.42	1	1	2	2	2	2	5	5	6	4	5	5	8	14	8	37000	550000	660000	630000	1300000	2100000	0.117507	0.309429	-0.929938	0.929938	-1.69232
sp|O76094|SRP72_HUMAN	SRP72	Signal recognition particle subunit SRP72 OS=Homo sapiens OX=9606 GN=SRP72 PE=1 SV=3	74.56	1	1	3	3	1	1	5	4	5	5	6	2	2	11	6	100000	400000	73000	880000	700000	610000	0.0148507	0.261644	-1.82825	1.82825	-1.93432
sp|Q8WUM0|NU133_HUMAN	NUP133	Nuclear pore complex protein Nup133 OS=Homo sapiens OX=9606 GN=NUP133 PE=1 SV=2	128.9	1	1	1	2	3	4	5	2	2	3	3	4	4	9	4	150000	290000	350000	80000	260000	710000	0.681962	0.752381	-0.16624	0.16624	-0.410465
sp|Q9HCE1|MOV10_HUMAN	MOV10	Helicase MOV-10 OS=Homo sapiens OX=9606 GN=MOV10 PE=1 SV=2	113.6	1	1	1	1	3	3	5	2	3	4	6	5	7	11	7	90000	120000	450000	800000	1100000	1900000	0.0396288	0.173684	-1.40199	1.40199	-2.52546
sp|Q6P4A7|SFXN4_HUMAN	SFXN4	Sideroflexin-4 OS=Homo sapiens OX=9606 GN=SFXN4 PE=1 SV=1	37.97	2	2	1	2	2	2	5	1	2	1	1	4	7	6	7	150000	56000	820000	100000	33000	500000	0.665625	1.62085	-0.17677	0.17677	0.696753
sp|Q5JTH9|RRP12_HUMAN	RRP12	RRP12-like protein OS=Homo sapiens OX=9606 GN=RRP12 PE=1 SV=2	143.61	2	2	1	1	2	3	5	6	6	1	2	1	2	8	6	310000	240000	290000	650000	190000	360000	0.427085	0.7	-0.369486	0.369486	-0.514573
sp|Q16850|CP51A_HUMAN	CYP51A1	Lanosterol 14-alpha demethylase OS=Homo sapiens OX=9606 GN=CYP51A1 PE=1 SV=4	57.24	1	1	2	2	2	2	5	3	3	4	4	4	4	11	4	360000	590000	270000	420000	990000	1700000	0.174717	0.392283	-0.757665	0.757665	-1.35003
sp|Q9Y265|RUVB1_HUMAN	RUVBL1	RuvB-like 1 OS=Homo sapiens OX=9606 GN=RUVBL1 PE=1 SV=1	50.2	2	2	1	1	2	2	5	3	3	3	3	3	3	9	3	990000	390000	800000	2900000	2400000	2800000	0.00107987	0.269136	-2.96663	2.96663	-1.89359
sp|Q8WXH0|SYNE2_HUMAN	SYNE2	Nesprin-2 OS=Homo sapiens OX=9606 GN=SYNE2 PE=1 SV=3	795.94	0	0	1	1	4	5	5	2	2	0	0	0	0	2	5	NF	86000	930000	79000	NF	NF	#DIV/0!	#VALUE!	#DIV/0!	#DIV/0!	#VALUE!
sp|O14979|HNRDL_HUMAN	HNRNPDL	Heterogeneous nuclear ribonucleoprotein D-like OS=Homo sapiens OX=9606 GN=HNRNPDL PE=1 SV=3	46.41	2	2	1	1	2	2	5	5	8	3	9	2	6	10	9	610000	660000	69000	8300000	12000000	17000000	0.00902461	0.0358981	-2.04457	2.04457	-4.79995
sp|Q96P70|IPO9_HUMAN	IPO9	Importin-9 OS=Homo sapiens OX=9606 GN=IPO9 PE=1 SV=3	115.89	2	6	1	2	2	3	5	2	2	3	4	3	6	8	6	230000	91000	200000	220000	300000	1500000	0.296088	0.257921	-0.528579	0.528579	-1.955
sp|Q5JSZ5|PRC2B_HUMAN	PRRC2B	Protein PRRC2B OS=Homo sapiens OX=9606 GN=PRRC2B PE=1 SV=2	242.82	2	2	1	2	2	3	5	5	5	2	5	3	5	10	5	160000	180000	240000	510000	470000	550000	0.000685233	0.379085	-3.16416	3.16416	-1.39941
sp|Q9BY77|PDIP3_HUMAN	POLDIP3	Polymerase delta-interacting protein 3 OS=Homo sapiens OX=9606 GN=POLDIP3 PE=1 SV=2	46.06	2	3	2	3	1	1	5	3	5	3	3	4	5	10	5	230000	420000	120000	1100000	860000	1800000	0.0279051	0.204787	-1.55432	1.55432	-2.2878
sp|P78344|IF4G2_HUMAN	EIF4G2	Eukaryotic translation initiation factor 4 gamma 2 OS=Homo sapiens OX=9606 GN=EIF4G2 PE=1 SV=1	102.3	0	0	2	2	3	3	5	3	4	3	4	4	7	10	7	NF	260000	250000	280000	250000	650000	0.466032	#VALUE!	-0.331584	0.331584	#VALUE!
sp|O43776|SYNC_HUMAN	NARS1	Asparagine--tRNA ligase, cytoplasmic OS=Homo sapiens OX=9606 GN=NARS1 PE=1 SV=1	62.9	1	1	2	3	2	2	5	2	4	3	4	2	3	7	4	84000	560000	420000	330000	290000	930000	0.553188	0.686452	-0.257128	0.257128	-0.54277
sp|Q15436|SC23A_HUMAN	SEC23A	Protein transport protein Sec23A OS=Homo sapiens OX=9606 GN=SEC23A PE=1 SV=2	86.11	2	2	2	2	1	1	5	4	5	3	3	3	3	10	5	380000	360000	200000	790000	640000	1000000	0.0139621	0.386831	-1.85505	1.85505	-1.37022
sp|Q9BTW9|TBCD_HUMAN	TBCD	Tubulin-specific chaperone D OS=Homo sapiens OX=9606 GN=TBCD PE=1 SV=2	132.52	0	0	3	5	2	2	5	2	2	3	3	2	4	7	5	NF	4200000	100000	3500000	360000	300000	0.734186	#VALUE!	-0.134194	0.134194	#VALUE!
sp|P35658|NU214_HUMAN	NUP214	Nuclear pore complex protein Nup214 OS=Homo sapiens OX=9606 GN=NUP214 PE=1 SV=2	213.49	1	1	0	0	4	5	5	4	4	3	3	2	2	9	5	110000	NF	910000	720000	350000	510000	0.962744	#VALUE!	-0.0164894	0.0164894	#VALUE!
sp|O60333|KIF1B_HUMAN	KIF1B	Kinesin-like protein KIF1B OS=Homo sapiens OX=9606 GN=KIF1B PE=1 SV=5	204.35	1	2	1	1	3	3	5	3	3	2	2	2	2	7	3	170000	100000	210000	580000	240000	190000	0.235562	0.475248	-0.627895	0.627895	-1.07325
sp|P17980|PRS6A_HUMAN	PSMC3	26S proteasome regulatory subunit 6A OS=Homo sapiens OX=9606 GN=PSMC3 PE=1 SV=3	49.17	0	0	3	3	2	2	5	2	2	3	3	2	3	7	3	NF	530000	140000	490000	530000	490000	0.333455	#VALUE!	-0.476962	0.476962	#VALUE!
sp|Q9Y2Z4|SYYM_HUMAN	YARS2	Tyrosine--tRNA ligase, mitochondrial OS=Homo sapiens OX=9606 GN=YARS2 PE=1 SV=2	53.17	2	2	1	1	2	2	5	2	2	2	2	2	2	6	2	300000	240000	480000	280000	420000	340000	0.939645	0.980769	-0.0270362	0.0270362	-0.0280144
sp|Q96J92|WNK4_HUMAN	WNK4	Serine/threonine-protein kinase WNK4 OS=Homo sapiens OX=9606 GN=WNK4 PE=1 SV=1	134.66	1	1	2	2	2	2	5	3	3	1	1	2	2	6	3	430000	480000	500000	870000	54000	180000	0.709036	1.27717	-0.149332	0.149332	0.352955
sp|P61619|S61A1_HUMAN	SEC61A1	Protein transport protein Sec61 subunit alpha isoform 1 OS=Homo sapiens OX=9606 GN=SEC61A1 PE=1 SV=2	52.23	1	2	1	3	3	6	5	3	5	2	2	3	7	8	7	610000	1200000	730000	670000	150000	1500000	0.873555	1.09483	-0.0587099	0.0587099	0.130704
sp|P24666|PPAC_HUMAN	ACP1	Low molecular weight phosphotyrosine protein phosphatase OS=Homo sapiens OX=9606 GN=ACP1 PE=1 SV=3	18.03	2	2	2	3	1	1	5	3	3	3	6	3	6	9	6	510000	1500000	170000	2200000	4100000	3600000	0.0207493	0.220202	-1.683	1.683	-2.1831
sp|Q9BWF3|RBM4_HUMAN	RBM4	RNA-binding protein 4 OS=Homo sapiens OX=9606 GN=RBM4 PE=1 SV=1	40.29	1	1	2	3	2	2	5	2	3	3	5	3	4	8	5	190000	1000000	490000	2900000	3500000	3600000	0.000998759	0.168	-3.00054	3.00054	-2.57347
sp|Q14534|ERG1_HUMAN	SQLE	Squalene monooxygenase OS=Homo sapiens OX=9606 GN=SQLE PE=1 SV=3	63.88	2	2	3	3	0	0	5	2	2	3	3	4	6	9	6	370000	630000	NF	480000	570000	2400000	0.482622	#VALUE!	-0.316393	0.316393	#VALUE!
sp|Q15477|SKI2_HUMAN	SKIC2	SKI2 subunit of superkiller complex protein OS=Homo sapiens OX=9606 GN=SKIC2 PE=1 SV=3	137.67	1	1	2	2	2	3	5	1	2	2	2	3	5	6	5	170000	110000	170000	48000	170000	390000	0.633004	0.740132	-0.198593	0.198593	-0.434146
sp|Q9UBU9|NXF1_HUMAN	NXF1	Nuclear RNA export factor 1 OS=Homo sapiens OX=9606 GN=NXF1 PE=1 SV=1	70.14	1	1	2	2	2	2	5	3	3	3	3	2	3	8	3	300000	590000	400000	1300000	980000	2000000	0.0333868	0.301402	-1.47642	1.47642	-1.73024
sp|Q13885|TBB2A_HUMAN	TUBB2A	Tubulin beta-2A chain OS=Homo sapiens OX=9606 GN=TUBB2A PE=1 SV=1	49.87	1	1	3	4	1	1	5	3	3	2	2	3	3	8	4	360000	6800000	430000	1200000	4500000	9400000	0.477622	0.502649	-0.320915	0.320915	-0.992377
sp|P07237|PDIA1_HUMAN	P4HB	Protein disulfide-isomerase OS=Homo sapiens OX=9606 GN=P4HB PE=1 SV=3	57.08	2	2	2	2	1	2	5	2	2	2	2	2	3	6	3	120000	90000	52000	100000	110000	270000	0.281919	0.545833	-0.549876	0.549876	-0.873468
sp|Q04206|TF65_HUMAN	RELA	Transcription factor p65 OS=Homo sapiens OX=9606 GN=RELA PE=1 SV=2	60.18	1	1	3	3	1	1	5	1	1	3	3	4	4	8	4	540000	1200000	590000	530000	970000	1700000	0.510357	0.728125	-0.292126	0.292126	-0.457742
sp|Q8N6T3|ARFG1_HUMAN	ARFGAP1	ADP-ribosylation factor GTPase-activating protein 1 OS=Homo sapiens OX=9606 GN=ARFGAP1 PE=1 SV=2	44.64	4	4	0	0	1	1	5	0	0	3	4	3	4	6	4	670000	NF	160000	NF	680000	1100000	0.287043	#VALUE!	-0.542053	0.542053	#VALUE!
sp|P11802|CDK4_HUMAN	CDK4	Cyclin-dependent kinase 4 OS=Homo sapiens OX=9606 GN=CDK4 PE=1 SV=2	33.71	2	3	0	0	3	4	5	1	1	1	2	3	3	5	4	540000	NF	1200000	190000	790000	1100000	0.704659	#VALUE!	-0.152021	0.152021	#VALUE!
sp|Q13162|PRDX4_HUMAN	PRDX4	Peroxiredoxin-4 OS=Homo sapiens OX=9606 GN=PRDX4 PE=1 SV=1	30.52	2	2	2	2	1	1	5	2	2	3	4	2	2	7	4	1200000	1300000	770000	1700000	1800000	2200000	0.022142	0.573684	-1.65478	1.65478	-0.801671
sp|Q9HD20|AT131_HUMAN	ATP13A1	Endoplasmic reticulum transmembrane helix translocase OS=Homo sapiens OX=9606 GN=ATP13A1 PE=1 SV=2	132.87	2	2	2	3	1	1	5	2	2	2	2	1	2	5	3	120000	280000	54000	410000	97000	240000	0.434794	0.607764	-0.361716	0.361716	-0.718416
sp|Q71RC2|LARP4_HUMAN	LARP4	La-related protein 4 OS=Homo sapiens OX=9606 GN=LARP4 PE=1 SV=3	80.55	1	1	3	3	1	1	5	2	2	2	2	3	3	7	3	560000	1200000	430000	1000000	1600000	2400000	0.117168	0.438	-0.93119	0.93119	-1.191
sp|P41240|CSK_HUMAN	CSK	Tyrosine-protein kinase CSK OS=Homo sapiens OX=9606 GN=CSK PE=1 SV=1	50.67	2	2	2	2	1	2	5	2	2	3	4	0	0	5	4	200000	210000	190000	160000	620000	NF	0.348981	#VALUE!	-0.457198	0.457198	#VALUE!
sp|P22061|PIMT_HUMAN	PCMT1	Protein-L-isoaspartate(D-aspartate) O-methyltransferase OS=Homo sapiens OX=9606 GN=PCMT1 PE=1 SV=4	24.62	0	0	3	3	2	2	5	3	3	2	2	1	1	6	3	NF	630000	160000	550000	290000	400000	0.932861	#VALUE!	-0.0301832	0.0301832	#VALUE!
sp|Q07065|CKAP4_HUMAN	CKAP4	Cytoskeleton-associated protein 4 OS=Homo sapiens OX=9606 GN=CKAP4 PE=1 SV=2	65.98	2	2	2	3	1	1	5	2	2	2	2	1	1	5	3	240000	450000	140000	290000	320000	260000	0.892903	0.954023	-0.0491957	0.0491957	-0.0679041
sp|P17655|CAN2_HUMAN	CAPN2	Calpain-2 catalytic subunit OS=Homo sapiens OX=9606 GN=CAPN2 PE=1 SV=6	79.94	1	2	2	3	2	2	5	2	2	1	1	1	1	4	3	130000	250000	85000	150000	23000	47000	0.263248	2.11364	-0.579635	0.579635	1.07973
sp|Q9UL15|BAG5_HUMAN	BAG5	BAG family molecular chaperone regulator 5 OS=Homo sapiens OX=9606 GN=BAG5 PE=1 SV=1	51.17	3	3	0	0	2	2	5	1	1	1	2	2	3	4	3	230000	NF	110000	62000	110000	440000	0.845119	#VALUE!	-0.0730821	0.0730821	#VALUE!
sp|Q96K76|UBP47_HUMAN	USP47	Ubiquitin carboxyl-terminal hydrolase 47 OS=Homo sapiens OX=9606 GN=USP47 PE=1 SV=3	157.21	2	2	1	1	2	2	5	2	2	1	2	2	2	5	2	200000	130000	180000	300000	250000	280000	0.0136759	0.614458	-1.86404	1.86404	-0.702614
sp|O14967|CLGN_HUMAN	CLGN	Calmegin OS=Homo sapiens OX=9606 GN=CLGN PE=1 SV=1	69.99	2	2	0	0	3	3	5	2	2	1	1	1	2	4	3	260000	NF	370000	330000	120000	380000	0.751996	#VALUE!	-0.123784	0.123784	#VALUE!
sp|Q9H3U1|UN45A_HUMAN	UNC45A	Protein unc-45 homolog A OS=Homo sapiens OX=9606 GN=UNC45A PE=1 SV=1	103.01	3	3	2	2	0	0	5	2	2	2	2	1	1	5	3	350000	340000	NF	410000	130000	140000	0.391439	#VALUE!	-0.407336	0.407336	#VALUE!
sp|O60762|DPM1_HUMAN	DPM1	Dolichol-phosphate mannosyltransferase subunit 1 OS=Homo sapiens OX=9606 GN=DPM1 PE=1 SV=1	29.62	2	2	1	1	2	2	5	1	1	2	2	1	1	4	2	470000	590000	220000	480000	410000	540000	0.686848	0.895105	-0.163139	0.163139	-0.159871
sp|Q86V48|LUZP1_HUMAN	LUZP1	Leucine zipper protein 1 OS=Homo sapiens OX=9606 GN=LUZP1 PE=1 SV=2	120.2	2	2	3	3	0	0	5	1	1	1	1	2	2	4	3	210000	450000	NF	160000	170000	570000	0.888026	#VALUE!	-0.0515741	0.0515741	#VALUE!
sp|Q9Y597|KCTD3_HUMAN	KCTD3	BTB/POZ domain-containing protein KCTD3 OS=Homo sapiens OX=9606 GN=KCTD3 PE=1 SV=2	88.93	1	1	2	2	2	2	5	1	1	0	0	2	2	3	2	580000	830000	770000	480000	NF	370000	0.064699	#VALUE!	-1.1891	1.1891	#VALUE!
sp|Q9Y4L1|HYOU1_HUMAN	HYOU1	Hypoxia up-regulated protein 1 OS=Homo sapiens OX=9606 GN=HYOU1 PE=1 SV=1	111.27	4	5	0	0	1	1	5	0	0	1	2	0	0	1	5	180000	NF	35000	NF	100000	NF	#DIV/0!	#VALUE!	#DIV/0!	#DIV/0!	#VALUE!
sp|Q7Z460|CLAP1_HUMAN	CLASP1	CLIP-associating protein 1 OS=Homo sapiens OX=9606 GN=CLASP1 PE=1 SV=1	169.35	2	2	1	1	2	2	5	0	0	1	1	1	2	2	2	200000	120000	380000	NF	79000	210000	0.480654	#VALUE!	-0.318167	0.318167	#VALUE!
sp|Q8IY17|PLPL6_HUMAN	PNPLA6	Patatin-like phospholipase domain-containing protein 6 OS=Homo sapiens OX=9606 GN=PNPLA6 PE=1 SV=3	150.86	1	1	3	3	1	1	5	2	2	0	0	0	0	2	3	88000	310000	74000	270000	NF	NF	#DIV/0!	#VALUE!	#DIV/0!	#DIV/0!	#VALUE!
sp|Q7L8L6|FAKD5_HUMAN	FASTKD5	FAST kinase domain-containing protein 5, mitochondrial OS=Homo sapiens OX=9606 GN=FASTKD5 PE=1 SV=1	86.52	2	2	3	3	0	0	5	1	1	1	1	0	0	2	3	65000	240000	NF	26000	50000	NF	0.324254	#VALUE!	-0.489114	0.489114	#VALUE!
sp|Q3SXM5|HSDL1_HUMAN	HSDL1	Inactive hydroxysteroid dehydrogenase-like protein 1 OS=Homo sapiens OX=9606 GN=HSDL1 PE=1 SV=3	36.98	2	2	2	2	1	1	5	2	2	0	0	0	0	2	2	350000	990000	170000	410000	NF	NF	#DIV/0!	#VALUE!	#DIV/0!	#DIV/0!	#VALUE!
sp|Q9BY67|CADM1_HUMAN	CADM1	Cell adhesion molecule 1 OS=Homo sapiens OX=9606 GN=CADM1 PE=1 SV=2	48.48	0	0	3	3	2	3	5	0	0	0	0	0	0	0	3	NF	1400000	1800000	NF	NF	NF	#DIV/0!	#VALUE!	#DIV/0!	#DIV/0!	#VALUE!
sp|Q9UPQ0|LIMC1_HUMAN	LIMCH1	LIM and calponin homology domains-containing protein 1 OS=Homo sapiens OX=9606 GN=LIMCH1 PE=1 SV=4	121.79	3	3	1	1	1	1	5	0	0	1	1	0	0	1	3	900000	240000	140000	NF	120000	NF	#DIV/0!	#VALUE!	#DIV/0!	#DIV/0!	#VALUE!
sp|Q86TV6|TTC7B_HUMAN	TTC7B	Tetratricopeptide repeat protein 7B OS=Homo sapiens OX=9606 GN=TTC7B PE=1 SV=3	94.12	0	0	2	2	3	4	5	0	0	0	0	0	0	0	4	NF	370000	580000	NF	NF	NF	#DIV/0!	#VALUE!	#DIV/0!	#DIV/0!	#VALUE!
sp|P06213|INSR_HUMAN	INSR	Insulin receptor OS=Homo sapiens OX=9606 GN=INSR PE=1 SV=4	156.23	4	5	0	0	1	1	5	0	0	0	0	0	0	0	5	390000	NF	180000	NF	NF	NF	#DIV/0!	#VALUE!	#DIV/0!	#DIV/0!	#VALUE!
sp|Q13151|ROA0_HUMAN	HNRNPA0	Heterogeneous nuclear ribonucleoprotein A0 OS=Homo sapiens OX=9606 GN=HNRNPA0 PE=1 SV=1	30.82	1	2	2	2	2	3	5	2	3	3	4	2	3	7	4	4400000	4500000	4200000	15000000	17000000	19000000	0.000400925	0.256863	-3.39694	3.39694	-1.96093
sp|Q9NZ01|TECR_HUMAN	TECR	Very-long-chain enoyl-CoA reductase OS=Homo sapiens OX=9606 GN=TECR PE=1 SV=1	36.01	2	4	1	2	2	4	5	3	3	1	1	3	3	7	4	6600000	3900000	6700000	3800000	840000	4100000	0.111777	1.96796	-0.951647	0.951647	0.976703
sp|Q9BZI7|REN3B_HUMAN	UPF3B	Regulator of nonsense transcripts 3B OS=Homo sapiens OX=9606 GN=UPF3B PE=1 SV=1	57.73	2	3	2	4	1	2	5	1	1	1	4	1	2	3	4	320000	410000	280000	110000	430000	290000	0.581845	1.21687	-0.235192	0.235192	0.283172
sp|Q15084|PDIA6_HUMAN	PDIA6	Protein disulfide-isomerase A6 OS=Homo sapiens OX=9606 GN=PDIA6 PE=1 SV=1	48.09	1	1	2	3	2	3	5	2	2	2	3	2	2	6	3	160000	600000	260000	240000	220000	320000	0.589628	1.30769	-0.229422	0.229422	0.387023
sp|P35520|CBS_HUMAN	CBS	Cystathionine beta-synthase OS=Homo sapiens OX=9606 GN=CBS PE=1 SV=2	60.55	1	1	2	2	2	2	5	2	2	2	2	3	3	7	3	370000	320000	300000	350000	400000	930000	0.285503	0.589286	-0.544389	0.544389	-0.762961
sp|O95837|GNA14_HUMAN	GNA14	Guanine nucleotide-binding protein subunit alpha-14 OS=Homo sapiens OX=9606 GN=GNA14 PE=1 SV=1	41.54	2	3	1	2	2	3	5	2	2	1	1	1	1	4	3	3200000	770000	710000	92000	77000	150000	0.151137	14.6708	-0.82063	0.82063	3.87488
sp|Q7L0Y3|TM10C_HUMAN	TRMT10C	tRNA methyltransferase 10 homolog C OS=Homo sapiens OX=9606 GN=TRMT10C PE=1 SV=2	47.32	2	2	2	3	1	1	5	1	2	2	2	2	2	5	3	620000	830000	220000	290000	530000	300000	0.401095	1.49107	-0.396753	0.396753	0.576349
sp|P10599|THIO_HUMAN	TXN	Thioredoxin OS=Homo sapiens OX=9606 GN=TXN PE=1 SV=3	11.73	2	2	1	2	2	2	5	1	1	2	3	2	2	5	3	1400000	2700000	1700000	1500000	2800000	2100000	0.7316	0.90625	-0.135726	0.135726	-0.142019
sp|Q96NW7|LRRC7_HUMAN	LRRC7	Leucine-rich repeat-containing protein 7 OS=Homo sapiens OX=9606 GN=LRRC7 PE=1 SV=1	172.47	1	2	2	3	2	4	5	1	1	1	1	0	0	2	4	630000	940000	870000	83000	130000	NF	0.0103342	#VALUE!	-1.98572	1.98572	#VALUE!
sp|Q16181|SEPT7_HUMAN	SEPTIN7	Septin-7 OS=Homo sapiens OX=9606 GN=SEPTIN7 PE=1 SV=2	50.65	2	4	2	4	1	2	5	0	0	1	1	0	0	1	4	910000	1100000	420000	NF	190000	NF	#DIV/0!	#VALUE!	#DIV/0!	#DIV/0!	#VALUE!
sp|P62847|RS24_HUMAN	RPS24	40S ribosomal protein S24 OS=Homo sapiens OX=9606 GN=RPS24 PE=1 SV=1	15.41	2	2	1	1	2	2	5	3	3	2	2	1	1	6	3	800000	320000	400000	1200000	710000	770000	0.145275	0.567164	-0.837808	0.837808	-0.818162
sp|Q01813|PFKAP_HUMAN	PFKP	ATP-dependent 6-phosphofructokinase, platelet type OS=Homo sapiens OX=9606 GN=PFKP PE=1 SV=2	85.54	2	2	2	2	1	1	5	3	3	1	1	2	2	6	3	460000	230000	110000	270000	110000	470000	0.91476	0.941176	-0.0386928	0.0386928	-0.0874628
sp|O60566|BUB1B_HUMAN	BUB1B	Mitotic checkpoint serine/threonine-protein kinase BUB1 beta OS=Homo sapiens OX=9606 GN=BUB1B PE=1 SV=3	119.47	2	3	1	1	2	2	5	0	0	2	2	3	3	5	3	160000	77000	110000	NF	110000	230000	0.392264	#VALUE!	-0.406421	0.406421	#VALUE!
sp|P31150|GDIA_HUMAN	GDI1	Rab GDP dissociation inhibitor alpha OS=Homo sapiens OX=9606 GN=GDI1 PE=1 SV=2	50.55	2	2	2	2	1	2	5	1	1	1	1	2	2	4	2	350000	730000	220000	150000	140000	260000	0.18822	2.36364	-0.725335	0.725335	1.24101
sp|O15270|SPTC2_HUMAN	SPTLC2	Serine palmitoyltransferase 2 OS=Homo sapiens OX=9606 GN=SPTLC2 PE=1 SV=1	62.88	1	1	2	2	2	2	5	2	2	2	2	1	1	5	2	300000	430000	340000	440000	230000	250000	0.552361	1.16304	-0.257777	0.257777	0.217905
sp|P10398|ARAF_HUMAN	ARAF	Serine/threonine-protein kinase A-Raf OS=Homo sapiens OX=9606 GN=ARAF PE=1 SV=2	67.54	2	2	1	1	2	3	5	2	2	1	1	1	1	4	3	160000	180000	480000	270000	86000	200000	0.492279	1.47482	-0.307789	0.307789	0.560539
sp|Q96SU4|OSBL9_HUMAN	OSBPL9	Oxysterol-binding protein-related protein 9 OS=Homo sapiens OX=9606 GN=OSBPL9 PE=1 SV=2	83.13	1	1	2	2	2	2	5	3	3	1	1	1	1	5	3	600000	4300000	2200000	740000	260000	640000	0.167625	4.32927	-0.775662	0.775662	2.11412
sp|Q5T5Y3|CAMP1_HUMAN	CAMSAP1	Calmodulin-regulated spectrin-associated protein 1 OS=Homo sapiens OX=9606 GN=CAMSAP1 PE=1 SV=2	177.86	2	2	1	2	2	2	5	0	0	1	1	1	2	2	2	110000	150000	100000	NF	74000	190000	0.816934	#VALUE!	-0.0878131	0.0878131	#VALUE!
sp|Q9Y305|ACOT9_HUMAN	ACOT9	Acyl-coenzyme A thioesterase 9, mitochondrial OS=Homo sapiens OX=9606 GN=ACOT9 PE=1 SV=2	49.87	2	2	1	1	2	2	5	2	2	2	2	0	0	4	2	560000	320000	540000	710000	420000	NF	0.57646	#VALUE!	-0.239231	0.239231	#VALUE!
sp|Q9UPT5|EXOC7_HUMAN	EXOC7	Exocyst complex component 7 OS=Homo sapiens OX=9606 GN=EXOC7 PE=1 SV=3	83.33	1	2	3	3	1	1	5	1	2	0	0	0	0	1	3	240000	520000	140000	150000	NF	NF	#DIV/0!	#VALUE!	#DIV/0!	#DIV/0!	#VALUE!
sp|Q9UJZ1|STML2_HUMAN	STOML2	Stomatin-like protein 2, mitochondrial OS=Homo sapiens OX=9606 GN=STOML2 PE=1 SV=1	38.51	0	0	2	3	3	4	5	1	1	0	0	0	0	1	4	NF	200000	180000	25000	NF	NF	#DIV/0!	#VALUE!	#DIV/0!	#DIV/0!	#VALUE!
sp|Q14258|TRI25_HUMAN	TRIM25	E3 ubiquitin/ISG15 ligase TRIM25 OS=Homo sapiens OX=9606 GN=TRIM25 PE=1 SV=2	70.93	2	2	1	1	2	2	5	3	3	0	0	0	0	3	3	1400000	1400000	1300000	2000000	NF	NF	#DIV/0!	#VALUE!	#DIV/0!	#DIV/0!	#VALUE!
sp|Q9HC21|TPC_HUMAN	SLC25A19	Mitochondrial thiamine pyrophosphate carrier OS=Homo sapiens OX=9606 GN=SLC25A19 PE=1 SV=1	35.49	2	2	3	4	0	0	5	2	2	0	0	0	0	2	4	1200000	1600000	NF	790000	NF	NF	#DIV/0!	#VALUE!	#DIV/0!	#DIV/0!	#VALUE!
sp|Q9ULF5|S39AA_HUMAN	SLC39A10	Zinc transporter ZIP10 OS=Homo sapiens OX=9606 GN=SLC39A10 PE=1 SV=2	94.07	2	2	2	2	1	1	5	1	1	0	0	1	1	2	2	410000	490000	210000	63000	NF	97000	0.0750995	#VALUE!	-1.12436	1.12436	#VALUE!
sp|Q9H9A6|LRC40_HUMAN	LRRC40	Leucine-rich repeat-containing protein 40 OS=Homo sapiens OX=9606 GN=LRRC40 PE=1 SV=1	68.21	3	3	0	0	2	2	5	0	0	0	0	2	2	2	3	290000	NF	150000	NF	NF	310000	#DIV/0!	#VALUE!	#DIV/0!	#DIV/0!	#VALUE!
sp|Q9UKS6|PACN3_HUMAN	PACSIN3	Protein kinase C and casein kinase substrate in neurons protein 3 OS=Homo sapiens OX=9606 GN=PACSIN3 PE=1 SV=2	48.46	2	3	1	1	2	2	5	0	0	0	0	0	0	0	3	580000	160000	590000	NF	NF	NF	#DIV/0!	#VALUE!	#DIV/0!	#DIV/0!	#VALUE!
sp|Q92796|DLG3_HUMAN	DLG3	Disks large homolog 3 OS=Homo sapiens OX=9606 GN=DLG3 PE=1 SV=2	90.26	2	3	3	3	0	0	5	0	0	0	0	0	0	0	3	1700000	1900000	NF	NF	NF	NF	#DIV/0!	#VALUE!	#DIV/0!	#DIV/0!	#VALUE!
sp|O15440|MRP5_HUMAN	ABCC5	ATP-binding cassette sub-family C member 5 OS=Homo sapiens OX=9606 GN=ABCC5 PE=1 SV=2	160.56	2	2	2	3	1	1	5	0	0	0	0	0	0	0	3	100000	410000	60000	NF	NF	NF	#DIV/0!	#VALUE!	#DIV/0!	#DIV/0!	#VALUE!
sp|P57088|TMM33_HUMAN	TMEM33	Transmembrane protein 33 OS=Homo sapiens OX=9606 GN=TMEM33 PE=1 SV=2	27.96	2	2	2	2	1	1	5	1	1	0	0	0	0	1	2	940000	1400000	690000	850000	NF	NF	#DIV/0!	#VALUE!	#DIV/0!	#DIV/0!	#VALUE!
sp|Q9C0K7|STRAB_HUMAN	STRADB	STE20-related kinase adapter protein beta OS=Homo sapiens OX=9606 GN=STRADB PE=1 SV=1	47	0	0	3	3	2	3	5	0	0	0	0	0	0	0	3	NF	320000	220000	NF	NF	NF	#DIV/0!	#VALUE!	#DIV/0!	#DIV/0!	#VALUE!
sp|Q7Z2K8|GRIN1_HUMAN	GPRIN1	G protein-regulated inducer of neurite outgrowth 1 OS=Homo sapiens OX=9606 GN=GPRIN1 PE=1 SV=2	102.34	0	0	2	3	3	3	5	0	0	0	0	0	0	0	3	NF	660000	720000	NF	NF	NF	#DIV/0!	#VALUE!	#DIV/0!	#DIV/0!	#VALUE!
sp|Q14699|RFTN1_HUMAN	RFTN1	Raftlin OS=Homo sapiens OX=9606 GN=RFTN1 PE=1 SV=4	63.11	2	2	1	1	2	2	5	0	0	0	0	0	0	0	2	120000	79000	160000	NF	NF	NF	#DIV/0!	#VALUE!	#DIV/0!	#DIV/0!	#VALUE!
sp|P62491|RB11A_HUMAN	RAB11A	Ras-related protein Rab-11A OS=Homo sapiens OX=9606 GN=RAB11A PE=1 SV=3	24.38	2	2	2	2	1	1	5	0	0	0	0	0	0	0	2	1500000	3000000	1200000	NF	NF	NF	#DIV/0!	#VALUE!	#DIV/0!	#DIV/0!	#VALUE!
sp|P25054|APC_HUMAN	APC	Adenomatous polyposis coli protein OS=Homo sapiens OX=9606 GN=APC PE=1 SV=2	311.45	3	3	2	2	0	0	5	0	0	0	0	0	0	0	3	280000	230000	NF	NF	NF	NF	#DIV/0!	#VALUE!	#DIV/0!	#DIV/0!	#VALUE!
sp|Q08AD1|CAMP2_HUMAN	CAMSAP2	Calmodulin-regulated spectrin-associated protein 2 OS=Homo sapiens OX=9606 GN=CAMSAP2 PE=1 SV=3	167.98	1	1	2	2	2	2	5	0	0	0	0	0	0	0	2	110000	190000	78000	NF	NF	NF	#DIV/0!	#VALUE!	#DIV/0!	#DIV/0!	#VALUE!
sp|Q9UGH3|S23A2_HUMAN	SLC23A2	Solute carrier family 23 member 2 OS=Homo sapiens OX=9606 GN=SLC23A2 PE=1 SV=1	70.29	0	0	2	2	3	3	5	0	0	0	0	0	0	0	3	NF	450000	330000	NF	NF	NF	#DIV/0!	#VALUE!	#DIV/0!	#DIV/0!	#VALUE!
sp|Q5VUB5|F1711_HUMAN	FAM171A1	Protein FAM171A1 OS=Homo sapiens OX=9606 GN=FAM171A1 PE=1 SV=1	97.79	3	3	0	0	2	2	5	0	0	0	0	0	0	0	3	950000	NF	740000	NF	NF	NF	#DIV/0!	#VALUE!	#DIV/0!	#DIV/0!	#VALUE!
sp|Q8WU20|FRS2_HUMAN	FRS2	Fibroblast growth factor receptor substrate 2 OS=Homo sapiens OX=9606 GN=FRS2 PE=1 SV=4	56.99	2	2	1	1	2	2	5	0	0	0	0	0	0	0	2	200000	170000	160000	NF	NF	NF	#DIV/0!	#VALUE!	#DIV/0!	#DIV/0!	#VALUE!
sp|Q9NZN8|CNOT2_HUMAN	CNOT2	CCR4-NOT transcription complex subunit 2 OS=Homo sapiens OX=9606 GN=CNOT2 PE=1 SV=1	59.7	0	0	2	2	3	3	5	0	0	0	0	0	0	0	3	NF	300000	260000	NF	NF	NF	#DIV/0!	#VALUE!	#DIV/0!	#DIV/0!	#VALUE!
sp|O00291|HIP1_HUMAN	HIP1	Huntingtin-interacting protein 1 OS=Homo sapiens OX=9606 GN=HIP1 PE=1 SV=5	116.15	1	1	2	2	2	2	5	0	0	0	0	0	0	0	2	250000	420000	130000	NF	NF	NF	#DIV/0!	#VALUE!	#DIV/0!	#DIV/0!	#VALUE!
sp|Q9NRY4|RHG35_HUMAN	ARHGAP35	Rho GTPase-activating protein 35 OS=Homo sapiens OX=9606 GN=ARHGAP35 PE=1 SV=3	170.41	1	1	1	1	3	3	5	0	0	0	0	0	0	0	3	100000	86000	630000	NF	NF	NF	#DIV/0!	#VALUE!	#DIV/0!	#DIV/0!	#VALUE!
sp|P41440|S19A1_HUMAN	SLC19A1	Reduced folate transporter OS=Homo sapiens OX=9606 GN=SLC19A1 PE=1 SV=3	64.83	2	2	2	2	1	1	5	0	0	0	0	0	0	0	2	1000000	1400000	1000000	NF	NF	NF	#DIV/0!	#VALUE!	#DIV/0!	#DIV/0!	#VALUE!
sp|Q9H2D6|TARA_HUMAN	TRIOBP	TRIO and F-actin-binding protein OS=Homo sapiens OX=9606 GN=TRIOBP PE=1 SV=3	261.22	3	3	2	2	0	0	5	0	0	0	0	0	0	0	3	720000	660000	NF	NF	NF	NF	#DIV/0!	#VALUE!	#DIV/0!	#DIV/0!	#VALUE!
sp|O15258|RER1_HUMAN	RER1	Protein RER1 OS=Homo sapiens OX=9606 GN=RER1 PE=1 SV=1	22.94	2	6	2	5	1	5	5	1	2	1	3	2	2	4	6	1300000	1500000	530000	210000	170000	410000	0.0499635	4.21519	-1.30135	1.30135	2.0756
sp|P84157|MXRA7_HUMAN	MXRA7	Matrix-remodeling-associated protein 7 OS=Homo sapiens OX=9606 GN=MXRA7 PE=1 SV=1	21.45	1	3	2	3	2	3	5	2	3	2	5	2	4	6	5	1100000	910000	700000	690000	860000	1000000	0.733751	1.06275	-0.134451	0.134451	0.0877956
sp|Q04837|SSBP_HUMAN	SSBP1	Single-stranded DNA-binding protein, mitochondrial OS=Homo sapiens OX=9606 GN=SSBP1 PE=1 SV=1	17.25	1	2	2	2	2	3	5	2	3	2	2	1	4	5	4	340000	290000	420000	440000	220000	820000	0.468809	0.709459	-0.329004	0.329004	-0.495208
tr|G5E9Z2|G5E9Z2_HUMAN	CLPTM1L	Cisplatin resistance related protein CRR9p, isoform CRA_c OS=Homo sapiens OX=9606 GN=CLPTM1L PE=1 SV=1	43.25	2	2	1	1	2	2	5	2	2	2	2	2	3	6	3	390000	150000	390000	300000	330000	890000	0.397673	0.611842	-0.400473	0.400473	-0.708769
sp|P51659|DHB4_HUMAN	HSD17B4	Peroxisomal multifunctional enzyme type 2 OS=Homo sapiens OX=9606 GN=HSD17B4 PE=1 SV=3	79.64	2	2	2	3	1	1	5	2	2	1	1	2	2	5	3	600000	920000	100000	520000	150000	740000	0.823637	1.14894	-0.0842643	0.0842643	0.200299
sp|O00154|BACH_HUMAN	ACOT7	Cytosolic acyl coenzyme A thioester hydrolase OS=Homo sapiens OX=9606 GN=ACOT7 PE=1 SV=3	41.77	2	2	1	1	2	2	5	2	2	2	2	2	2	6	2	260000	110000	160000	570000	490000	890000	0.0218983	0.271795	-1.65959	1.65959	-1.87941
sp|Q9BT78|CSN4_HUMAN	COPS4	COP9 signalosome complex subunit 4 OS=Homo sapiens OX=9606 GN=COPS4 PE=1 SV=1	46.24	1	1	2	2	2	2	5	2	2	1	1	2	2	5	2	130000	210000	150000	240000	190000	400000	0.169637	0.590361	-0.77048	0.77048	-0.76033
sp|O76021|RL1D1_HUMAN	RSL1D1	Ribosomal L1 domain-containing protein 1 OS=Homo sapiens OX=9606 GN=RSL1D1 PE=1 SV=3	54.94	2	2	2	2	1	1	5	2	2	1	2	1	1	4	2	550000	490000	100000	1100000	490000	270000	0.447928	0.612903	-0.348791	0.348791	-0.706269
sp|Q8N0X7|SPART_HUMAN	SPART	Spartin OS=Homo sapiens OX=9606 GN=SPART PE=1 SV=1	72.79	2	3	2	2	1	1	5	0	0	2	2	2	2	4	3	2300000	2500000	390000	NF	1700000	1900000	0.941031	#VALUE!	-0.0263962	0.0263962	#VALUE!
sp|P62330|ARF6_HUMAN	ARF6	ADP-ribosylation factor 6 OS=Homo sapiens OX=9606 GN=ARF6 PE=1 SV=2	20.07	1	1	2	2	2	2	5	1	2	1	2	1	1	3	2	750000	2000000	1800000	210000	140000	170000	0.0258052	8.75	-1.58829	1.58829	3.12928
sp|Q14571|ITPR2_HUMAN	ITPR2	Inositol 1,4,5-trisphosphate receptor type 2 OS=Homo sapiens OX=9606 GN=ITPR2 PE=1 SV=2	307.87	1	1	2	2	2	2	5	1	1	2	2	1	1	4	2	130000	370000	250000	100000	190000	160000	0.248821	1.66667	-0.604113	0.604113	0.736966
sp|Q9Y6I3|EPN1_HUMAN	EPN1	Epsin-1 OS=Homo sapiens OX=9606 GN=EPN1 PE=1 SV=2	60.26	1	1	2	3	2	2	5	0	0	1	1	1	2	2	3	100000	660000	300000	NF	64000	270000	0.468356	#VALUE!	-0.329424	0.329424	#VALUE!
sp|P08648|ITA5_HUMAN	ITGA5	Integrin alpha-5 OS=Homo sapiens OX=9606 GN=ITGA5 PE=1 SV=2	114.46	2	4	1	2	2	2	5	0	0	0	0	0	0	0	4	750000	410000	280000	NF	NF	NF	#DIV/0!	#VALUE!	#DIV/0!	#DIV/0!	#VALUE!
sp|P17612|KAPCA_HUMAN	PRKACA	cAMP-dependent protein kinase catalytic subunit alpha OS=Homo sapiens OX=9606 GN=PRKACA PE=1 SV=2	40.56	2	2	1	1	2	2	5	1	1	1	1	1	1	3	2	230000	150000	100000	130000	100000	120000	0.327418	1.37143	-0.484898	0.484898	0.455679
sp|P61981|1433G_HUMAN	YWHAG	14-3-3 protein gamma OS=Homo sapiens OX=9606 GN=YWHAG PE=1 SV=2	28.28	2	2	1	1	2	2	5	1	1	1	1	1	1	3	2	450000	250000	400000	150000	69000	160000	0.0226308	2.90237	-1.6453	1.6453	1.53723
sp|O95816|BAG2_HUMAN	BAG2	BAG family molecular chaperone regulator 2 OS=Homo sapiens OX=9606 GN=BAG2 PE=1 SV=1	23.76	2	2	2	3	1	1	5	2	2	0	0	0	0	2	3	1600000	2200000	1300000	1100000	NF	NF	#DIV/0!	#VALUE!	#DIV/0!	#DIV/0!	#VALUE!
sp|Q9P2B4|CT2NL_HUMAN	CTTNBP2NL	CTTNBP2 N-terminal-like protein OS=Homo sapiens OX=9606 GN=CTTNBP2NL PE=1 SV=2	70.11	2	2	2	4	1	1	5	1	1	0	0	0	0	1	4	160000	400000	15000	25000	NF	NF	#DIV/0!	#VALUE!	#DIV/0!	#DIV/0!	#VALUE!
sp|Q6ZXV5|TMTC3_HUMAN	TMTC3	Protein O-mannosyl-transferase TMTC3 OS=Homo sapiens OX=9606 GN=TMTC3 PE=1 SV=2	103.94	1	1	2	2	2	2	5	2	2	1	1	0	0	3	2	170000	620000	490000	800000	80000	NF	0.969292	#VALUE!	-0.0135454	0.0135454	#VALUE!
sp|Q9BX67|JAM3_HUMAN	JAM3	Junctional adhesion molecule C OS=Homo sapiens OX=9606 GN=JAM3 PE=1 SV=1	35	2	2	2	2	1	1	5	0	0	1	1	1	1	2	2	820000	1300000	470000	NF	120000	140000	0.0993588	#VALUE!	-1.00279	1.00279	#VALUE!
sp|Q04656|ATP7A_HUMAN	ATP7A	Copper-transporting ATPase 1 OS=Homo sapiens OX=9606 GN=ATP7A PE=1 SV=4	163.27	2	2	1	1	2	2	5	1	1	0	0	0	0	1	2	340000	230000	240000	66000	NF	NF	#DIV/0!	#VALUE!	#DIV/0!	#DIV/0!	#VALUE!
sp|Q8TDN4|CABL1_HUMAN	CABLES1	CDK5 and ABL1 enzyme substrate 1 OS=Homo sapiens OX=9606 GN=CABLES1 PE=1 SV=2	67.56	1	1	2	3	2	2	5	0	0	0	0	0	0	0	3	400000	750000	500000	NF	NF	NF	#DIV/0!	#VALUE!	#DIV/0!	#DIV/0!	#VALUE!
sp|Q9BYG4|PAR6G_HUMAN	PARD6G	Partitioning defective 6 homolog gamma OS=Homo sapiens OX=9606 GN=PARD6G PE=1 SV=1	40.86	1	1	2	2	2	2	5	0	0	1	1	0	0	1	2	100000	300000	200000	NF	63000	NF	#DIV/0!	#VALUE!	#DIV/0!	#DIV/0!	#VALUE!
sp|O14490|DLGP1_HUMAN	DLGAP1	Disks large-associated protein 1 OS=Homo sapiens OX=9606 GN=DLGAP1 PE=1 SV=1	108.81	2	3	2	2	1	1	5	0	0	0	0	0	0	0	3	1100000	1100000	95000	NF	NF	NF	#DIV/0!	#VALUE!	#DIV/0!	#DIV/0!	#VALUE!
sp|Q9HDC5|JPH1_HUMAN	JPH1	Junctophilin-1 OS=Homo sapiens OX=9606 GN=JPH1 PE=1 SV=2	71.64	2	2	2	2	1	1	5	0	0	1	1	0	0	1	2	660000	670000	500000	NF	390000	NF	#DIV/0!	#VALUE!	#DIV/0!	#DIV/0!	#VALUE!
sp|P55084|ECHB_HUMAN	HADHB	Trifunctional enzyme subunit beta, mitochondrial OS=Homo sapiens OX=9606 GN=HADHB PE=1 SV=3	51.26	2	2	2	2	1	1	5	1	1	0	0	0	0	1	2	610000	760000	530000	690000	NF	NF	#DIV/0!	#VALUE!	#DIV/0!	#DIV/0!	#VALUE!
sp|O60784|TOM1_HUMAN	TOM1	Target of Myb1 membrane trafficking protein OS=Homo sapiens OX=9606 GN=TOM1 PE=1 SV=2	53.78	2	2	1	1	2	2	5	0	0	0	0	0	0	0	2	240000	170000	390000	NF	NF	NF	#DIV/0!	#VALUE!	#DIV/0!	#DIV/0!	#VALUE!
sp|Q8NF50|DOCK8_HUMAN	DOCK8	Dedicator of cytokinesis protein 8 OS=Homo sapiens OX=9606 GN=DOCK8 PE=1 SV=3	238.38	2	2	1	1	2	2	5	0	0	0	0	0	0	0	2	1300000	1300000	1100000	NF	NF	NF	#DIV/0!	#VALUE!	#DIV/0!	#DIV/0!	#VALUE!
sp|Q06481|APLP2_HUMAN	APLP2	Amyloid beta precursor like protein 2 OS=Homo sapiens OX=9606 GN=APLP2 PE=1 SV=2	86.9	2	2	2	2	1	1	5	0	0	0	0	0	0	0	2	230000	210000	67000	NF	NF	NF	#DIV/0!	#VALUE!	#DIV/0!	#DIV/0!	#VALUE!
sp|Q9C0H5|RHG39_HUMAN	ARHGAP39	Rho GTPase-activating protein 39 OS=Homo sapiens OX=9606 GN=ARHGAP39 PE=1 SV=2	121.21	1	1	2	2	2	2	5	0	0	0	0	0	0	0	2	85000	350000	230000	NF	NF	NF	#DIV/0!	#VALUE!	#DIV/0!	#DIV/0!	#VALUE!
sp|Q96QT4|TRPM7_HUMAN	TRPM7	Transient receptor potential cation channel subfamily M member 7 OS=Homo sapiens OX=9606 GN=TRPM7 PE=1 SV=1	212.56	2	2	1	1	2	2	5	0	0	0	0	0	0	0	2	110000	72000	72000	NF	NF	NF	#DIV/0!	#VALUE!	#DIV/0!	#DIV/0!	#VALUE!
sp|Q9Y289|SC5A6_HUMAN	SLC5A6	Sodium-dependent multivitamin transporter OS=Homo sapiens OX=9606 GN=SLC5A6 PE=1 SV=2	68.6	2	2	1	1	2	2	5	0	0	0	0	0	0	0	2	1000000	690000	850000	NF	NF	NF	#DIV/0!	#VALUE!	#DIV/0!	#DIV/0!	#VALUE!
sp|Q9UKE5|TNIK_HUMAN	TNIK	TRAF2 and NCK-interacting protein kinase OS=Homo sapiens OX=9606 GN=TNIK PE=1 SV=1	154.85	2	2	1	1	2	2	5	0	0	0	0	0	0	0	2	210000	64000	200000	NF	NF	NF	#DIV/0!	#VALUE!	#DIV/0!	#DIV/0!	#VALUE!
sp|Q14847|LASP1_HUMAN	LASP1	LIM and SH3 domain protein 1 OS=Homo sapiens OX=9606 GN=LASP1 PE=1 SV=2	29.7	2	2	1	1	2	2	5	0	0	0	0	0	0	0	2	540000	260000	460000	NF	NF	NF	#DIV/0!	#VALUE!	#DIV/0!	#DIV/0!	#VALUE!
sp|Q6P2Q9|PRP8_HUMAN	PRPF8	Pre-mRNA-processing-splicing factor 8 OS=Homo sapiens OX=9606 GN=PRPF8 PE=1 SV=2	273.43	2	2	0	0	2	2	4	35	36	28	32	24	27	87	36	69000	NF	38000	15000000	9200000	15000000	0.0137185	#VALUE!	-1.86269	1.86269	#VALUE!
sp|Q03164|KMT2A_HUMAN	KMT2A	Histone-lysine N-methyltransferase 2A OS=Homo sapiens OX=9606 GN=KMT2A PE=1 SV=5	431.5	3	4	1	1	0	0	4	9	13	13	13	11	12	33	13	230000	69000	NF	1900000	2100000	2800000	0.00960568	#VALUE!	-2.01747	2.01747	#VALUE!
sp|Q02880|TOP2B_HUMAN	TOP2B	DNA topoisomerase 2-beta OS=Homo sapiens OX=9606 GN=TOP2B PE=1 SV=3	183.15	1	2	2	2	1	1	4	12	13	9	9	8	11	29	13	40000	110000	72000	6700000	2000000	3100000	0.053048	0.0188136	-1.27533	1.27533	-5.73208
sp|Q12888|TP53B_HUMAN	TP53BP1	TP53-binding protein 1 OS=Homo sapiens OX=9606 GN=TP53BP1 PE=1 SV=2	213.44	0	0	3	3	1	1	4	9	12	7	9	9	11	25	12	NF	270000	120000	2300000	990000	3200000	0.098426	#VALUE!	-1.00689	1.00689	#VALUE!
sp|P51532|SMCA4_HUMAN	SMARCA4	Transcription activator BRG1 OS=Homo sapiens OX=9606 GN=SMARCA4 PE=1 SV=2	184.53	1	1	2	3	1	1	4	9	11	9	13	9	12	27	13	32000	240000	37000	6400000	5600000	7700000	0.00046559	0.0156853	-3.332	3.332	-5.99444
sp|Q93009|UBP7_HUMAN	USP7	Ubiquitin carboxyl-terminal hydrolase 7 OS=Homo sapiens OX=9606 GN=USP7 PE=1 SV=2	128.22	0	0	2	2	2	2	4	2	2	7	7	6	6	15	7	NF	150000	140000	650000	790000	800000	0.00239258	#VALUE!	-2.62113	2.62113	#VALUE!
sp|P23246|SFPQ_HUMAN	SFPQ	Splicing factor, proline- and glutamine-rich OS=Homo sapiens OX=9606 GN=SFPQ PE=1 SV=2	76.1	1	1	2	2	1	1	4	6	13	7	12	6	14	19	14	460000	630000	370000	21000000	23000000	48000000	0.0254797	0.0158696	-1.59381	1.59381	-5.97759
sp|Q96T88|UHRF1_HUMAN	UHRF1	E3 ubiquitin-protein ligase UHRF1 OS=Homo sapiens OX=9606 GN=UHRF1 PE=1 SV=1	89.76	1	1	1	1	2	2	4	5	5	6	8	3	3	14	8	280000	350000	210000	2100000	1700000	1100000	0.00993513	0.171429	-2.00283	2.00283	-2.54432
sp|Q9UPY3|DICER_HUMAN	DICER1	Endoribonuclease Dicer OS=Homo sapiens OX=9606 GN=DICER1 PE=1 SV=3	218.54	1	1	2	2	1	1	4	6	6	4	4	5	5	15	6	110000	410000	54000	1300000	580000	1500000	0.0357578	0.169822	-1.44663	1.44663	-2.5579
sp|Q14683|SMC1A_HUMAN	SMC1A	Structural maintenance of chromosomes protein 1A OS=Homo sapiens OX=9606 GN=SMC1A PE=1 SV=2	143.14	0	0	3	5	1	1	4	6	9	5	6	4	5	15	9	NF	800000	23000	2800000	950000	2700000	0.126545	#VALUE!	-0.897754	0.897754	#VALUE!
sp|Q7Z3K3|POGZ_HUMAN	POGZ	Pogo transposable element with ZNF domain OS=Homo sapiens OX=9606 GN=POGZ PE=1 SV=2	155.24	1	1	1	1	2	2	4	4	4	4	4	4	4	12	4	120000	150000	300000	860000	780000	1300000	0.00987747	0.193878	-2.00535	2.00535	-2.36678
sp|Q8WYP5|ELYS_HUMAN	AHCTF1	Protein ELYS OS=Homo sapiens OX=9606 GN=AHCTF1 PE=1 SV=3	252.34	2	2	0	0	2	2	4	3	3	4	4	3	4	10	4	220000	NF	160000	350000	720000	1500000	0.225463	#VALUE!	-0.646925	0.646925	#VALUE!
sp|O43684|BUB3_HUMAN	BUB3	Mitotic checkpoint protein BUB3 OS=Homo sapiens OX=9606 GN=BUB3 PE=1 SV=1	37.13	1	1	2	3	1	1	4	6	6	6	7	4	5	16	7	56000	800000	450000	4300000	3800000	4500000	0.000229598	0.103651	-3.63903	3.63903	-3.2702
sp|Q29RF7|PDS5A_HUMAN	PDS5A	Sister chromatid cohesion protein PDS5 homolog A OS=Homo sapiens OX=9606 GN=PDS5A PE=1 SV=1	150.73	2	2	1	1	1	1	4	5	7	3	5	4	6	12	7	450000	170000	92000	870000	1000000	1700000	0.0271344	0.19944	-1.56648	1.56648	-2.32597
sp|Q12873|CHD3_HUMAN	CHD3	Chromodomain-helicase-DNA-binding protein 3 OS=Homo sapiens OX=9606 GN=CHD3 PE=1 SV=3	226.45	1	1	1	1	2	2	4	5	5	3	3	6	6	14	6	220000	190000	310000	2100000	800000	3200000	0.0611996	0.118033	-1.21325	1.21325	-3.08274
sp|P60228|EIF3E_HUMAN	EIF3E	Eukaryotic translation initiation factor 3 subunit E OS=Homo sapiens OX=9606 GN=EIF3E PE=1 SV=1	52.19	1	1	1	1	2	2	4	3	5	5	5	3	4	11	5	170000	180000	310000	1100000	850000	2400000	0.0633799	0.151724	-1.19805	1.19805	-2.72048
sp|O75534|CSDE1_HUMAN	CSDE1	Cold shock domain-containing protein E1 OS=Homo sapiens OX=9606 GN=CSDE1 PE=1 SV=2	88.83	1	1	2	2	1	1	4	3	3	6	6	4	4	13	6	360000	650000	250000	1300000	1800000	3200000	0.044494	0.2	-1.3517	1.3517	-2.32193
sp|Q9Y4W2|LAS1L_HUMAN	LAS1L	Ribosomal biogenesis protein LAS1L OS=Homo sapiens OX=9606 GN=LAS1L PE=1 SV=2	83.01	2	2	2	2	0	0	4	5	5	2	2	2	2	9	5	320000	250000	NF	1100000	550000	970000	0.0721984	#VALUE!	-1.14147	1.14147	#VALUE!
sp|Q49A26|GLYR1_HUMAN	GLYR1	Cytokine-like nuclear factor N-PAC OS=Homo sapiens OX=9606 GN=GLYR1 PE=1 SV=4	60.51	1	1	3	3	0	0	4	5	5	0	0	2	3	7	5	210000	710000	NF	2400000	NF	570000	0.39285	#VALUE!	-0.405773	0.405773	#VALUE!
sp|P29401|TKT_HUMAN	TKT	Transketolase OS=Homo sapiens OX=9606 GN=TKT PE=1 SV=3	67.83	0	0	2	2	2	3	4	5	5	5	5	6	7	16	7	NF	180000	450000	2600000	2800000	5900000	0.0879974	#VALUE!	-1.05553	1.05553	#VALUE!
sp|Q08J23|NSUN2_HUMAN	NSUN2	RNA cytosine C(5)-methyltransferase NSUN2 OS=Homo sapiens OX=9606 GN=NSUN2 PE=1 SV=2	86.42	0	0	2	3	2	2	4	2	2	4	4	2	3	8	4	NF	330000	200000	540000	670000	850000	0.0439439	#VALUE!	-1.3571	1.3571	#VALUE!
sp|P30101|PDIA3_HUMAN	PDIA3	Protein disulfide-isomerase A3 OS=Homo sapiens OX=9606 GN=PDIA3 PE=1 SV=4	56.75	1	1	3	4	0	0	4	3	3	2	2	2	2	7	4	320000	1900000	NF	1600000	1500000	2200000	0.388659	#VALUE!	-0.410431	0.410431	#VALUE!
sp|P49915|GUAA_HUMAN	GMPS	GMP synthase [glutamine-hydrolyzing] OS=Homo sapiens OX=9606 GN=GMPS PE=1 SV=1	76.67	2	2	0	0	2	2	4	3	3	5	6	5	6	13	6	110000	NF	110000	420000	1000000	1700000	0.146743	#VALUE!	-0.833442	0.833442	#VALUE!
sp|O00139|KIF2A_HUMAN	KIF2A	Kinesin-like protein KIF2A OS=Homo sapiens OX=9606 GN=KIF2A PE=1 SV=3	79.9	1	2	2	3	1	3	4	3	3	2	2	3	3	8	3	150000	130000	190000	660000	620000	1200000	0.0234467	0.189516	-1.62992	1.62992	-2.39961
sp|Q14684|RRP1B_HUMAN	RRP1B	Ribosomal RNA processing protein 1 homolog B OS=Homo sapiens OX=9606 GN=RRP1B PE=1 SV=3	84.38	2	2	1	1	1	1	4	4	5	2	2	1	1	7	5	420000	340000	330000	1100000	700000	790000	0.0158969	0.420849	-1.79869	1.79869	-1.24862
sp|Q9Y2X7|GIT1_HUMAN	GIT1	ARF GTPase-activating protein GIT1 OS=Homo sapiens OX=9606 GN=GIT1 PE=1 SV=2	84.29	3	4	0	0	1	1	4	2	2	1	1	0	0	3	4	450000	NF	41000	210000	32000	NF	0.632842	#VALUE!	-0.198705	0.198705	#VALUE!
sp|P50542|PEX5_HUMAN	PEX5	Peroxisomal targeting signal 1 receptor OS=Homo sapiens OX=9606 GN=PEX5 PE=1 SV=3	70.82	0	0	3	3	1	1	4	3	3	0	0	1	1	4	3	NF	280000	75000	820000	NF	500000	0.126357	#VALUE!	-0.898401	0.898401	#VALUE!
sp|P06493|CDK1_HUMAN	CDK1	Cyclin-dependent kinase 1 OS=Homo sapiens OX=9606 GN=CDK1 PE=1 SV=3	34.07	2	3	1	3	1	2	4	1	2	2	4	3	4	6	4	380000	530000	220000	270000	290000	770000	0.738595	0.849624	-0.131594	0.131594	-0.235103
sp|Q9BQT8|ODC_HUMAN	SLC25A21	Mitochondrial 2-oxodicarboxylate carrier OS=Homo sapiens OX=9606 GN=SLC25A21 PE=1 SV=1	33.28	2	4	2	5	0	0	4	1	2	3	4	2	3	6	5	720000	570000	NF	140000	460000	110000	0.0780564	#VALUE!	-1.10759	1.10759	#VALUE!
sp|Q14202|ZMYM3_HUMAN	ZMYM3	Zinc finger MYM-type protein 3 OS=Homo sapiens OX=9606 GN=ZMYM3 PE=1 SV=2	152.28	1	1	2	2	1	1	4	2	2	4	4	2	3	8	4	55000	120000	40000	150000	290000	340000	0.0383738	0.275641	-1.41597	1.41597	-1.85914
sp|Q86XL3|ANKL2_HUMAN	ANKLE2	Ankyrin repeat and LEM domain-containing protein 2 OS=Homo sapiens OX=9606 GN=ANKLE2 PE=1 SV=4	104.05	1	1	2	2	1	1	4	3	3	3	3	3	3	9	3	390000	500000	450000	1000000	390000	810000	0.192297	0.609091	-0.716027	0.716027	-0.715271
sp|Q9UHB9|SRP68_HUMAN	SRP68	Signal recognition particle subunit SRP68 OS=Homo sapiens OX=9606 GN=SRP68 PE=1 SV=2	70.69	1	1	2	2	1	1	4	2	2	4	4	1	1	7	4	100000	520000	64000	410000	710000	280000	0.286006	0.488571	-0.543625	0.543625	-1.03336
sp|Q9UJV9|DDX41_HUMAN	DDX41	Probable ATP-dependent RNA helicase DDX41 OS=Homo sapiens OX=9606 GN=DDX41 PE=1 SV=2	69.79	1	1	2	2	1	1	4	3	3	1	2	2	2	6	3	99000	300000	110000	940000	430000	710000	0.031448	0.244712	-1.50241	1.50241	-2.03085
sp|Q9H1I8|ASCC2_HUMAN	ASCC2	Activating signal cointegrator 1 complex subunit 2 OS=Homo sapiens OX=9606 GN=ASCC2 PE=1 SV=3	86.31	2	2	0	0	2	3	4	3	4	0	0	1	1	4	4	65000	NF	140000	410000	NF	45000	0.57138	#VALUE!	-0.243075	0.243075	#VALUE!
sp|Q8NBF2|NHLC2_HUMAN	NHLRC2	NHL repeat-containing protein 2 OS=Homo sapiens OX=9606 GN=NHLRC2 PE=1 SV=1	79.39	1	1	1	1	2	2	4	2	2	2	2	2	2	6	2	38000	27000	78000	810000	620000	400000	0.00926133	0.0781421	-2.03333	2.03333	-3.67776
sp|Q8TC07|TBC15_HUMAN	TBC1D15	TBC1 domain family member 15 OS=Homo sapiens OX=9606 GN=TBC1D15 PE=1 SV=2	79.44	2	2	2	2	0	0	4	1	2	1	1	2	3	4	3	430000	1100000	NF	1800000	400000	1200000	0.570527	#VALUE!	-0.243724	0.243724	#VALUE!
sp|Q5SY16|NOL9_HUMAN	NOL9	Polynucleotide 5'-hydroxyl-kinase NOL9 OS=Homo sapiens OX=9606 GN=NOL9 PE=1 SV=1	79.27	1	1	2	2	1	1	4	3	3	2	2	1	1	6	3	490000	730000	270000	1600000	760000	580000	0.229604	0.506803	-0.63902	0.63902	-0.980504
sp|Q8NI60|COQ8A_HUMAN	COQ8A	Atypical kinase COQ8A, mitochondrial OS=Homo sapiens OX=9606 GN=COQ8A PE=1 SV=1	71.9	2	2	0	0	2	2	4	2	2	2	2	1	1	5	2	64000	NF	2900000	2300000	520000	460000	0.786544	#VALUE!	-0.104277	0.104277	#VALUE!
sp|P43490|NAMPT_HUMAN	NAMPT	Nicotinamide phosphoribosyltransferase OS=Homo sapiens OX=9606 GN=NAMPT PE=1 SV=1	55.49	0	0	2	2	2	2	4	1	1	2	2	2	2	5	2	NF	570000	220000	120000	250000	190000	0.231289	#VALUE!	-0.635846	0.635846	#VALUE!
sp|Q8IZ81|ELMD2_HUMAN	ELMOD2	ELMO domain-containing protein 2 OS=Homo sapiens OX=9606 GN=ELMOD2 PE=1 SV=1	34.94	1	1	1	2	2	2	4	0	0	1	1	2	2	3	2	29000	31000	1200000	NF	9400	51000	0.495416	#VALUE!	-0.30503	0.30503	#VALUE!
sp|Q9Y6D6|BIG1_HUMAN	ARFGEF1	Brefeldin A-inhibited guanine nucleotide-exchange protein 1 OS=Homo sapiens OX=9606 GN=ARFGEF1 PE=1 SV=2	208.63	1	1	3	3	0	0	4	0	0	1	2	2	2	3	3	57000	240000	NF	NF	84000	140000	0.739583	#VALUE!	-0.131013	0.131013	#VALUE!
sp|Q15555|MARE2_HUMAN	MAPRE2	Microtubule-associated protein RP/EB family member 2 OS=Homo sapiens OX=9606 GN=MAPRE2 PE=1 SV=1	37.01	2	2	0	0	2	3	4	2	2	0	0	0	0	2	3	580000	NF	240000	250000	NF	NF	#DIV/0!	#VALUE!	#DIV/0!	#DIV/0!	#VALUE!
sp|Q96TA1|NIBA2_HUMAN	NIBAN2	Protein Niban 2 OS=Homo sapiens OX=9606 GN=NIBAN2 PE=1 SV=3	84.08	0	0	2	3	2	3	4	0	0	0	0	0	0	0	3	NF	320000	240000	NF	NF	NF	#DIV/0!	#VALUE!	#DIV/0!	#DIV/0!	#VALUE!
sp|Q7Z401|MYCPP_HUMAN	DENND4A	C-myc promoter-binding protein OS=Homo sapiens OX=9606 GN=DENND4A PE=1 SV=2	209.11	3	3	0	0	1	1	4	0	0	0	0	2	2	2	3	180000	NF	66000	NF	NF	82000	#DIV/0!	#VALUE!	#DIV/0!	#DIV/0!	#VALUE!
sp|Q8IWZ3|ANKH1_HUMAN	ANKHD1	Ankyrin repeat and KH domain-containing protein 1 OS=Homo sapiens OX=9606 GN=ANKHD1 PE=1 SV=1	269.29	2	2	0	0	2	3	4	1	1	0	0	0	0	1	3	170000	NF	180000	14000	NF	NF	#DIV/0!	#VALUE!	#DIV/0!	#DIV/0!	#VALUE!
sp|O00186|STXB3_HUMAN	STXBP3	Syntaxin-binding protein 3 OS=Homo sapiens OX=9606 GN=STXBP3 PE=1 SV=2	67.72	0	0	2	2	2	3	4	0	0	0	0	1	1	1	3	NF	1200000	490000	NF	NF	2400000	#DIV/0!	#VALUE!	#DIV/0!	#DIV/0!	#VALUE!
sp|P68371|TBB4B_HUMAN	TUBB4B	Tubulin beta-4B chain OS=Homo sapiens OX=9606 GN=TUBB4B PE=1 SV=1	49.8	0	0	0	0	4	5	4	0	0	0	0	0	0	0	5	NF	NF	1600000	NF	NF	NF	#DIV/0!	#VALUE!	#DIV/0!	#DIV/0!	#VALUE!
sp|Q15386|UBE3C_HUMAN	UBE3C	Ubiquitin-protein ligase E3C OS=Homo sapiens OX=9606 GN=UBE3C PE=1 SV=3	123.84	1	1	2	2	1	1	4	0	0	0	0	0	0	0	2	28000	250000	41000	NF	NF	NF	#DIV/0!	#VALUE!	#DIV/0!	#DIV/0!	#VALUE!
sp|Q9Y383|LC7L2_HUMAN	LUC7L2	Putative RNA-binding protein Luc7-like 2 OS=Homo sapiens OX=9606 GN=LUC7L2 PE=1 SV=2	46.49	2	2	1	1	1	2	4	2	19	3	12	2	10	7	19	210000	100000	200000	910000	860000	910000	4.90992e-05	0.190299	-4.30893	4.30893	-2.39366
sp|Q06124|PTN11_HUMAN	PTPN11	Tyrosine-protein phosphatase non-receptor type 11 OS=Homo sapiens OX=9606 GN=PTPN11 PE=1 SV=3	67.97	1	2	2	3	1	2	4	2	2	2	4	2	3	6	4	180000	250000	400000	200000	450000	500000	0.399533	0.721739	-0.398447	0.398447	-0.470451
sp|Q86X55|CARM1_HUMAN	CARM1	Histone-arginine methyltransferase CARM1 OS=Homo sapiens OX=9606 GN=CARM1 PE=1 SV=3	65.81	1	2	2	2	1	2	4	2	2	3	3	3	4	8	4	140000	360000	150000	530000	1200000	2300000	0.0965804	0.16129	-1.01511	1.01511	-2.63227
sp|Q9UN86|G3BP2_HUMAN	G3BP2	Ras GTPase-activating protein-binding protein 2 OS=Homo sapiens OX=9606 GN=G3BP2 PE=1 SV=2	54.09	0	0	2	2	2	2	4	3	4	3	4	2	2	8	4	NF	410000	290000	1500000	1300000	1900000	0.0135087	#VALUE!	-1.86939	1.86939	#VALUE!
sp|Q16543|CDC37_HUMAN	CDC37	Hsp90 co-chaperone Cdc37 OS=Homo sapiens OX=9606 GN=CDC37 PE=1 SV=1	44.44	2	3	1	2	1	1	4	3	3	3	3	2	2	8	3	2200000	380000	460000	1800000	2800000	4200000	0.103816	0.345455	-0.983738	0.983738	-1.53343
sp|Q15021|CND1_HUMAN	NCAPD2	Condensin complex subunit 1 OS=Homo sapiens OX=9606 GN=NCAPD2 PE=1 SV=3	157.08	1	1	2	2	1	1	4	2	2	2	3	3	4	7	4	85000	150000	57000	190000	380000	830000	0.126385	0.208571	-0.898303	0.898303	-2.26139
sp|P22087|FBRL_HUMAN	FBL	rRNA 2'-O-methyltransferase fibrillarin OS=Homo sapiens OX=9606 GN=FBL PE=1 SV=2	33.76	2	2	2	2	0	0	4	3	3	3	3	3	3	9	3	1100000	1400000	NF	1600000	1600000	3600000	0.326004	#VALUE!	-0.486777	0.486777	#VALUE!
sp|P08708|RS17_HUMAN	RPS17	40S ribosomal protein S17 OS=Homo sapiens OX=9606 GN=RPS17 PE=1 SV=2	15.54	2	2	2	3	0	0	4	1	1	2	3	2	3	5	3	1900000	9500000	NF	5300000	2300000	5000000	0.660462	#VALUE!	-0.180152	0.180152	#VALUE!
sp|Q9Y399|RT02_HUMAN	MRPS2	28S ribosomal protein S2, mitochondrial OS=Homo sapiens OX=9606 GN=MRPS2 PE=1 SV=1	33.23	1	1	1	1	2	3	4	2	3	2	2	1	2	5	3	150000	160000	220000	310000	290000	240000	0.0266973	0.630952	-1.57353	1.57353	-0.664397
sp|Q16204|CCDC6_HUMAN	CCDC6	Coiled-coil domain-containing protein 6 OS=Homo sapiens OX=9606 GN=CCDC6 PE=1 SV=2	53.26	1	1	1	1	2	3	4	1	1	2	2	2	3	5	3	110000	230000	190000	190000	400000	1400000	0.264091	0.266332	-0.578246	0.578246	-1.9087
sp|Q8N4Q0|PTGR3_HUMAN	PTGR3	Prostaglandin reductase 3 OS=Homo sapiens OX=9606 GN=PTGR3 PE=1 SV=1	40.11	2	3	1	2	1	1	4	1	1	2	2	2	2	5	3	260000	93000	34000	81000	360000	650000	0.257046	0.35472	-0.58999	0.58999	-1.49525
sp|O95433|AHSA1_HUMAN	AHSA1	Activator of 90 kDa heat shock protein ATPase homolog 1 OS=Homo sapiens OX=9606 GN=AHSA1 PE=1 SV=1	38.25	3	3	0	0	1	1	4	1	2	2	3	2	2	5	3	740000	NF	83000	210000	900000	2400000	0.447336	#VALUE!	-0.349366	0.349366	#VALUE!
sp|P62081|RS7_HUMAN	RPS7	40S ribosomal protein S7 OS=Homo sapiens OX=9606 GN=RPS7 PE=1 SV=1	22.11	1	2	2	2	1	1	4	1	2	3	3	1	1	5	3	580000	830000	180000	530000	790000	390000	0.866149	0.929825	-0.0624072	0.0624072	-0.10497
sp|Q9Y3T9|NOC2L_HUMAN	NOC2L	Nucleolar complex protein 2 homolog OS=Homo sapiens OX=9606 GN=NOC2L PE=1 SV=4	84.87	1	2	2	2	1	1	4	1	1	2	2	1	2	4	2	340000	270000	130000	160000	440000	490000	0.38533	0.678899	-0.414167	0.414167	-0.558731
sp|Q13554|KCC2B_HUMAN	CAMK2B	Calcium/calmodulin-dependent protein kinase type II subunit beta OS=Homo sapiens OX=9606 GN=CAMK2B PE=1 SV=3	72.63	1	2	1	3	2	2	4	0	0	2	2	1	1	3	3	1600000	1500000	720000	NF	570000	640000	0.160439	#VALUE!	-0.794691	0.794691	#VALUE!
sp|Q96SK2|TM209_HUMAN	TMEM209	Transmembrane protein 209 OS=Homo sapiens OX=9606 GN=TMEM209 PE=1 SV=2	62.88	2	2	0	0	2	2	4	3	3	1	1	2	2	6	3	76000	NF	110000	200000	50000	270000	0.413017	#VALUE!	-0.384032	0.384032	#VALUE!
sp|O15269|SPTC1_HUMAN	SPTLC1	Serine palmitoyltransferase 1 OS=Homo sapiens OX=9606 GN=SPTLC1 PE=1 SV=1	52.71	3	3	1	1	0	0	4	2	2	2	3	1	1	5	3	1300000	540000	NF	880000	970000	810000	0.915601	#VALUE!	-0.0382939	0.0382939	#VALUE!
sp|Q96T37|RBM15_HUMAN	RBM15	RNA-binding protein 15 OS=Homo sapiens OX=9606 GN=RBM15 PE=1 SV=2	107.12	2	2	0	0	2	2	4	2	2	3	3	1	1	6	3	760000	NF	460000	1100000	920000	810000	0.12259	#VALUE!	-0.911545	0.911545	#VALUE!
sp|Q9UBB4|ATX10_HUMAN	ATXN10	Ataxin-10 OS=Homo sapiens OX=9606 GN=ATXN10 PE=1 SV=1	53.45	2	4	0	0	2	2	4	1	1	1	1	2	2	4	4	330000	NF	300000	240000	71000	390000	0.544872	#VALUE!	-0.263705	0.263705	#VALUE!
sp|Q9NRG7|D39U1_HUMAN	SDR39U1	Epimerase family protein SDR39U1 OS=Homo sapiens OX=9606 GN=SDR39U1 PE=1 SV=3	31.06	2	2	1	1	1	1	4	2	2	1	1	2	2	5	2	350000	180000	68000	110000	67000	240000	0.567955	1.43405	-0.245686	0.245686	0.520098
sp|O75340|PDCD6_HUMAN	PDCD6	Programmed cell death protein 6 OS=Homo sapiens OX=9606 GN=PDCD6 PE=1 SV=1	21.85	2	2	1	1	1	1	4	1	1	2	2	2	2	5	2	820000	290000	200000	300000	750000	1300000	0.375404	0.557447	-0.425501	0.425501	-0.843094
sp|Q14161|GIT2_HUMAN	GIT2	ARF GTPase-activating protein GIT2 OS=Homo sapiens OX=9606 GN=GIT2 PE=1 SV=2	84.49	3	5	1	1	0	0	4	2	2	0	0	1	1	3	5	220000	25000	NF	88000	NF	59000	0.668389	#VALUE!	-0.174971	0.174971	#VALUE!
sp|Q13033|STRN3_HUMAN	STRN3	Striatin-3 OS=Homo sapiens OX=9606 GN=STRN3 PE=1 SV=3	87.16	1	2	0	0	3	4	4	0	0	2	3	0	0	2	4	330000	NF	780000	NF	380000	NF	#DIV/0!	#VALUE!	#DIV/0!	#DIV/0!	#VALUE!
sp|P43378|PTN9_HUMAN	PTPN9	Tyrosine-protein phosphatase non-receptor type 9 OS=Homo sapiens OX=9606 GN=PTPN9 PE=1 SV=1	67.98	1	2	1	1	2	3	4	1	1	1	1	1	1	3	3	68000	16000	430000	150000	50000	120000	0.653504	1.60625	-0.184751	0.184751	0.683696
sp|Q96A33|CCD47_HUMAN	CCDC47	PAT complex subunit CCDC47 OS=Homo sapiens OX=9606 GN=CCDC47 PE=1 SV=1	55.84	1	1	1	1	2	3	4	1	1	1	1	2	2	4	3	310000	270000	610000	310000	280000	790000	0.763944	0.862319	-0.116938	0.116938	-0.213707
sp|Q8ND56|LS14A_HUMAN	LSM14A	Protein LSM14 homolog A OS=Homo sapiens OX=9606 GN=LSM14A PE=1 SV=3	50.5	1	1	1	1	2	2	4	1	1	1	1	2	2	4	2	60000	95000	420000	85000	200000	1000000	0.487403	0.447471	-0.312112	0.312112	-1.16013
sp|Q9NYY8|FAKD2_HUMAN	FASTKD2	FAST kinase domain-containing protein 2, mitochondrial OS=Homo sapiens OX=9606 GN=FASTKD2 PE=1 SV=1	81.41	1	1	2	2	1	1	4	0	0	2	3	1	1	3	3	110000	370000	130000	NF	400000	270000	0.346603	#VALUE!	-0.460168	0.460168	#VALUE!
sp|O14925|TIM23_HUMAN	TIMM23	Mitochondrial import inner membrane translocase subunit Tim23 OS=Homo sapiens OX=9606 GN=TIMM23 PE=1 SV=1	21.93	2	2	1	1	1	1	4	2	2	1	1	1	1	4	2	540000	450000	370000	410000	340000	440000	0.379038	1.14286	-0.421317	0.421317	0.192645
sp|Q9BPX6|MICU1_HUMAN	MICU1	Calcium uptake protein 1, mitochondrial OS=Homo sapiens OX=9606 GN=MICU1 PE=1 SV=1	54.32	1	1	2	2	1	1	4	2	2	2	2	0	0	4	2	64000	100000	44000	130000	91000	NF	0.207042	#VALUE!	-0.683942	0.683942	#VALUE!
sp|Q9Y4G8|RPGF2_HUMAN	RAPGEF2	Rap guanine nucleotide exchange factor 2 OS=Homo sapiens OX=9606 GN=RAPGEF2 PE=1 SV=1	167.31	0	0	2	2	2	2	4	1	1	2	3	0	0	3	3	NF	110000	120000	32000	110000	NF	0.379481	#VALUE!	-0.42081	0.42081	#VALUE!
sp|Q9Y4P3|TBL2_HUMAN	TBL2	Transducin beta-like protein 2 OS=Homo sapiens OX=9606 GN=TBL2 PE=1 SV=1	49.77	1	1	2	2	1	1	4	1	1	2	2	1	1	4	2	120000	200000	110000	230000	910000	130000	0.319763	0.338583	-0.495172	0.495172	-1.56242
sp|P38606|VATA_HUMAN	ATP6V1A	V-type proton ATPase catalytic subunit A OS=Homo sapiens OX=9606 GN=ATP6V1A PE=1 SV=2	68.26	2	2	1	1	1	1	4	2	2	1	1	0	0	3	2	290000	98000	88000	120000	73000	NF	0.5249	#VALUE!	-0.279923	0.279923	#VALUE!
sp|O95782|AP2A1_HUMAN	AP2A1	AP-2 complex subunit alpha-1 OS=Homo sapiens OX=9606 GN=AP2A1 PE=1 SV=3	107.48	1	2	2	2	1	1	4	0	0	0	0	1	2	1	2	440000	410000	95000	NF	NF	250000	#DIV/0!	#VALUE!	#DIV/0!	#DIV/0!	#VALUE!
sp|P37198|NUP62_HUMAN	NUP62	Nuclear pore glycoprotein p62 OS=Homo sapiens OX=9606 GN=NUP62 PE=1 SV=3	53.22	1	2	1	1	2	2	4	1	1	1	1	0	0	2	2	630000	330000	460000	260000	140000	NF	0.108511	#VALUE!	-0.964527	0.964527	#VALUE!
sp|Q14344|GNA13_HUMAN	GNA13	Guanine nucleotide-binding protein subunit alpha-13 OS=Homo sapiens OX=9606 GN=GNA13 PE=1 SV=2	44.02	2	2	1	1	1	1	4	0	0	1	1	2	2	3	2	440000	490000	500000	NF	180000	560000	0.511559	#VALUE!	-0.291104	0.291104	#VALUE!
sp|Q15797|SMAD1_HUMAN	SMAD1	Mothers against decapentaplegic homolog 1 OS=Homo sapiens OX=9606 GN=SMAD1 PE=1 SV=1	52.23	1	2	1	1	2	2	4	0	0	1	1	1	1	2	2	62000	49000	290000	NF	160000	30000	0.752798	#VALUE!	-0.123321	0.123321	#VALUE!
sp|Q9Y4G6|TLN2_HUMAN	TLN2	Talin-2 OS=Homo sapiens OX=9606 GN=TLN2 PE=1 SV=4	271.44	0	0	2	2	2	4	4	0	0	0	0	0	0	0	4	NF	68000	78000	NF	NF	NF	#DIV/0!	#VALUE!	#DIV/0!	#DIV/0!	#VALUE!
sp|O43824|GTPB6_HUMAN	GTPBP6	Putative GTP-binding protein 6 OS=Homo sapiens OX=9606 GN=GTPBP6 PE=1 SV=4	56.86	2	2	0	0	2	2	4	2	2	0	0	0	0	2	2	140000	NF	160000	84000	NF	NF	#DIV/0!	#VALUE!	#DIV/0!	#DIV/0!	#VALUE!
sp|Q9NSE4|SYIM_HUMAN	IARS2	Isoleucine--tRNA ligase, mitochondrial OS=Homo sapiens OX=9606 GN=IARS2 PE=1 SV=2	113.72	1	1	2	2	1	1	4	0	0	1	1	1	1	2	2	370000	540000	38000	NF	230000	260000	0.734317	#VALUE!	-0.134117	0.134117	#VALUE!
sp|Q9BXB4|OSB11_HUMAN	OSBPL11	Oxysterol-binding protein-related protein 11 OS=Homo sapiens OX=9606 GN=OSBPL11 PE=1 SV=2	83.59	0	0	3	3	1	2	4	0	0	0	0	1	1	1	3	NF	890000	130000	NF	NF	65000	#DIV/0!	#VALUE!	#DIV/0!	#DIV/0!	#VALUE!
sp|Q99996|AKAP9_HUMAN	AKAP9	A-kinase anchor protein 9 OS=Homo sapiens OX=9606 GN=AKAP9 PE=1 SV=4	452.71	1	1	1	1	2	2	4	1	1	0	0	0	0	1	2	55000	900000	140000	33000	NF	NF	#DIV/0!	#VALUE!	#DIV/0!	#DIV/0!	#VALUE!
sp|Q96KQ4|ASPP1_HUMAN	PPP1R13B	Apoptosis-stimulating of p53 protein 1 OS=Homo sapiens OX=9606 GN=PPP1R13B PE=1 SV=3	119.49	1	1	3	3	0	0	4	0	0	1	1	0	0	1	3	180000	670000	NF	NF	79000	NF	#DIV/0!	#VALUE!	#DIV/0!	#DIV/0!	#VALUE!
sp|Q9Y4C2|TCAF1_HUMAN	TCAF1	TRPM8 channel-associated factor 1 OS=Homo sapiens OX=9606 GN=TCAF1 PE=1 SV=3	102.06	0	0	2	3	2	2	4	0	0	0	0	0	0	0	3	NF	190000	17000	NF	NF	NF	#DIV/0!	#VALUE!	#DIV/0!	#DIV/0!	#VALUE!
sp|O14641|DVL2_HUMAN	DVL2	Segment polarity protein dishevelled homolog DVL-2 OS=Homo sapiens OX=9606 GN=DVL2 PE=1 SV=1	78.9	3	3	0	0	1	1	4	0	0	1	1	0	0	1	3	450000	NF	140000	NF	140000	NF	#DIV/0!	#VALUE!	#DIV/0!	#DIV/0!	#VALUE!
sp|Q9UHD8|SEPT9_HUMAN	SEPTIN9	Septin-9 OS=Homo sapiens OX=9606 GN=SEPTIN9 PE=1 SV=2	65.36	1	1	1	1	2	2	4	1	1	0	0	0	0	1	2	79000	400000	280000	59000	NF	NF	#DIV/0!	#VALUE!	#DIV/0!	#DIV/0!	#VALUE!
sp|Q9UL54|TAOK2_HUMAN	TAOK2	Serine/threonine-protein kinase TAO2 OS=Homo sapiens OX=9606 GN=TAOK2 PE=1 SV=2	138.17	2	3	0	0	2	2	4	0	0	0	0	0	0	0	3	200000	NF	230000	NF	NF	NF	#DIV/0!	#VALUE!	#DIV/0!	#DIV/0!	#VALUE!
sp|P20340|RAB6A_HUMAN	RAB6A	Ras-related protein Rab-6A OS=Homo sapiens OX=9606 GN=RAB6A PE=1 SV=3	23.58	0	0	2	2	2	2	4	0	0	1	1	0	0	1	2	NF	1900000	1300000	NF	780000	NF	#DIV/0!	#VALUE!	#DIV/0!	#DIV/0!	#VALUE!
sp|P42858|HD_HUMAN	HTT	Huntingtin OS=Homo sapiens OX=9606 GN=HTT PE=1 SV=2	347.38	0	0	3	3	1	1	4	0	0	0	0	0	0	0	3	NF	280000	20000	NF	NF	NF	#DIV/0!	#VALUE!	#DIV/0!	#DIV/0!	#VALUE!
sp|Q96J02|ITCH_HUMAN	ITCH	E3 ubiquitin-protein ligase Itchy homolog OS=Homo sapiens OX=9606 GN=ITCH PE=1 SV=2	102.74	1	1	1	1	2	2	4	0	0	0	0	0	0	0	2	76000	140000	200000	NF	NF	NF	#DIV/0!	#VALUE!	#DIV/0!	#DIV/0!	#VALUE!
sp|Q8IWW6|RHG12_HUMAN	ARHGAP12	Rho GTPase-activating protein 12 OS=Homo sapiens OX=9606 GN=ARHGAP12 PE=1 SV=1	96.2	3	3	0	0	1	1	4	0	0	0	0	0	0	0	3	520000	NF	86000	NF	NF	NF	#DIV/0!	#VALUE!	#DIV/0!	#DIV/0!	#VALUE!
sp|O94991|SLIK5_HUMAN	SLITRK5	SLIT and NTRK-like protein 5 OS=Homo sapiens OX=9606 GN=SLITRK5 PE=1 SV=2	107.42	2	2	2	2	0	0	4	0	0	0	0	0	0	0	2	250000	870000	NF	NF	NF	NF	#DIV/0!	#VALUE!	#DIV/0!	#DIV/0!	#VALUE!
sp|Q9UPS8|ANR26_HUMAN	ANKRD26	Ankyrin repeat domain-containing protein 26 OS=Homo sapiens OX=9606 GN=ANKRD26 PE=1 SV=4	196.29	2	2	2	2	0	0	4	0	0	0	0	0	0	0	2	220000	210000	NF	NF	NF	NF	#DIV/0!	#VALUE!	#DIV/0!	#DIV/0!	#VALUE!
sp|Q8NEU8|DP13B_HUMAN	APPL2	DCC-interacting protein 13-beta OS=Homo sapiens OX=9606 GN=APPL2 PE=1 SV=3	74.45	1	1	0	0	3	3	4	0	0	0	0	0	0	0	3	290000	NF	280000	NF	NF	NF	#DIV/0!	#VALUE!	#DIV/0!	#DIV/0!	#VALUE!
sp|P49006|MRP_HUMAN	MARCKSL1	MARCKS-related protein OS=Homo sapiens OX=9606 GN=MARCKSL1 PE=1 SV=2	19.52	2	21	0	0	2	2	4	0	0	0	0	0	0	0	21	740000	NF	60000	NF	NF	NF	#DIV/0!	#VALUE!	#DIV/0!	#DIV/0!	#VALUE!
sp|P24390|ERD21_HUMAN	KDELR1	ER lumen protein-retaining receptor 1 OS=Homo sapiens OX=9606 GN=KDELR1 PE=1 SV=1	24.53	1	3	2	5	1	4	4	1	3	1	2	1	3	3	5	9800000	14000000	6200000	4900000	3700000	6200000	0.0989938	2.02703	-1.00439	1.00439	1.01937
sp|Q9HD26|GOPC_HUMAN	GOPC	Golgi-associated PDZ and coiled-coil motif-containing protein OS=Homo sapiens OX=9606 GN=GOPC PE=1 SV=1	50.49	1	4	1	3	2	4	4	1	2	1	3	1	4	3	4	440000	400000	460000	360000	230000	570000	0.66688	1.12069	-0.175952	0.175952	0.164387
sp|O95716|RAB3D_HUMAN	RAB3D	Ras-related protein Rab-3D OS=Homo sapiens OX=9606 GN=RAB3D PE=1 SV=1	24.25	1	5	1	4	2	5	4	1	2	1	1	1	2	3	5	26000000	28000000	21000000	6100000	2600000	7300000	0.00144185	4.6875	-2.84108	2.84108	2.22882
sp|P60953|CDC42_HUMAN	CDC42	Cell division control protein 42 homolog OS=Homo sapiens OX=9606 GN=CDC42 PE=1 SV=2	21.25	2	5	1	3	1	4	4	1	2	1	2	1	2	3	5	7200000	6500000	5000000	960000	860000	1200000	0.00135023	6.19205	-2.86959	2.86959	2.63042
sp|O43823|AKAP8_HUMAN	AKAP8	A-kinase anchor protein 8 OS=Homo sapiens OX=9606 GN=AKAP8 PE=1 SV=1	76.06	1	3	1	2	2	3	4	1	2	1	3	1	1	3	3	110000	160000	390000	270000	260000	110000	0.950321	1.03125	-0.0221297	0.0221297	0.0443941
sp|O76024|WFS1_HUMAN	WFS1	Wolframin OS=Homo sapiens OX=9606 GN=WFS1 PE=1 SV=2	100.23	1	2	2	3	1	1	4	2	3	2	2	2	2	6	3	210000	330000	89000	330000	170000	310000	0.521028	0.776543	-0.283139	0.283139	-0.364862
sp|P18621|RL17_HUMAN	RPL17	60S ribosomal protein L17 OS=Homo sapiens OX=9606 GN=RPL17 PE=1 SV=3	21.38	2	5	0	0	2	3	4	0	0	2	5	0	0	2	5	5900000	NF	4100000	NF	4600000	NF	#DIV/0!	#VALUE!	#DIV/0!	#DIV/0!	#VALUE!
sp|Q99943|PLCA_HUMAN	AGPAT1	1-acyl-sn-glycerol-3-phosphate acyltransferase alpha OS=Homo sapiens OX=9606 GN=AGPAT1 PE=1 SV=2	31.7	2	2	1	1	1	1	4	2	3	2	2	2	3	6	3	660000	380000	200000	460000	400000	910000	0.446169	0.700565	-0.3505	0.3505	-0.513409
sp|Q5XKP0|MIC13_HUMAN	MICOS13	MICOS complex subunit MIC13 OS=Homo sapiens OX=9606 GN=MICOS13 PE=1 SV=1	13.08	2	3	1	3	1	1	4	1	1	1	1	1	2	3	3	170000	370000	57000	82000	53000	210000	0.462332	1.73043	-0.335046	0.335046	0.791135
sp|P55036|PSMD4_HUMAN	PSMD4	26S proteasome non-ATPase regulatory subunit 4 OS=Homo sapiens OX=9606 GN=PSMD4 PE=1 SV=1	40.71	2	3	1	1	1	1	4	1	1	2	3	2	2	5	3	370000	170000	92000	82000	600000	370000	0.459395	0.60076	-0.337814	0.337814	-0.735138
sp|Q8IX18|DHX40_HUMAN	DHX40	Probable ATP-dependent RNA helicase DHX40 OS=Homo sapiens OX=9606 GN=DHX40 PE=1 SV=2	88.5	2	2	0	0	2	2	4	2	3	2	2	2	2	6	3	250000	NF	170000	400000	240000	450000	0.176305	#VALUE!	-0.753736	0.753736	#VALUE!
sp|P30086|PEBP1_HUMAN	PEBP1	Phosphatidylethanolamine-binding protein 1 OS=Homo sapiens OX=9606 GN=PEBP1 PE=1 SV=3	21.04	1	1	1	1	2	2	4	1	1	1	2	2	3	4	3	400000	350000	450000	340000	320000	1600000	0.451876	0.530973	-0.344981	0.344981	-0.913288
sp|Q96II8|LRCH3_HUMAN	LRCH3	DISP complex protein LRCH3 OS=Homo sapiens OX=9606 GN=LRCH3 PE=1 SV=2	86.03	1	4	2	5	1	1	4	0	0	0	0	0	0	0	5	200000	840000	52000	NF	NF	NF	#DIV/0!	#VALUE!	#DIV/0!	#DIV/0!	#VALUE!
sp|O15131|IMA6_HUMAN	KPNA5	Importin subunit alpha-6 OS=Homo sapiens OX=9606 GN=KPNA5 PE=1 SV=3	60.63	1	1	1	1	2	2	4	2	2	1	1	2	2	5	2	120000	230000	320000	850000	260000	710000	0.109896	0.368132	-0.959019	0.959019	-1.44171
sp|O15160|RPAC1_HUMAN	POLR1C	DNA-directed RNA polymerases I and III subunit RPAC1 OS=Homo sapiens OX=9606 GN=POLR1C PE=1 SV=1	39.23	0	0	2	3	2	2	4	2	3	1	1	0	0	3	3	NF	340000	150000	530000	81000	NF	0.82715	#VALUE!	-0.0824155	0.0824155	#VALUE!
sp|O15173|PGRC2_HUMAN	PGRMC2	Membrane-associated progesterone receptor component 2 OS=Homo sapiens OX=9606 GN=PGRMC2 PE=1 SV=1	23.8	2	2	1	1	1	1	4	1	1	1	1	2	2	4	2	460000	670000	430000	530000	95000	830000	0.884593	1.07216	-0.0532566	0.0532566	0.100527
sp|O95674|CDS2_HUMAN	CDS2	Phosphatidate cytidylyltransferase 2 OS=Homo sapiens OX=9606 GN=CDS2 PE=1 SV=1	51.38	1	1	1	1	2	2	4	2	2	1	2	0	0	3	2	480000	400000	430000	550000	130000	NF	0.587029	#VALUE!	-0.231341	0.231341	#VALUE!
sp|Q9UBF2|COPG2_HUMAN	COPG2	Coatomer subunit gamma-2 OS=Homo sapiens OX=9606 GN=COPG2 PE=1 SV=1	97.56	2	3	2	2	0	0	4	1	1	1	1	1	1	3	3	420000	390000	NF	79000	91000	93000	0.000134812	#VALUE!	-3.87027	3.87027	#VALUE!
sp|P36404|ARL2_HUMAN	ARL2	ADP-ribosylation factor-like protein 2 OS=Homo sapiens OX=9606 GN=ARL2 PE=1 SV=4	20.86	1	1	2	2	1	1	4	1	1	1	1	2	2	4	2	200000	380000	140000	130000	210000	720000	0.598322	0.679245	-0.223065	0.223065	-0.557995
sp|Q9HD45|TM9S3_HUMAN	TM9SF3	Transmembrane 9 superfamily member 3 OS=Homo sapiens OX=9606 GN=TM9SF3 PE=1 SV=2	67.84	0	0	2	2	2	2	4	1	1	1	1	1	2	3	2	NF	690000	320000	280000	260000	340000	0.231166	#VALUE!	-0.636075	0.636075	#VALUE!
sp|Q96C36|P5CR2_HUMAN	PYCR2	Pyrroline-5-carboxylate reductase 2 OS=Homo sapiens OX=9606 GN=PYCR2 PE=1 SV=1	33.62	2	2	1	1	1	1	4	1	1	1	1	2	2	4	2	530000	290000	290000	250000	210000	1000000	0.686969	0.760274	-0.163063	0.163063	-0.395409
sp|Q9NVM1|EVA1B_HUMAN	EVA1B	Protein eva-1 homolog B OS=Homo sapiens OX=9606 GN=EVA1B PE=1 SV=1	18.36	1	2	1	3	2	3	4	0	0	0	0	0	0	0	3	170000	190000	170000	NF	NF	NF	#DIV/0!	#VALUE!	#DIV/0!	#DIV/0!	#VALUE!
sp|O75175|CNOT3_HUMAN	CNOT3	CCR4-NOT transcription complex subunit 3 OS=Homo sapiens OX=9606 GN=CNOT3 PE=1 SV=1	81.82	2	3	2	3	0	0	4	0	0	1	1	1	1	2	3	1000000	1000000	NF	NF	92000	100000	1.95781e-05	#VALUE!	-4.70823	4.70823	#VALUE!
sp|Q9GZR7|DDX24_HUMAN	DDX24	ATP-dependent RNA helicase DDX24 OS=Homo sapiens OX=9606 GN=DDX24 PE=1 SV=1	96.27	2	2	2	2	0	0	4	2	2	0	0	2	2	4	2	220000	200000	NF	310000	NF	360000	0.0434016	#VALUE!	-1.36249	1.36249	#VALUE!
sp|Q13459|MYO9B_HUMAN	MYO9B	Unconventional myosin-IXb OS=Homo sapiens OX=9606 GN=MYO9B PE=1 SV=3	243.25	0	0	2	2	2	6	4	0	0	0	0	0	0	0	6	NF	1900000	7200000	NF	NF	NF	#DIV/0!	#VALUE!	#DIV/0!	#DIV/0!	#VALUE!
sp|Q9P270|SLAI2_HUMAN	SLAIN2	SLAIN motif-containing protein 2 OS=Homo sapiens OX=9606 GN=SLAIN2 PE=1 SV=2	62.51	2	2	0	0	2	2	4	1	1	1	1	1	1	3	2	280000	NF	260000	280000	210000	330000	0.94626	#VALUE!	-0.0239896	0.0239896	#VALUE!
sp|P30085|KCY_HUMAN	CMPK1	UMP-CMP kinase OS=Homo sapiens OX=9606 GN=CMPK1 PE=1 SV=3	22.21	1	1	1	1	2	2	4	1	1	1	1	1	1	3	2	51000	60000	180000	47000	60000	110000	0.618766	1.34101	-0.208474	0.208474	0.423324
sp|Q9NX95|SYBU_HUMAN	SYBU	Syntabulin OS=Homo sapiens OX=9606 GN=SYBU PE=1 SV=2	72.34	1	1	2	3	1	1	4	0	0	1	1	1	1	2	3	84000	210000	38000	NF	100000	92000	0.839454	#VALUE!	-0.0760033	0.0760033	#VALUE!
sp|Q8IXS6|PALM2_HUMAN	PALM2	Paralemmin-2 OS=Homo sapiens OX=9606 GN=PALM2 PE=1 SV=3	42.16	2	2	1	1	1	3	4	0	0	0	0	1	1	1	3	440000	300000	740000	NF	NF	150000	#DIV/0!	#VALUE!	#DIV/0!	#DIV/0!	#VALUE!
sp|Q9Y679|AUP1_HUMAN	AUP1	Lipid droplet-regulating VLDL assembly factor AUP1 OS=Homo sapiens OX=9606 GN=AUP1 PE=1 SV=2	45.76	0	0	2	2	2	2	4	0	0	0	0	2	3	2	3	NF	400000	370000	NF	NF	440000	#DIV/0!	#VALUE!	#DIV/0!	#DIV/0!	#VALUE!
sp|Q9BY44|EIF2A_HUMAN	EIF2A	Eukaryotic translation initiation factor 2A OS=Homo sapiens OX=9606 GN=EIF2A PE=1 SV=3	64.95	1	1	2	2	1	1	4	1	1	1	1	1	1	3	2	64000	170000	82000	160000	150000	180000	0.16241	0.644898	-0.789387	0.789387	-0.632857
sp|Q96D46|NMD3_HUMAN	NMD3	60S ribosomal export protein NMD3 OS=Homo sapiens OX=9606 GN=NMD3 PE=1 SV=1	57.57	2	3	2	2	0	0	4	2	2	0	0	0	0	2	3	240000	210000	NF	250000	NF	NF	#DIV/0!	#VALUE!	#DIV/0!	#DIV/0!	#VALUE!
sp|Q53EZ4|CEP55_HUMAN	CEP55	Centrosomal protein of 55 kDa OS=Homo sapiens OX=9606 GN=CEP55 PE=1 SV=3	54.15	1	1	2	2	1	1	4	1	1	1	1	0	0	2	2	170000	460000	49000	33000	39000	NF	0.31329	#VALUE!	-0.504053	0.504053	#VALUE!
sp|O43166|SI1L1_HUMAN	SIPA1L1	Signal-induced proliferation-associated 1-like protein 1 OS=Homo sapiens OX=9606 GN=SIPA1L1 PE=1 SV=4	199.9	2	2	1	1	1	1	4	0	0	1	1	1	1	2	2	340000	220000	160000	NF	110000	140000	0.195233	#VALUE!	-0.709446	0.709446	#VALUE!
sp|P20337|RAB3B_HUMAN	RAB3B	Ras-related protein Rab-3B OS=Homo sapiens OX=9606 GN=RAB3B PE=1 SV=2	24.74	2	2	1	1	1	1	4	1	1	0	0	1	1	2	2	100000	62000	73000	40000	NF	110000	0.918226	#VALUE!	-0.0370503	0.0370503	#VALUE!
sp|P78324|SHPS1_HUMAN	SIRPA	Tyrosine-protein phosphatase non-receptor type substrate 1 OS=Homo sapiens OX=9606 GN=SIRPA PE=1 SV=2	54.93	1	1	2	2	1	1	4	0	0	0	0	1	2	1	2	120000	350000	200000	NF	NF	180000	#DIV/0!	#VALUE!	#DIV/0!	#DIV/0!	#VALUE!
sp|Q9C0B0|UNK_HUMAN	UNK	RING finger protein unkempt homolog OS=Homo sapiens OX=9606 GN=UNK PE=1 SV=2	88.03	2	2	2	2	0	0	4	1	2	0	0	0	0	1	2	89000	78000	NF	230000	NF	NF	#DIV/0!	#VALUE!	#DIV/0!	#DIV/0!	#VALUE!
sp|Q8NBM4|UBAC2_HUMAN	UBAC2	Ubiquitin-associated domain-containing protein 2 OS=Homo sapiens OX=9606 GN=UBAC2 PE=1 SV=1	38.94	2	3	2	2	0	0	4	0	0	0	0	1	1	1	3	420000	460000	NF	NF	NF	360000	#DIV/0!	#VALUE!	#DIV/0!	#DIV/0!	#VALUE!
sp|Q96PU5|NED4L_HUMAN	NEDD4L	E3 ubiquitin-protein ligase NEDD4-like OS=Homo sapiens OX=9606 GN=NEDD4L PE=1 SV=2	111.86	2	2	1	2	1	1	4	1	1	0	0	0	0	1	2	460000	320000	130000	200000	NF	NF	#DIV/0!	#VALUE!	#DIV/0!	#DIV/0!	#VALUE!
sp|Q04917|1433F_HUMAN	YWHAH	14-3-3 protein eta OS=Homo sapiens OX=9606 GN=YWHAH PE=1 SV=4	28.2	1	2	1	1	2	2	4	0	0	1	1	0	0	1	2	400000	55000	210000	NF	110000	NF	#DIV/0!	#VALUE!	#DIV/0!	#DIV/0!	#VALUE!
tr|A0A0A6YYJ5|A0A0A6YYJ5_HUMAN	MACF1	Microtubule-actin cross-linking factor 1, isoforms 6/7 (Fragment) OS=Homo sapiens OX=9606 GN=MACF1 PE=1 SV=2	177.17	2	2	1	1	1	1	4	0	0	0	0	1	1	1	2	1600000	1100000	1100000	NF	NF	570000	#DIV/0!	#VALUE!	#DIV/0!	#DIV/0!	#VALUE!
sp|Q9H3Z4|DNJC5_HUMAN	DNAJC5	DnaJ homolog subfamily C member 5 OS=Homo sapiens OX=9606 GN=DNAJC5 PE=1 SV=1	22.13	2	2	1	1	1	2	4	0	0	0	0	0	0	0	2	600000	500000	890000	NF	NF	NF	#DIV/0!	#VALUE!	#DIV/0!	#DIV/0!	#VALUE!
sp|Q9BYG5|PAR6B_HUMAN	PARD6B	Partitioning defective 6 homolog beta OS=Homo sapiens OX=9606 GN=PARD6B PE=1 SV=1	41.16	2	2	1	2	1	1	4	0	0	0	0	0	0	0	2	550000	440000	220000	NF	NF	NF	#DIV/0!	#VALUE!	#DIV/0!	#DIV/0!	#VALUE!
sp|Q9NUE0|ZDH18_HUMAN	ZDHHC18	Palmitoyltransferase ZDHHC18 OS=Homo sapiens OX=9606 GN=ZDHHC18 PE=1 SV=2	42	1	1	2	2	1	1	4	1	1	0	0	0	0	1	2	700000	1200000	650000	240000	NF	NF	#DIV/0!	#VALUE!	#DIV/0!	#DIV/0!	#VALUE!
tr|A0A1B0GTL5|A0A1B0GTL5_HUMAN	RAB11FIP5	Rab11 family-interacting protein 5 OS=Homo sapiens OX=9606 GN=RAB11FIP5 PE=1 SV=1	138.33	2	2	1	1	1	2	4	0	0	0	0	0	0	0	2	110000	68000	54000	NF	NF	NF	#DIV/0!	#VALUE!	#DIV/0!	#DIV/0!	#VALUE!
sp|Q15283|RASA2_HUMAN	RASA2	Ras GTPase-activating protein 2 OS=Homo sapiens OX=9606 GN=RASA2 PE=1 SV=3	96.55	1	1	1	1	2	3	4	0	0	0	0	0	0	0	3	47000	45000	78000	NF	NF	NF	#DIV/0!	#VALUE!	#DIV/0!	#DIV/0!	#VALUE!
sp|Q765P7|MTSS2_HUMAN	MTSS2	Protein MTSS 2 OS=Homo sapiens OX=9606 GN=MTSS2 PE=1 SV=1	79.88	2	2	1	1	1	1	4	1	1	0	0	0	0	1	2	130000	200000	14000	69000	NF	NF	#DIV/0!	#VALUE!	#DIV/0!	#DIV/0!	#VALUE!
sp|P58335|ANTR2_HUMAN	ANTXR2	Anthrax toxin receptor 2 OS=Homo sapiens OX=9606 GN=ANTXR2 PE=1 SV=5	53.63	1	2	2	2	1	1	4	0	0	0	0	0	0	0	2	67000	130000	23000	NF	NF	NF	#DIV/0!	#VALUE!	#DIV/0!	#DIV/0!	#VALUE!
sp|Q9ULV0|MYO5B_HUMAN	MYO5B	Unconventional myosin-Vb OS=Homo sapiens OX=9606 GN=MYO5B PE=1 SV=3	213.54	1	1	1	1	2	3	4	0	0	0	0	0	0	0	3	76000	75000	220000	NF	NF	NF	#DIV/0!	#VALUE!	#DIV/0!	#DIV/0!	#VALUE!
sp|Q9P0V9|SEP10_HUMAN	SEPTIN10	Septin-10 OS=Homo sapiens OX=9606 GN=SEPTIN10 PE=1 SV=2	52.56	2	3	1	1	1	1	4	0	0	0	0	0	0	0	3	420000	140000	100000	NF	NF	NF	#DIV/0!	#VALUE!	#DIV/0!	#DIV/0!	#VALUE!
sp|P61158|ARP3_HUMAN	ACTR3	Actin-related protein 3 OS=Homo sapiens OX=9606 GN=ACTR3 PE=1 SV=3	47.34	2	3	2	2	0	0	4	0	0	0	0	0	0	0	3	860000	530000	NF	NF	NF	NF	#DIV/0!	#VALUE!	#DIV/0!	#DIV/0!	#VALUE!
sp|Q9UPU7|TBD2B_HUMAN	TBC1D2B	TBC1 domain family member 2B OS=Homo sapiens OX=9606 GN=TBC1D2B PE=1 SV=2	109.81	1	1	1	1	2	2	4	0	0	0	0	1	1	1	2	57000	71000	110000	NF	NF	82000	#DIV/0!	#VALUE!	#DIV/0!	#DIV/0!	#VALUE!
sp|P35080|PROF2_HUMAN	PFN2	Profilin-2 OS=Homo sapiens OX=9606 GN=PFN2 PE=1 SV=3	15.04	1	2	2	2	1	1	4	0	0	0	0	0	0	0	2	220000	460000	72000	NF	NF	NF	#DIV/0!	#VALUE!	#DIV/0!	#DIV/0!	#VALUE!
sp|P62750|RL23A_HUMAN	RPL23A	60S ribosomal protein L23a OS=Homo sapiens OX=9606 GN=RPL23A PE=1 SV=1	17.68	1	1	2	2	1	1	4	0	0	1	1	0	0	1	2	1000000	1200000	640000	NF	670000	NF	#DIV/0!	#VALUE!	#DIV/0!	#DIV/0!	#VALUE!
sp|Q8TCZ2|C99L2_HUMAN	CD99L2	CD99 antigen-like protein 2 OS=Homo sapiens OX=9606 GN=CD99L2 PE=1 SV=1	27.97	1	1	1	1	2	2	4	0	0	0	0	0	0	0	2	260000	250000	650000	NF	NF	NF	#DIV/0!	#VALUE!	#DIV/0!	#DIV/0!	#VALUE!
sp|Q8WUY9|DEP1B_HUMAN	DEPDC1B	DEP domain-containing protein 1B OS=Homo sapiens OX=9606 GN=DEPDC1B PE=1 SV=2	61.73	1	1	2	2	1	1	4	0	0	0	0	0	0	0	2	210000	220000	39000	NF	NF	NF	#DIV/0!	#VALUE!	#DIV/0!	#DIV/0!	#VALUE!
sp|P35241|RADI_HUMAN	RDX	Radixin OS=Homo sapiens OX=9606 GN=RDX PE=1 SV=1	68.52	2	2	1	1	1	1	4	0	0	0	0	0	0	0	2	390000	290000	280000	NF	NF	NF	#DIV/0!	#VALUE!	#DIV/0!	#DIV/0!	#VALUE!
sp|Q15208|STK38_HUMAN	STK38	Serine/threonine-protein kinase 38 OS=Homo sapiens OX=9606 GN=STK38 PE=1 SV=1	54.16	2	2	2	2	0	0	4	0	0	0	0	0	0	0	2	150000	140000	NF	NF	NF	NF	#DIV/0!	#VALUE!	#DIV/0!	#DIV/0!	#VALUE!
sp|Q14254|FLOT2_HUMAN	FLOT2	Flotillin-2 OS=Homo sapiens OX=9606 GN=FLOT2 PE=1 SV=2	47.03	1	1	1	1	2	2	4	0	0	0	0	0	0	0	2	210000	220000	430000	NF	NF	NF	#DIV/0!	#VALUE!	#DIV/0!	#DIV/0!	#VALUE!
sp|A6NDB9|PALM3_HUMAN	PALM3	Paralemmin-3 OS=Homo sapiens OX=9606 GN=PALM3 PE=1 SV=2	71.65	2	2	1	1	1	1	4	0	0	0	0	0	0	0	2	110000	56000	40000	NF	NF	NF	#DIV/0!	#VALUE!	#DIV/0!	#DIV/0!	#VALUE!
sp|Q9NVZ3|NECP2_HUMAN	NECAP2	Adaptin ear-binding coat-associated protein 2 OS=Homo sapiens OX=9606 GN=NECAP2 PE=1 SV=1	28.32	0	0	2	2	2	2	4	0	0	0	0	0	0	0	2	NF	260000	260000	NF	NF	NF	#DIV/0!	#VALUE!	#DIV/0!	#DIV/0!	#VALUE!
sp|P17858|PFKAL_HUMAN	PFKL	ATP-dependent 6-phosphofructokinase, liver type OS=Homo sapiens OX=9606 GN=PFKL PE=1 SV=6	84.96	1	1	1	1	2	2	4	0	0	0	0	0	0	0	2	130000	190000	200000	NF	NF	NF	#DIV/0!	#VALUE!	#DIV/0!	#DIV/0!	#VALUE!
sp|Q12866|MERTK_HUMAN	MERTK	Tyrosine-protein kinase Mer OS=Homo sapiens OX=9606 GN=MERTK PE=1 SV=2	110.18	1	1	2	2	1	1	4	0	0	0	0	0	0	0	2	230000	300000	98000	NF	NF	NF	#DIV/0!	#VALUE!	#DIV/0!	#DIV/0!	#VALUE!
sp|Q9UM47|NOTC3_HUMAN	NOTCH3	Neurogenic locus notch homolog protein 3 OS=Homo sapiens OX=9606 GN=NOTCH3 PE=1 SV=2	243.47	2	2	0	0	2	2	4	0	0	0	0	0	0	0	2	200000	NF	130000	NF	NF	NF	#DIV/0!	#VALUE!	#DIV/0!	#DIV/0!	#VALUE!
sp|Q9Y6M4|KC1G3_HUMAN	CSNK1G3	Casein kinase I isoform gamma-3 OS=Homo sapiens OX=9606 GN=CSNK1G3 PE=1 SV=2	51.36	2	2	1	1	1	1	4	0	0	0	0	0	0	0	2	510000	240000	410000	NF	NF	NF	#DIV/0!	#VALUE!	#DIV/0!	#DIV/0!	#VALUE!
sp|Q9BZG1|RAB34_HUMAN	RAB34	Ras-related protein Rab-34 OS=Homo sapiens OX=9606 GN=RAB34 PE=1 SV=1	29.03	2	2	1	1	1	1	4	0	0	0	0	0	0	0	2	450000	480000	690000	NF	NF	NF	#DIV/0!	#VALUE!	#DIV/0!	#DIV/0!	#VALUE!
sp|Q99570|PI3R4_HUMAN	PIK3R4	Phosphoinositide 3-kinase regulatory subunit 4 OS=Homo sapiens OX=9606 GN=PIK3R4 PE=1 SV=3	153.01	1	1	1	1	2	2	4	0	0	0	0	0	0	0	2	67000	89000	130000	NF	NF	NF	#DIV/0!	#VALUE!	#DIV/0!	#DIV/0!	#VALUE!
sp|Q9UJF2|NGAP_HUMAN	RASAL2	Ras GTPase-activating protein nGAP OS=Homo sapiens OX=9606 GN=RASAL2 PE=1 SV=2	128.48	2	2	1	1	1	1	4	0	0	0	0	0	0	0	2	380000	250000	53000	NF	NF	NF	#DIV/0!	#VALUE!	#DIV/0!	#DIV/0!	#VALUE!
sp|Q92536|YLAT2_HUMAN	SLC7A6	Y+L amino acid transporter 2 OS=Homo sapiens OX=9606 GN=SLC7A6 PE=1 SV=3	56.79	2	2	0	0	2	2	4	0	0	0	0	0	0	0	2	320000	NF	210000	NF	NF	NF	#DIV/0!	#VALUE!	#DIV/0!	#DIV/0!	#VALUE!
sp|Q9H0X9|OSBL5_HUMAN	OSBPL5	Oxysterol-binding protein-related protein 5 OS=Homo sapiens OX=9606 GN=OSBPL5 PE=1 SV=1	98.55	1	1	1	1	2	2	4	0	0	0	0	0	0	0	2	85000	68000	180000	NF	NF	NF	#DIV/0!	#VALUE!	#DIV/0!	#DIV/0!	#VALUE!
sp|O75695|XRP2_HUMAN	RP2	Protein XRP2 OS=Homo sapiens OX=9606 GN=RP2 PE=1 SV=4	39.62	1	1	1	1	2	2	4	0	0	0	0	0	0	0	2	1200000	1500000	1600000	NF	NF	NF	#DIV/0!	#VALUE!	#DIV/0!	#DIV/0!	#VALUE!
sp|Q8IVF7|FMNL3_HUMAN	FMNL3	Formin-like protein 3 OS=Homo sapiens OX=9606 GN=FMNL3 PE=1 SV=3	117.14	0	0	2	2	2	2	4	0	0	0	0	0	0	0	2	NF	550000	460000	NF	NF	NF	#DIV/0!	#VALUE!	#DIV/0!	#DIV/0!	#VALUE!
sp|O75643|U520_HUMAN	SNRNP200	U5 small nuclear ribonucleoprotein 200 kDa helicase OS=Homo sapiens OX=9606 GN=SNRNP200 PE=1 SV=2	244.35	1	1	0	0	2	2	3	31	35	22	26	25	30	78	35	110000	NF	130000	17000000	9800000	15000000	0.0155081	#VALUE!	-1.80944	1.80944	#VALUE!
sp|P25205|MCM3_HUMAN	MCM3	DNA replication licensing factor MCM3 OS=Homo sapiens OX=9606 GN=MCM3 PE=1 SV=3	90.92	1	1	0	0	2	2	3	11	15	8	10	8	11	27	15	120000	NF	300000	4400000	2300000	3700000	0.0267308	#VALUE!	-1.57299	1.57299	#VALUE!
sp|Q12905|ILF2_HUMAN	ILF2	Interleukin enhancer-binding factor 2 OS=Homo sapiens OX=9606 GN=ILF2 PE=1 SV=2	43.04	0	0	1	1	2	2	3	9	10	8	8	10	13	27	13	NF	140000	200000	4500000	3100000	5800000	0.0236041	#VALUE!	-1.62701	1.62701	#VALUE!
sp|P49321|NASP_HUMAN	NASP	Nuclear autoantigenic sperm protein OS=Homo sapiens OX=9606 GN=NASP PE=1 SV=2	85.19	0	0	2	3	1	1	3	3	4	7	8	4	5	14	8	NF	210000	71000	520000	1400000	920000	0.0937659	#VALUE!	-1.02796	1.02796	#VALUE!
sp|O14617|AP3D1_HUMAN	AP3D1	AP-3 complex subunit delta-1 OS=Homo sapiens OX=9606 GN=AP3D1 PE=1 SV=1	130.08	0	0	1	1	2	2	3	6	7	4	4	3	3	13	7	NF	240000	200000	3300000	580000	2100000	0.179295	#VALUE!	-0.746433	0.746433	#VALUE!
sp|Q53EP0|FND3B_HUMAN	FNDC3B	Fibronectin type III domain-containing protein 3B OS=Homo sapiens OX=9606 GN=FNDC3B PE=1 SV=2	132.8	0	0	1	1	2	2	3	3	3	5	6	2	3	10	6	NF	260000	370000	150000	840000	960000	0.382776	#VALUE!	-0.417055	0.417055	#VALUE!
sp|Q92665|RT31_HUMAN	MRPS31	28S ribosomal protein S31, mitochondrial OS=Homo sapiens OX=9606 GN=MRPS31 PE=1 SV=3	45.29	0	0	1	2	2	2	3	5	6	6	9	7	11	18	11	NF	98000	84000	1400000	1800000	3000000	0.0499712	#VALUE!	-1.30128	1.30128	#VALUE!
sp|Q14669|TRIPC_HUMAN	TRIP12	E3 ubiquitin-protein ligase TRIP12 OS=Homo sapiens OX=9606 GN=TRIP12 PE=1 SV=1	220.3	1	1	1	1	1	1	3	4	5	3	3	4	4	11	5	71000	62000	94000	1000000	320000	1100000	0.0407011	0.0938017	-1.39039	1.39039	-3.41424
sp|P33991|MCM4_HUMAN	MCM4	DNA replication licensing factor MCM4 OS=Homo sapiens OX=9606 GN=MCM4 PE=1 SV=5	96.5	2	2	1	1	0	0	3	4	4	2	2	4	4	10	4	140000	140000	NF	1200000	820000	1500000	0.0267943	#VALUE!	-1.57196	1.57196	#VALUE!
sp|Q9NTJ3|SMC4_HUMAN	SMC4	Structural maintenance of chromosomes protein 4 OS=Homo sapiens OX=9606 GN=SMC4 PE=1 SV=2	147.09	2	2	1	1	0	0	3	3	3	1	1	6	6	10	6	120000	20000	NF	240000	260000	1300000	0.326899	#VALUE!	-0.485586	0.485586	#VALUE!
sp|P35998|PRS7_HUMAN	PSMC2	26S proteasome regulatory subunit 7 OS=Homo sapiens OX=9606 GN=PSMC2 PE=1 SV=3	48.6	1	1	2	2	0	0	3	3	3	0	0	4	4	7	4	560000	400000	NF	1000000	NF	2100000	0.194075	#VALUE!	-0.71203	0.71203	#VALUE!
sp|Q8NI27|THOC2_HUMAN	THOC2	THO complex subunit 2 OS=Homo sapiens OX=9606 GN=THOC2 PE=1 SV=2	182.66	2	2	1	1	0	0	3	6	6	4	4	5	5	15	6	100000	33000	NF	1200000	780000	1500000	0.0273016	#VALUE!	-1.56381	1.56381	#VALUE!
sp|Q9Y4A5|TRRAP_HUMAN	TRRAP	Transformation/transcription domain-associated protein OS=Homo sapiens OX=9606 GN=TRRAP PE=1 SV=3	437.32	0	0	1	1	2	2	3	5	5	0	0	2	2	7	5	NF	94000	110000	250000	NF	230000	0.00850197	#VALUE!	-2.07048	2.07048	#VALUE!
sp|P24534|EF1B_HUMAN	EEF1B2	Elongation factor 1-beta OS=Homo sapiens OX=9606 GN=EEF1B2 PE=1 SV=3	24.75	1	9	1	7	1	6	3	4	13	5	31	5	19	14	31	630000	750000	320000	6300000	7300000	8400000	0.000399789	0.0772727	-3.39817	3.39817	-3.6939
sp|Q8TBA6|GOGA5_HUMAN	GOLGA5	Golgin subfamily A member 5 OS=Homo sapiens OX=9606 GN=GOLGA5 PE=1 SV=3	82.97	0	0	1	1	2	2	3	5	6	3	3	2	3	10	6	NF	69000	78000	650000	220000	380000	0.124419	#VALUE!	-0.905112	0.905112	#VALUE!
sp|Q9NVI1|FANCI_HUMAN	FANCI	Fanconi anemia group I protein OS=Homo sapiens OX=9606 GN=FANCI PE=1 SV=4	149.23	1	2	0	0	2	2	3	3	3	2	4	4	4	9	4	140000	NF	51000	230000	530000	940000	0.17665	#VALUE!	-0.752887	0.752887	#VALUE!
sp|Q06323|PSME1_HUMAN	PSME1	Proteasome activator complex subunit 1 OS=Homo sapiens OX=9606 GN=PSME1 PE=1 SV=1	28.71	1	2	1	2	1	1	3	2	3	3	3	2	3	7	3	360000	690000	140000	1300000	1300000	340000	0.178263	0.404762	-0.748939	0.748939	-1.30485
sp|Q8N3U4|STAG2_HUMAN	STAG2	Cohesin subunit SA-2 OS=Homo sapiens OX=9606 GN=STAG2 PE=1 SV=3	141.24	1	1	1	1	1	1	3	3	5	2	3	2	2	7	5	91000	100000	38000	550000	310000	550000	0.00875613	0.162411	-2.05769	2.05769	-2.62228
sp|P43246|MSH2_HUMAN	MSH2	DNA mismatch repair protein Msh2 OS=Homo sapiens OX=9606 GN=MSH2 PE=1 SV=1	104.68	1	1	1	1	1	1	3	3	3	2	3	3	4	8	4	61000	56000	33000	610000	280000	300000	0.0318324	0.12605	-1.49713	1.49713	-2.98793
sp|Q9UHI6|DDX20_HUMAN	DDX20	Probable ATP-dependent RNA helicase DDX20 OS=Homo sapiens OX=9606 GN=DDX20 PE=1 SV=2	92.18	1	1	2	2	0	0	3	4	4	2	2	1	1	7	4	300000	390000	NF	950000	560000	230000	0.449237	#VALUE!	-0.347524	0.347524	#VALUE!
sp|Q9Y6Y8|S23IP_HUMAN	SEC23IP	SEC23-interacting protein OS=Homo sapiens OX=9606 GN=SEC23IP PE=1 SV=1	111.01	0	0	2	2	1	1	3	4	5	0	0	2	2	6	5	NF	2300000	370000	1400000	NF	400000	0.727682	#VALUE!	-0.138058	0.138058	#VALUE!
sp|O95347|SMC2_HUMAN	SMC2	Structural maintenance of chromosomes protein 2 OS=Homo sapiens OX=9606 GN=SMC2 PE=1 SV=2	135.57	0	0	1	1	2	3	3	0	0	1	1	3	3	4	3	NF	44000	190000	NF	43000	1200000	0.47812	#VALUE!	-0.320463	0.320463	#VALUE!
sp|Q08379|GOGA2_HUMAN	GOLGA2	Golgin subfamily A member 2 OS=Homo sapiens OX=9606 GN=GOLGA2 PE=1 SV=3	113.02	0	0	1	1	2	2	3	1	1	1	1	2	2	4	2	NF	280000	220000	220000	200000	130000	0.208361	#VALUE!	-0.681184	0.681184	#VALUE!
sp|Q9BUF5|TBB6_HUMAN	TUBB6	Tubulin beta-6 chain OS=Homo sapiens OX=9606 GN=TUBB6 PE=1 SV=1	49.82	0	0	0	0	3	3	3	0	0	0	0	3	3	3	3	NF	NF	790000	NF	NF	1200000	#DIV/0!	#VALUE!	#DIV/0!	#DIV/0!	#VALUE!
sp|Q5VYK3|ECM29_HUMAN	ECPAS	Proteasome adapter and scaffold protein ECM29 OS=Homo sapiens OX=9606 GN=ECPAS PE=1 SV=2	204.16	0	0	0	0	3	3	3	2	2	0	0	1	1	3	3	NF	NF	77000	74000	NF	77000	#DIV/0!	#VALUE!	#DIV/0!	#DIV/0!	#VALUE!
sp|O14607|UTY_HUMAN	UTY	Histone demethylase UTY OS=Homo sapiens OX=9606 GN=UTY PE=1 SV=2	149.45	0	0	2	2	1	1	3	0	0	1	1	2	2	3	2	NF	480000	68000	NF	140000	290000	0.813054	#VALUE!	-0.0898805	0.0898805	#VALUE!
sp|O94906|PRP6_HUMAN	PRPF6	Pre-mRNA-processing factor 6 OS=Homo sapiens OX=9606 GN=PRPF6 PE=1 SV=1	106.86	1	1	0	0	2	2	3	2	3	4	7	2	6	8	7	140000	NF	170000	990000	1900000	1600000	0.030329	#VALUE!	-1.51814	1.51814	#VALUE!
sp|P31942|HNRH3_HUMAN	HNRNPH3	Heterogeneous nuclear ribonucleoprotein H3 OS=Homo sapiens OX=9606 GN=HNRNPH3 PE=1 SV=2	36.9	1	1	1	1	1	1	3	4	8	3	4	3	3	10	8	330000	340000	270000	4700000	4300000	2200000	0.0116063	0.0839286	-1.93531	1.93531	-3.57469
sp|Q9NX58|LYAR_HUMAN	LYAR	Cell growth-regulating nucleolar protein OS=Homo sapiens OX=9606 GN=LYAR PE=1 SV=3	43.61	1	1	1	1	1	1	3	3	5	2	3	4	5	9	5	160000	110000	110000	2300000	1700000	4600000	0.0362323	0.044186	-1.4409	1.4409	-4.50027
sp|Q8WXF1|PSPC1_HUMAN	PSPC1	Paraspeckle component 1 OS=Homo sapiens OX=9606 GN=PSPC1 PE=1 SV=1	58.71	2	2	1	1	0	0	3	3	3	3	4	2	2	8	4	410000	130000	NF	2500000	3200000	2000000	0.015568	#VALUE!	-1.80777	1.80777	#VALUE!
sp|O15294|OGT1_HUMAN	OGT	UDP-N-acetylglucosamine--peptide N-acetylglucosaminyltransferase 110 kDa subunit OS=Homo sapiens OX=9606 GN=OGT PE=1 SV=3	116.85	1	2	1	1	1	1	3	2	2	2	2	3	3	7	3	60000	34000	23000	410000	240000	730000	0.0431413	0.0847826	-1.36511	1.36511	-3.56009
sp|O43264|ZW10_HUMAN	ZW10	Centromere/kinetochore protein zw10 homolog OS=Homo sapiens OX=9606 GN=ZW10 PE=1 SV=3	88.77	2	3	1	1	0	0	3	2	2	2	3	1	2	5	3	520000	81000	NF	610000	340000	290000	0.625069	#VALUE!	-0.204072	0.204072	#VALUE!
sp|Q9Y2Z0|SGT1_HUMAN	SUGT1	Protein SGT1 homolog OS=Homo sapiens OX=9606 GN=SUGT1 PE=1 SV=3	41	1	1	1	1	1	1	3	1	1	2	2	3	3	6	3	68000	400000	260000	580000	200000	1700000	0.273434	0.293548	-0.563148	0.563148	-1.76833
sp|Q9NZB2|F120A_HUMAN	FAM120A	Constitutive coactivator of PPAR-gamma-like protein 1 OS=Homo sapiens OX=9606 GN=FAM120A PE=1 SV=2	121.81	0	0	1	1	2	2	3	1	1	1	1	3	3	5	3	NF	210000	450000	320000	150000	1100000	0.652556	#VALUE!	-0.185382	0.185382	#VALUE!
sp|O00178|GTPB1_HUMAN	GTPBP1	GTP-binding protein 1 OS=Homo sapiens OX=9606 GN=GTPBP1 PE=1 SV=3	72.41	2	2	0	0	1	1	3	2	3	1	1	1	1	4	3	200000	NF	32000	400000	150000	290000	0.240763	#VALUE!	-0.61841	0.61841	#VALUE!
sp|Q9NTK5|OLA1_HUMAN	OLA1	Obg-like ATPase 1 OS=Homo sapiens OX=9606 GN=OLA1 PE=1 SV=2	44.72	0	0	2	2	1	1	3	2	2	0	0	2	2	4	2	NF	1400000	160000	380000	NF	580000	0.679981	#VALUE!	-0.167503	0.167503	#VALUE!
sp|Q8N4S9|MALD2_HUMAN	MARVELD2	MARVEL domain-containing protein 2 OS=Homo sapiens OX=9606 GN=MARVELD2 PE=1 SV=2	64.13	0	0	3	4	0	0	3	1	1	1	1	1	1	3	4	NF	960000	NF	87000	140000	150000	#DIV/0!	#VALUE!	#DIV/0!	#DIV/0!	#VALUE!
sp|P98194|AT2C1_HUMAN	ATP2C1	Calcium-transporting ATPase type 2C member 1 OS=Homo sapiens OX=9606 GN=ATP2C1 PE=1 SV=3	100.51	1	1	1	1	1	1	3	1	1	2	2	0	0	3	2	190000	37000	130000	130000	31000	NF	0.612282	#VALUE!	-0.213048	0.213048	#VALUE!
sp|O14976|GAK_HUMAN	GAK	Cyclin-G-associated kinase OS=Homo sapiens OX=9606 GN=GAK PE=1 SV=2	143.1	1	1	1	1	1	1	3	1	1	1	1	0	0	2	1	260000	91000	100000	150000	320000	NF	0.438722	#VALUE!	-0.357811	0.357811	#VALUE!
sp|Q9Y230|RUVB2_HUMAN	RUVBL2	RuvB-like 2 OS=Homo sapiens OX=9606 GN=RUVBL2 PE=1 SV=3	51.12	1	1	2	2	0	0	3	1	1	1	1	0	0	2	2	260000	300000	NF	230000	260000	NF	0.296474	#VALUE!	-0.528014	0.528014	#VALUE!
sp|O43865|SAHH2_HUMAN	AHCYL1	S-adenosylhomocysteine hydrolase-like protein 1 OS=Homo sapiens OX=9606 GN=AHCYL1 PE=1 SV=2	58.91	0	0	2	2	1	1	3	0	0	0	0	1	1	1	2	NF	240000	65000	NF	NF	2200000	#DIV/0!	#VALUE!	#DIV/0!	#DIV/0!	#VALUE!
sp|P46783|RS10_HUMAN	RPS10	40S ribosomal protein S10 OS=Homo sapiens OX=9606 GN=RPS10 PE=1 SV=1	18.89	1	1	1	1	1	1	3	2	2	2	4	3	6	7	6	360000	420000	190000	1100000	2300000	3900000	0.0605382	0.132877	-1.21797	1.21797	-2.91184
sp|Q86V81|THOC4_HUMAN	ALYREF	THO complex subunit 4 OS=Homo sapiens OX=9606 GN=ALYREF PE=1 SV=3	26.87	1	1	1	1	1	2	3	2	3	2	3	3	4	7	4	89000	68000	290000	1400000	1100000	1700000	0.00260191	0.106429	-2.58471	2.58471	-3.23204
sp|P33240|CSTF2_HUMAN	CSTF2	Cleavage stimulation factor subunit 2 OS=Homo sapiens OX=9606 GN=CSTF2 PE=1 SV=1	60.92	1	1	1	1	1	1	3	2	4	3	3	3	4	8	4	100000	99000	120000	380000	640000	970000	0.0310783	0.160302	-1.50754	1.50754	-2.64114
sp|P33316|DUT_HUMAN	DUT	Deoxyuridine 5'-triphosphate nucleotidohydrolase, mitochondrial OS=Homo sapiens OX=9606 GN=DUT PE=1 SV=4	26.55	1	1	1	2	1	1	3	1	1	2	4	3	4	6	4	110000	260000	84000	290000	1600000	1700000	0.0843551	0.126462	-1.07389	1.07389	-2.98322
sp|Q8IZL8|PELP1_HUMAN	PELP1	Proline-, glutamic acid- and leucine-rich protein 1 OS=Homo sapiens OX=9606 GN=PELP1 PE=1 SV=2	119.62	1	1	1	2	1	2	3	2	2	3	3	1	2	6	3	63000	140000	110000	290000	1200000	630000	0.0866003	0.147642	-1.06248	1.06248	-2.75983
sp|Q8WU90|ZC3HF_HUMAN	ZC3H15	Zinc finger CCCH domain-containing protein 15 OS=Homo sapiens OX=9606 GN=ZC3H15 PE=1 SV=1	48.57	0	0	2	2	1	1	3	2	2	3	3	3	3	8	3	NF	470000	230000	530000	900000	1400000	0.176989	#VALUE!	-0.752053	0.752053	#VALUE!
sp|Q16637|SMN_HUMAN	SMN2	Survival motor neuron protein OS=Homo sapiens OX=9606 GN=SMN2 PE=1 SV=1	31.83	1	1	1	1	1	1	3	3	3	2	2	2	2	7	3	380000	420000	400000	1200000	1300000	2400000	0.0326865	0.244898	-1.48563	1.48563	-2.02975
sp|Q8NBQ5|DHB11_HUMAN	HSD17B11	Estradiol 17-beta-dehydrogenase 11 OS=Homo sapiens OX=9606 GN=HSD17B11 PE=1 SV=3	32.91	0	0	1	1	2	2	3	2	2	1	1	3	4	6	4	NF	360000	720000	780000	250000	1600000	0.566574	#VALUE!	-0.246744	0.246744	#VALUE!
sp|O00767|SCD_HUMAN	SCD	Stearoyl-CoA desaturase OS=Homo sapiens OX=9606 GN=SCD PE=1 SV=2	41.5	1	1	1	1	1	1	3	3	4	2	2	1	1	6	4	2100000	2000000	1900000	2800000	2000000	3300000	0.141586	0.740741	-0.848979	0.848979	-0.432959
sp|Q13310|PABP4_HUMAN	PABPC4	Polyadenylate-binding protein 4 OS=Homo sapiens OX=9606 GN=PABPC4 PE=1 SV=1	70.74	1	1	1	1	1	1	3	2	2	3	3	2	2	7	3	160000	150000	130000	2400000	4200000	5000000	0.00841133	0.037931	-2.07514	2.07514	-4.72048
sp|P18754|RCC1_HUMAN	RCC1	Regulator of chromosome condensation OS=Homo sapiens OX=9606 GN=RCC1 PE=1 SV=1	44.94	0	0	1	1	2	2	3	2	3	2	2	1	1	5	3	NF	85000	200000	360000	200000	210000	0.245904	#VALUE!	-0.609234	0.609234	#VALUE!
sp|P13804|ETFA_HUMAN	ETFA	Electron transfer flavoprotein subunit alpha, mitochondrial OS=Homo sapiens OX=9606 GN=ETFA PE=1 SV=1	35.06	1	2	1	1	1	1	3	1	1	2	2	2	2	5	2	75000	27000	32000	30000	15000	270000	0.512349	0.425397	-0.290434	0.290434	-1.23312
sp|Q96KA5|CLP1L_HUMAN	CLPTM1L	Lipid scramblase CLPTM1L OS=Homo sapiens OX=9606 GN=CLPTM1L PE=1 SV=1	62.19	1	1	2	2	0	0	3	1	1	2	2	2	3	5	3	330000	350000	NF	230000	200000	680000	0.890582	#VALUE!	-0.0503259	0.0503259	#VALUE!
sp|P43686|PRS6B_HUMAN	PSMC4	26S proteasome regulatory subunit 6B OS=Homo sapiens OX=9606 GN=PSMC4 PE=1 SV=2	47.34	1	1	1	1	1	2	3	2	2	2	2	1	1	5	2	99000	240000	160000	450000	260000	360000	0.0496735	0.466355	-1.30388	1.30388	-1.1005
sp|P53007|TXTP_HUMAN	SLC25A1	Tricarboxylate transport protein, mitochondrial OS=Homo sapiens OX=9606 GN=SLC25A1 PE=1 SV=2	33.99	1	1	1	1	1	1	3	1	1	3	3	2	2	6	3	1800000	1900000	1100000	1200000	1600000	1300000	0.449855	1.17073	-0.346927	0.346927	0.22741
sp|Q92804|RBP56_HUMAN	TAF15	TATA-binding protein-associated factor 2N OS=Homo sapiens OX=9606 GN=TAF15 PE=1 SV=1	61.79	2	3	0	0	1	1	3	0	0	1	1	2	3	3	3	240000	NF	98000	NF	66000	490000	0.674083	#VALUE!	-0.171286	0.171286	#VALUE!
sp|O00232|PSD12_HUMAN	PSMD12	26S proteasome non-ATPase regulatory subunit 12 OS=Homo sapiens OX=9606 GN=PSMD12 PE=1 SV=3	52.87	1	1	0	0	2	3	3	2	2	1	1	1	1	4	3	72000	NF	150000	150000	120000	150000	0.429122	#VALUE!	-0.367419	0.367419	#VALUE!
sp|Q99661|KIF2C_HUMAN	KIF2C	Kinesin-like protein KIF2C OS=Homo sapiens OX=9606 GN=KIF2C PE=1 SV=2	81.26	1	1	1	1	1	1	3	3	3	1	1	1	1	5	3	100000	120000	57000	580000	88000	320000	0.173532	0.280364	-0.760621	0.760621	-1.83463
sp|Q13616|CUL1_HUMAN	CUL1	Cullin-1 OS=Homo sapiens OX=9606 GN=CUL1 PE=1 SV=2	89.62	1	1	1	1	1	1	3	0	0	2	3	2	2	4	3	220000	35000	33000	NF	730000	720000	0.0043065	#VALUE!	-2.36588	2.36588	#VALUE!
sp|Q6DD88|ATLA3_HUMAN	ATL3	Atlastin-3 OS=Homo sapiens OX=9606 GN=ATL3 PE=1 SV=1	60.5	0	0	2	2	1	1	3	3	3	2	2	0	0	5	3	NF	570000	110000	700000	490000	NF	0.419366	#VALUE!	-0.377406	0.377406	#VALUE!
sp|P54578|UBP14_HUMAN	USP14	Ubiquitin carboxyl-terminal hydrolase 14 OS=Homo sapiens OX=9606 GN=USP14 PE=1 SV=3	56.03	1	1	1	1	1	1	3	1	1	2	2	2	2	5	2	610000	440000	550000	910000	880000	1400000	0.0393328	0.501567	-1.40525	1.40525	-0.995485
sp|P08865|RSSA_HUMAN	RPSA	40S ribosomal protein SA OS=Homo sapiens OX=9606 GN=RPSA PE=1 SV=4	32.83	1	1	1	1	1	1	3	2	2	1	1	1	1	4	2	600000	660000	160000	1300000	920000	1200000	0.0265363	0.415205	-1.57616	1.57616	-1.26811
sp|Q9BT25|HAUS8_HUMAN	HAUS8	HAUS augmin-like complex subunit 8 OS=Homo sapiens OX=9606 GN=HAUS8 PE=1 SV=3	44.83	0	0	1	1	2	2	3	0	0	1	2	2	2	3	2	NF	68000	140000	NF	54000	290000	0.636857	#VALUE!	-0.195958	0.195958	#VALUE!
sp|P20042|IF2B_HUMAN	EIF2S2	Eukaryotic translation initiation factor 2 subunit 2 OS=Homo sapiens OX=9606 GN=EIF2S2 PE=1 SV=2	38.36	1	1	2	2	0	0	3	1	1	1	1	2	2	4	2	84000	130000	NF	94000	64000	220000	0.786044	#VALUE!	-0.104553	0.104553	#VALUE!
sp|Q8WVM0|TFB1M_HUMAN	TFB1M	Dimethyladenosine transferase 1, mitochondrial OS=Homo sapiens OX=9606 GN=TFB1M PE=1 SV=1	39.52	2	2	1	2	0	0	3	2	2	0	0	1	1	3	2	120000	170000	NF	430000	NF	67000	0.629046	#VALUE!	-0.201318	0.201318	#VALUE!
sp|P04080|CYTB_HUMAN	CSTB	Cystatin-B OS=Homo sapiens OX=9606 GN=CSTB PE=1 SV=2	11.13	1	1	1	1	1	1	3	3	3	0	0	1	1	4	3	770000	1000000	600000	2200000	NF	1200000	0.108327	#VALUE!	-0.965263	0.965263	#VALUE!
sp|P08237|PFKAM_HUMAN	PFKM	ATP-dependent 6-phosphofructokinase, muscle type OS=Homo sapiens OX=9606 GN=PFKM PE=1 SV=2	85.13	2	2	0	0	1	1	3	1	1	0	0	2	3	3	3	380000	NF	130000	64000	NF	1400000	0.555432	#VALUE!	-0.255369	0.255369	#VALUE!
sp|Q9H4L4|SENP3_HUMAN	SENP3	Sentrin-specific protease 3 OS=Homo sapiens OX=9606 GN=SENP3 PE=1 SV=2	64.97	2	3	1	1	0	0	3	2	3	0	0	0	0	2	3	220000	82000	NF	310000	NF	NF	#DIV/0!	#VALUE!	#DIV/0!	#DIV/0!	#VALUE!
sp|P48444|COPD_HUMAN	ARCN1	Coatomer subunit delta OS=Homo sapiens OX=9606 GN=ARCN1 PE=1 SV=1	57.17	0	0	1	1	2	2	3	0	0	1	1	2	3	3	3	NF	230000	440000	NF	230000	1000000	0.555556	#VALUE!	-0.255273	0.255273	#VALUE!
sp|Q9BQS8|FYCO1_HUMAN	FYCO1	FYVE and coiled-coil domain-containing protein 1 OS=Homo sapiens OX=9606 GN=FYCO1 PE=1 SV=3	166.88	1	1	2	2	0	0	3	0	0	1	1	1	1	2	2	180000	490000	NF	NF	60000	150000	0.290205	#VALUE!	-0.537296	0.537296	#VALUE!
sp|Q13637|RAB32_HUMAN	RAB32	Ras-related protein Rab-32 OS=Homo sapiens OX=9606 GN=RAB32 PE=1 SV=3	24.98	0	0	2	3	1	1	3	1	1	0	0	0	0	1	3	NF	870000	630000	440000	NF	NF	#DIV/0!	#VALUE!	#DIV/0!	#DIV/0!	#VALUE!
sp|Q92552|RT27_HUMAN	MRPS27	28S ribosomal protein S27, mitochondrial OS=Homo sapiens OX=9606 GN=MRPS27 PE=1 SV=3	47.58	0	0	2	2	1	1	3	0	0	1	1	1	1	2	2	NF	110000	76000	NF	160000	260000	0.157095	#VALUE!	-0.803839	0.803839	#VALUE!
sp|Q8WXE0|CSKI2_HUMAN	CASKIN2	Caskin-2 OS=Homo sapiens OX=9606 GN=CASKIN2 PE=1 SV=2	126.71	0	0	1	1	2	2	3	0	0	1	1	0	0	1	2	NF	48000	38000	NF	76000	NF	#DIV/0!	#VALUE!	#DIV/0!	#DIV/0!	#VALUE!
sp|P42336|PK3CA_HUMAN	PIK3CA	Phosphatidylinositol 4,5-bisphosphate 3-kinase catalytic subunit alpha isoform OS=Homo sapiens OX=9606 GN=PIK3CA PE=1 SV=2	124.2	0	0	2	3	1	1	3	0	0	0	0	0	0	0	3	NF	120000	39000	NF	NF	NF	#DIV/0!	#VALUE!	#DIV/0!	#DIV/0!	#VALUE!
sp|Q7L1W4|LRC8D_HUMAN	LRRC8D	Volume-regulated anion channel subunit LRRC8D OS=Homo sapiens OX=9606 GN=LRRC8D PE=1 SV=1	98.14	0	0	2	2	1	1	3	0	0	0	0	1	1	1	2	NF	680000	160000	NF	NF	95000	#DIV/0!	#VALUE!	#DIV/0!	#DIV/0!	#VALUE!
sp|Q13618|CUL3_HUMAN	CUL3	Cullin-3 OS=Homo sapiens OX=9606 GN=CUL3 PE=1 SV=2	88.87	1	1	2	2	0	0	3	0	0	1	1	0	0	1	2	120000	200000	NF	NF	77000	NF	#DIV/0!	#VALUE!	#DIV/0!	#DIV/0!	#VALUE!
sp|O43301|HS12A_HUMAN	HSPA12A	Heat shock 70 kDa protein 12A OS=Homo sapiens OX=9606 GN=HSPA12A PE=1 SV=2	74.93	1	1	1	1	1	1	3	0	0	1	1	0	0	1	1	53000	12000	140000	NF	32000	NF	#DIV/0!	#VALUE!	#DIV/0!	#DIV/0!	#VALUE!
sp|P62249|RS16_HUMAN	RPS16	40S ribosomal protein S16 OS=Homo sapiens OX=9606 GN=RPS16 PE=1 SV=2	16.44	1	1	0	0	2	2	3	1	1	0	0	0	0	1	2	1300000	NF	2000000	1600000	NF	NF	#DIV/0!	#VALUE!	#DIV/0!	#DIV/0!	#VALUE!
sp|Q9BVK2|ALG8_HUMAN	ALG8	Probable dolichyl pyrophosphate Glc1Man9GlcNAc2 alpha-1,3-glucosyltransferase OS=Homo sapiens OX=9606 GN=ALG8 PE=1 SV=2	60.05	1	1	2	2	0	0	3	0	0	0	0	1	1	1	2	480000	600000	NF	NF	NF	83000	#DIV/0!	#VALUE!	#DIV/0!	#DIV/0!	#VALUE!
sp|Q9Y2L9|LRCH1_HUMAN	LRCH1	Leucine-rich repeat and calponin homology domain-containing protein 1 OS=Homo sapiens OX=9606 GN=LRCH1 PE=1 SV=3	80.82	0	0	2	2	1	1	3	0	0	0	0	0	0	0	2	NF	340000	220000	NF	NF	NF	#DIV/0!	#VALUE!	#DIV/0!	#DIV/0!	#VALUE!
sp|Q6GYQ0|RGPA1_HUMAN	RALGAPA1	Ral GTPase-activating protein subunit alpha-1 OS=Homo sapiens OX=9606 GN=RALGAPA1 PE=1 SV=1	229.69	0	0	1	1	2	2	3	0	0	0	0	0	0	0	2	NF	82000	490000	NF	NF	NF	#DIV/0!	#VALUE!	#DIV/0!	#DIV/0!	#VALUE!
sp|Q86X10|RLGPB_HUMAN	RALGAPB	Ral GTPase-activating protein subunit beta OS=Homo sapiens OX=9606 GN=RALGAPB PE=1 SV=1	166.69	1	1	0	0	2	2	3	0	0	0	0	0	0	0	2	270000	NF	31000	NF	NF	NF	#DIV/0!	#VALUE!	#DIV/0!	#DIV/0!	#VALUE!
sp|Q9UIW2|PLXA1_HUMAN	PLXNA1	Plexin-A1 OS=Homo sapiens OX=9606 GN=PLXNA1 PE=1 SV=3	210.93	2	2	0	0	1	1	3	0	0	0	0	0	0	0	2	430000	NF	98000	NF	NF	NF	#DIV/0!	#VALUE!	#DIV/0!	#DIV/0!	#VALUE!
sp|Q96JJ3|ELMO2_HUMAN	ELMO2	Engulfment and cell motility protein 2 OS=Homo sapiens OX=9606 GN=ELMO2 PE=1 SV=2	82.56	2	2	1	1	0	0	3	0	0	0	0	0	0	0	2	130000	46000	NF	NF	NF	NF	#DIV/0!	#VALUE!	#DIV/0!	#DIV/0!	#VALUE!
sp|Q5VWQ8|DAB2P_HUMAN	DAB2IP	Disabled homolog 2-interacting protein OS=Homo sapiens OX=9606 GN=DAB2IP PE=1 SV=2	131.54	0	0	0	0	3	3	3	0	0	0	0	0	0	0	3	NF	NF	150000	NF	NF	NF	#DIV/0!	#VALUE!	#DIV/0!	#DIV/0!	#VALUE!
sp|Q9UHW9|S12A6_HUMAN	SLC12A6	Solute carrier family 12 member 6 OS=Homo sapiens OX=9606 GN=SLC12A6 PE=1 SV=2	127.53	0	0	2	2	1	1	3	0	0	0	0	0	0	0	2	NF	120000	31000	NF	NF	NF	#DIV/0!	#VALUE!	#DIV/0!	#DIV/0!	#VALUE!
sp|P42345|MTOR_HUMAN	MTOR	Serine/threonine-protein kinase mTOR OS=Homo sapiens OX=9606 GN=MTOR PE=1 SV=1	288.71	0	0	0	0	3	3	3	0	0	0	0	0	0	0	3	NF	NF	190000	NF	NF	NF	#DIV/0!	#VALUE!	#DIV/0!	#DIV/0!	#VALUE!
sp|Q8IWT6|LRC8A_HUMAN	LRRC8A	Volume-regulated anion channel subunit LRRC8A OS=Homo sapiens OX=9606 GN=LRRC8A PE=1 SV=1	94.14	0	0	0	0	3	3	3	0	0	0	0	0	0	0	3	NF	NF	910000	NF	NF	NF	#DIV/0!	#VALUE!	#DIV/0!	#DIV/0!	#VALUE!
sp|Q01974|ROR2_HUMAN	ROR2	Tyrosine-protein kinase transmembrane receptor ROR2 OS=Homo sapiens OX=9606 GN=ROR2 PE=1 SV=2	104.69	2	2	1	1	0	0	3	0	0	0	0	0	0	0	2	770000	91000	NF	NF	NF	NF	#DIV/0!	#VALUE!	#DIV/0!	#DIV/0!	#VALUE!
sp|Q9P2G1|AKIB1_HUMAN	ANKIB1	Ankyrin repeat and IBR domain-containing protein 1 OS=Homo sapiens OX=9606 GN=ANKIB1 PE=1 SV=3	121.92	0	0	0	0	3	3	3	0	0	0	0	0	0	0	3	NF	NF	390000	NF	NF	NF	#DIV/0!	#VALUE!	#DIV/0!	#DIV/0!	#VALUE!
sp|P56199|ITA1_HUMAN	ITGA1	Integrin alpha-1 OS=Homo sapiens OX=9606 GN=ITGA1 PE=1 SV=2	130.76	3	3	0	0	0	0	3	0	0	0	0	0	0	0	3	380000	NF	NF	NF	NF	NF	#DIV/0!	#VALUE!	#DIV/0!	#DIV/0!	#VALUE!
sp|Q96HP0|DOCK6_HUMAN	DOCK6	Dedicator of cytokinesis protein 6 OS=Homo sapiens OX=9606 GN=DOCK6 PE=1 SV=3	229.41	0	0	2	2	1	1	3	0	0	0	0	0	0	0	2	NF	630000	33000	NF	NF	NF	#DIV/0!	#VALUE!	#DIV/0!	#DIV/0!	#VALUE!
sp|Q15022|SUZ12_HUMAN	SUZ12	Polycomb protein SUZ12 OS=Homo sapiens OX=9606 GN=SUZ12 PE=1 SV=3	83	1	4	1	4	1	2	3	2	3	2	4	2	5	6	5	260000	520000	150000	520000	590000	860000	0.0832155	0.472081	-1.0798	1.0798	-1.08289
sp|P12236|ADT3_HUMAN	SLC25A6	ADP/ATP translocase 3 OS=Homo sapiens OX=9606 GN=SLC25A6 PE=1 SV=4	32.85	1	1	1	2	1	2	3	1	1	2	4	2	6	5	6	10000000	21000000	16000000	8000000	15000000	25000000	0.957431	0.979167	-0.0188923	0.0188923	-0.0303736
sp|Q15424|SAFB1_HUMAN	SAFB	Scaffold attachment factor B1 OS=Homo sapiens OX=9606 GN=SAFB PE=1 SV=4	102.58	1	1	1	1	1	2	3	2	2	2	4	1	3	5	4	110000	110000	230000	360000	580000	750000	0.0260281	0.266272	-1.58456	1.58456	-1.90903
sp|Q9P0L0|VAPA_HUMAN	VAPA	Vesicle-associated membrane protein-associated protein A OS=Homo sapiens OX=9606 GN=VAPA PE=1 SV=3	27.88	1	2	1	2	1	2	3	2	3	1	2	1	1	4	3	1200000	1400000	1400000	1200000	850000	540000	0.0805019	1.5444	-1.09419	1.09419	0.627048
sp|Q99961|SH3G1_HUMAN	SH3GL1	Endophilin-A2 OS=Homo sapiens OX=9606 GN=SH3GL1 PE=1 SV=1	41.46	1	1	2	3	0	0	3	2	2	1	2	1	3	4	3	83000	240000	NF	140000	70000	250000	0.932994	#VALUE!	-0.0301211	0.0301211	#VALUE!
sp|Q13627|DYR1A_HUMAN	DYRK1A	Dual specificity tyrosine-phosphorylation-regulated kinase 1A OS=Homo sapiens OX=9606 GN=DYRK1A PE=1 SV=2	85.53	1	1	1	2	1	1	3	1	2	2	3	2	2	5	3	110000	210000	67000	220000	410000	330000	0.0514306	0.403125	-1.28878	1.28878	-1.3107
sp|O43731|ERD23_HUMAN	KDELR3	ER lumen protein-retaining receptor 3 OS=Homo sapiens OX=9606 GN=KDELR3 PE=1 SV=1	25.01	2	3	1	1	0	0	3	2	2	1	1	2	2	5	3	1500000	600000	NF	680000	330000	810000	0.330918	#VALUE!	-0.480279	0.480279	#VALUE!
sp|Q9NUQ3|TXLNG_HUMAN	TXLNG	Gamma-taxilin OS=Homo sapiens OX=9606 GN=TXLNG PE=1 SV=2	60.55	1	1	1	1	1	1	3	1	1	1	2	2	3	4	3	310000	350000	260000	440000	650000	990000	0.0758428	0.442308	-1.12009	1.12009	-1.17688
sp|Q96A49|SYAP1_HUMAN	SYAP1	Synapse-associated protein 1 OS=Homo sapiens OX=9606 GN=SYAP1 PE=1 SV=1	39.91	1	1	1	1	1	1	3	1	1	1	2	2	2	4	2	75000	130000	91000	170000	330000	290000	0.0315782	0.374684	-1.50061	1.50061	-1.41626
sp|P62913|RL11_HUMAN	RPL11	60S ribosomal protein L11 OS=Homo sapiens OX=9606 GN=RPL11 PE=1 SV=2	20.24	1	1	1	1	1	2	3	1	1	1	1	2	2	4	2	2600000	2600000	4800000	2700000	2800000	5600000	0.775268	0.900901	-0.110548	0.110548	-0.15056
sp|Q9UBD5|ORC3_HUMAN	ORC3	Origin recognition complex subunit 3 OS=Homo sapiens OX=9606 GN=ORC3 PE=1 SV=1	82.2	1	1	1	1	1	2	3	1	1	2	2	1	1	4	2	36000	15000	27000	46000	85000	58000	0.0469736	0.412698	-1.32815	1.32815	-1.27684
sp|P61962|DCAF7_HUMAN	DCAF7	DDB1- and CUL4-associated factor 7 OS=Homo sapiens OX=9606 GN=DCAF7 PE=1 SV=1	38.9	1	1	1	1	1	1	3	1	1	2	2	2	2	5	2	480000	500000	400000	680000	42000000	1800000	0.350078	0.0310252	-0.455835	0.455835	-5.01042
sp|P16152|CBR1_HUMAN	CBR1	Carbonyl reductase [NADPH] 1 OS=Homo sapiens OX=9606 GN=CBR1 PE=1 SV=3	30.36	1	2	1	1	1	2	3	1	1	0	0	2	2	3	2	1100000	82000	510000	360000	NF	520000	0.768889	#VALUE!	-0.114136	0.114136	#VALUE!
sp|Q9Y678|COPG1_HUMAN	COPG1	Coatomer subunit gamma-1 OS=Homo sapiens OX=9606 GN=COPG1 PE=1 SV=1	97.66	1	2	1	1	1	1	3	1	1	1	1	2	2	4	2	200000	98000	110000	190000	95000	370000	0.396695	0.622901	-0.401543	0.401543	-0.682926
sp|Q13442|HAP28_HUMAN	PDAP1	28 kDa heat- and acid-stable phosphoprotein OS=Homo sapiens OX=9606 GN=PDAP1 PE=1 SV=1	20.62	1	1	1	1	1	2	3	2	2	1	1	1	1	4	2	85000	90000	180000	530000	170000	250000	0.155256	0.373684	-0.808952	0.808952	-1.42011
sp|Q9BRP8|PYM1_HUMAN	PYM1	Partner of Y14 and mago OS=Homo sapiens OX=9606 GN=PYM1 PE=1 SV=1	22.64	1	1	1	2	1	1	3	1	1	2	2	1	1	4	2	130000	240000	130000	200000	290000	320000	0.114873	0.617284	-0.93978	0.93978	-0.695994
sp|P27105|STOM_HUMAN	STOM	Stomatin OS=Homo sapiens OX=9606 GN=STOM PE=1 SV=3	31.71	1	1	1	1	1	1	3	0	0	1	2	2	2	3	2	110000	220000	190000	NF	120000	200000	0.813581	#VALUE!	-0.0895992	0.0895992	#VALUE!
sp|P37840|SYUA_HUMAN	SNCA	Alpha-synuclein OS=Homo sapiens OX=9606 GN=SNCA PE=1 SV=1	14.45	1	1	1	1	1	1	3	1	1	2	2	1	1	4	2	310000	310000	550000	600000	850000	690000	0.0405958	0.546729	-1.39152	1.39152	-0.871102
sp|Q8NDT2|RB15B_HUMAN	RBM15B	Putative RNA-binding protein 15B OS=Homo sapiens OX=9606 GN=RBM15B PE=1 SV=3	97.15	1	1	1	2	1	1	3	1	1	2	2	0	0	3	2	150000	280000	91000	130000	220000	NF	0.987671	#VALUE!	-0.00538754	0.00538754	#VALUE!
sp|Q9UID3|VPS51_HUMAN	VPS51	Vacuolar protein sorting-associated protein 51 homolog OS=Homo sapiens OX=9606 GN=VPS51 PE=1 SV=2	85.99	1	1	1	1	1	1	3	1	1	2	2	1	1	4	2	150000	200000	150000	110000	170000	110000	0.231786	1.28205	-0.634913	0.634913	0.358454
sp|O43399|TPD54_HUMAN	TPD52L2	Tumor protein D54 OS=Homo sapiens OX=9606 GN=TPD52L2 PE=1 SV=2	22.22	0	0	2	2	1	2	3	1	1	1	1	1	1	3	2	NF	310000	250000	110000	170000	370000	0.585236	#VALUE!	-0.232669	0.232669	#VALUE!
sp|Q10567|AP1B1_HUMAN	AP1B1	AP-1 complex subunit beta-1 OS=Homo sapiens OX=9606 GN=AP1B1 PE=1 SV=3	104.54	0	0	1	2	2	2	3	1	1	1	1	1	1	3	2	NF	140000	140000	93000	89000	160000	0.4462	#VALUE!	-0.350471	0.350471	#VALUE!
sp|Q13190|STX5_HUMAN	STX5	Syntaxin-5 OS=Homo sapiens OX=9606 GN=STX5 PE=1 SV=2	39.65	0	0	1	1	2	2	3	2	2	0	0	2	2	4	2	NF	160000	190000	900000	NF	1400000	0.0600963	#VALUE!	-1.22115	1.22115	#VALUE!
sp|Q96P47|AGAP3_HUMAN	AGAP3	Arf-GAP with GTPase, ANK repeat and PH domain-containing protein 3 OS=Homo sapiens OX=9606 GN=AGAP3 PE=1 SV=2	94.99	1	1	1	1	1	1	3	0	0	2	2	2	2	4	2	170000	200000	130000	NF	180000	300000	0.251958	#VALUE!	-0.598673	0.598673	#VALUE!
sp|O75529|TAF5L_HUMAN	TAF5L	TAF5-like RNA polymerase II p300/CBP-associated factor-associated factor 65 kDa subunit 5L OS=Homo sapiens OX=9606 GN=TAF5L PE=1 SV=1	66.11	2	2	0	0	1	2	3	1	1	1	1	1	1	3	2	160000	NF	51000	80000	51000	170000	0.938396	#VALUE!	-0.0276137	0.0276137	#VALUE!
sp|Q12792|TWF1_HUMAN	TWF1	Twinfilin-1 OS=Homo sapiens OX=9606 GN=TWF1 PE=1 SV=3	40.26	1	1	1	1	1	1	3	1	1	2	2	1	1	4	2	60000	120000	70000	98000	180000	110000	0.219118	0.64433	-0.659322	0.659322	-0.634129
sp|Q5SQN1|SNP47_HUMAN	SNAP47	Synaptosomal-associated protein 47 OS=Homo sapiens OX=9606 GN=SNAP47 PE=1 SV=3	52.53	2	2	0	0	1	1	3	1	1	2	2	1	1	4	2	340000	NF	59000	150000	190000	360000	0.816569	#VALUE!	-0.0880074	0.0880074	#VALUE!
sp|O00560|SDCB1_HUMAN	SDCBP	Syntenin-1 OS=Homo sapiens OX=9606 GN=SDCBP PE=1 SV=1	32.42	1	1	1	1	1	1	3	0	0	2	2	1	1	3	2	500000	420000	45000	NF	320000	570000	0.587474	#VALUE!	-0.231012	0.231012	#VALUE!
sp|Q9Y5J1|UTP18_HUMAN	UTP18	U3 small nucleolar RNA-associated protein 18 homolog OS=Homo sapiens OX=9606 GN=UTP18 PE=1 SV=3	61.96	0	0	2	2	1	2	3	1	1	0	0	1	1	2	2	NF	86000	21000	15000	NF	25000	0.415488	#VALUE!	-0.381442	0.381442	#VALUE!
sp|P78364|PHC1_HUMAN	PHC1	Polyhomeotic-like protein 1 OS=Homo sapiens OX=9606 GN=PHC1 PE=1 SV=3	105.47	1	1	1	1	1	1	3	2	2	1	1	0	0	3	2	77000	56000	43000	180000	110000	NF	0.0589931	#VALUE!	-1.2292	1.2292	#VALUE!
sp|O15550|KDM6A_HUMAN	KDM6A	Lysine-specific demethylase 6A OS=Homo sapiens OX=9606 GN=KDM6A PE=1 SV=2	154.08	2	2	0	0	1	1	3	2	2	0	0	1	1	3	2	110000	NF	52000	150000	NF	110000	0.298783	#VALUE!	-0.524645	0.524645	#VALUE!
sp|Q9H0S4|DDX47_HUMAN	DDX47	Probable ATP-dependent RNA helicase DDX47 OS=Homo sapiens OX=9606 GN=DDX47 PE=1 SV=1	50.61	2	2	1	1	0	0	3	2	2	0	0	1	1	3	2	190000	37000	NF	160000	NF	61000	0.976725	#VALUE!	-0.0102276	0.0102276	#VALUE!
sp|Q13153|PAK1_HUMAN	PAK1	Serine/threonine-protein kinase PAK 1 OS=Homo sapiens OX=9606 GN=PAK1 PE=1 SV=2	60.61	1	1	0	0	2	3	3	1	1	1	1	0	0	2	3	78000	NF	120000	84000	100000	NF	0.784895	#VALUE!	-0.105188	0.105188	#VALUE!
sp|P41227|NAA10_HUMAN	NAA10	N-alpha-acetyltransferase 10 OS=Homo sapiens OX=9606 GN=NAA10 PE=1 SV=1	26.44	2	2	1	1	0	0	3	2	3	0	0	0	0	2	3	500000	340000	NF	710000	NF	NF	#DIV/0!	#VALUE!	#DIV/0!	#DIV/0!	#VALUE!
sp|Q96HS1|PGAM5_HUMAN	PGAM5	Serine/threonine-protein phosphatase PGAM5, mitochondrial OS=Homo sapiens OX=9606 GN=PGAM5 PE=1 SV=2	31.98	1	2	2	4	0	0	3	0	0	0	0	0	0	0	4	42000	610000	NF	NF	NF	NF	#DIV/0!	#VALUE!	#DIV/0!	#DIV/0!	#VALUE!
sp|Q9UHQ9|NB5R1_HUMAN	CYB5R1	NADH-cytochrome b5 reductase 1 OS=Homo sapiens OX=9606 GN=CYB5R1 PE=1 SV=1	34.07	2	2	1	3	0	0	3	0	0	0	0	0	0	0	3	240000	370000	NF	NF	NF	NF	#DIV/0!	#VALUE!	#DIV/0!	#DIV/0!	#VALUE!
sp|P53597|SUCA_HUMAN	SUCLG1	Succinate--CoA ligase [ADP/GDP-forming] subunit alpha, mitochondrial OS=Homo sapiens OX=9606 GN=SUCLG1 PE=1 SV=4	36.23	0	0	2	2	1	2	3	1	1	0	0	0	0	1	2	NF	760000	130000	200000	NF	NF	#DIV/0!	#VALUE!	#DIV/0!	#DIV/0!	#VALUE!
sp|Q8NFQ8|TOIP2_HUMAN	TOR1AIP2	Torsin-1A-interacting protein 2 OS=Homo sapiens OX=9606 GN=TOR1AIP2 PE=1 SV=1	51.23	0	0	2	2	1	1	3	2	2	0	0	0	0	2	2	NF	66000	40000	97000	NF	NF	#DIV/0!	#VALUE!	#DIV/0!	#DIV/0!	#VALUE!
sp|P49815|TSC2_HUMAN	TSC2	Tuberin OS=Homo sapiens OX=9606 GN=TSC2 PE=1 SV=2	200.48	2	4	1	1	0	0	3	0	0	0	0	0	0	0	4	55000	25000	NF	NF	NF	NF	#DIV/0!	#VALUE!	#DIV/0!	#DIV/0!	#VALUE!
tr|C9J6P4|C9J6P4_HUMAN	ZC3HAV1	Zinc finger CCCH-type antiviral protein 1 OS=Homo sapiens OX=9606 GN=ZC3HAV1 PE=1 SV=1	114.01	0	0	1	1	2	3	3	1	1	0	0	0	0	1	3	NF	67000	250000	56000	NF	NF	#DIV/0!	#VALUE!	#DIV/0!	#DIV/0!	#VALUE!
sp|P21397|AOFA_HUMAN	MAOA	Amine oxidase [flavin-containing] A OS=Homo sapiens OX=9606 GN=MAOA PE=1 SV=1	59.64	1	2	1	1	1	1	3	0	0	1	1	0	0	1	2	440000	400000	350000	NF	1400000	NF	#DIV/0!	#VALUE!	#DIV/0!	#DIV/0!	#VALUE!
sp|Q2M389|WASC4_HUMAN	WASHC4	WASH complex subunit 4 OS=Homo sapiens OX=9606 GN=WASHC4 PE=1 SV=2	136.32	0	0	1	1	2	2	3	1	1	0	0	1	1	2	2	NF	63000	77000	37000	NF	55000	0.169943	#VALUE!	-0.769698	0.769698	#VALUE!
sp|Q8WXI2|CNKR2_HUMAN	CNKSR2	Connector enhancer of kinase suppressor of ras 2 OS=Homo sapiens OX=9606 GN=CNKSR2 PE=1 SV=1	117.46	1	2	0	0	2	3	3	0	0	0	0	0	0	0	3	180000	NF	200000	NF	NF	NF	#DIV/0!	#VALUE!	#DIV/0!	#DIV/0!	#VALUE!
sp|Q14738|2A5D_HUMAN	PPP2R5D	Serine/threonine-protein phosphatase 2A 56 kDa regulatory subunit delta isoform OS=Homo sapiens OX=9606 GN=PPP2R5D PE=1 SV=1	69.95	2	2	0	0	1	1	3	1	1	0	0	1	1	2	2	350000	NF	65000	94000	NF	110000	0.536776	#VALUE!	-0.270207	0.270207	#VALUE!
tr|H7C3C4|H7C3C4_HUMAN	SLC4A7	Anion exchange protein (Fragment) OS=Homo sapiens OX=9606 GN=SLC4A7 PE=1 SV=1	89.79	0	0	2	2	1	1	3	0	0	0	0	1	2	1	2	NF	620000	100000	NF	NF	400000	#DIV/0!	#VALUE!	#DIV/0!	#DIV/0!	#VALUE!
sp|Q86YN1|DOPP1_HUMAN	DOLPP1	Dolichyldiphosphatase 1 OS=Homo sapiens OX=9606 GN=DOLPP1 PE=2 SV=1	27.01	0	0	2	2	1	1	3	1	1	0	0	1	1	2	2	NF	120000	28000	74000	NF	90000	0.879723	#VALUE!	-0.055654	0.055654	#VALUE!
sp|O95757|HS74L_HUMAN	HSPA4L	Heat shock 70 kDa protein 4L OS=Homo sapiens OX=9606 GN=HSPA4L PE=1 SV=3	94.45	1	1	1	1	1	1	3	1	2	0	0	0	0	1	2	110000	540000	94000	200000	NF	NF	#DIV/0!	#VALUE!	#DIV/0!	#DIV/0!	#VALUE!
sp|P11274|BCR_HUMAN	BCR	Breakpoint cluster region protein OS=Homo sapiens OX=9606 GN=BCR PE=1 SV=2	142.73	1	1	1	1	1	2	3	0	0	0	0	1	1	1	2	140000	110000	55000	NF	NF	92000	#DIV/0!	#VALUE!	#DIV/0!	#DIV/0!	#VALUE!
sp|Q969T9|WBP2_HUMAN	WBP2	WW domain-binding protein 2 OS=Homo sapiens OX=9606 GN=WBP2 PE=1 SV=1	28.07	2	2	1	2	0	0	3	0	0	0	0	1	1	1	2	330000	330000	NF	NF	NF	230000	#DIV/0!	#VALUE!	#DIV/0!	#DIV/0!	#VALUE!
sp|Q15836|VAMP3_HUMAN	VAMP3	Vesicle-associated membrane protein 3 OS=Homo sapiens OX=9606 GN=VAMP3 PE=1 SV=3	11.3	2	2	0	0	1	1	3	1	1	0	0	0	0	1	2	230000	NF	210000	110000	NF	NF	#DIV/0!	#VALUE!	#DIV/0!	#DIV/0!	#VALUE!
sp|P08183|MDR1_HUMAN	ABCB1	ATP-dependent translocase ABCB1 OS=Homo sapiens OX=9606 GN=ABCB1 PE=1 SV=3	141.39	0	0	1	2	2	2	3	0	0	0	0	0	0	0	2	NF	160000	130000	NF	NF	NF	#DIV/0!	#VALUE!	#DIV/0!	#DIV/0!	#VALUE!
sp|Q9P246|STIM2_HUMAN	STIM2	Stromal interaction molecule 2 OS=Homo sapiens OX=9606 GN=STIM2 PE=1 SV=2	83.92	0	0	1	1	2	2	3	0	0	0	0	1	1	1	2	NF	97000	150000	NF	NF	140000	#DIV/0!	#VALUE!	#DIV/0!	#DIV/0!	#VALUE!
sp|Q96GC9|VMP1_HUMAN	VMP1	Vacuole membrane protein 1 OS=Homo sapiens OX=9606 GN=VMP1 PE=1 SV=1	46.21	2	2	0	0	1	1	3	0	0	1	1	0	0	1	2	270000	NF	250000	NF	140000	NF	#DIV/0!	#VALUE!	#DIV/0!	#DIV/0!	#VALUE!
sp|Q12800|TFCP2_HUMAN	TFCP2	Alpha-globin transcription factor CP2 OS=Homo sapiens OX=9606 GN=TFCP2 PE=1 SV=2	57.22	1	1	1	2	1	1	3	0	0	0	0	0	0	0	2	280000	230000	63000	NF	NF	NF	#DIV/0!	#VALUE!	#DIV/0!	#DIV/0!	#VALUE!
sp|Q9BR76|COR1B_HUMAN	CORO1B	Coronin-1B OS=Homo sapiens OX=9606 GN=CORO1B PE=1 SV=1	54.2	1	2	1	1	1	1	3	0	0	0	0	0	0	0	2	210000	110000	40000	NF	NF	NF	#DIV/0!	#VALUE!	#DIV/0!	#DIV/0!	#VALUE!
sp|Q9H0E2|TOLIP_HUMAN	TOLLIP	Toll-interacting protein OS=Homo sapiens OX=9606 GN=TOLLIP PE=1 SV=1	30.26	2	2	1	1	0	0	3	0	0	1	1	0	0	1	2	1200000	610000	NF	NF	99000	NF	#DIV/0!	#VALUE!	#DIV/0!	#DIV/0!	#VALUE!
sp|P20645|MPRD_HUMAN	M6PR	Cation-dependent mannose-6-phosphate receptor OS=Homo sapiens OX=9606 GN=M6PR PE=1 SV=1	30.97	0	0	1	1	2	2	3	0	0	1	1	0	0	1	2	NF	130000	190000	NF	77000	NF	#DIV/0!	#VALUE!	#DIV/0!	#DIV/0!	#VALUE!
sp|Q9Y6R1|S4A4_HUMAN	SLC4A4	Electrogenic sodium bicarbonate cotransporter 1 OS=Homo sapiens OX=9606 GN=SLC4A4 PE=1 SV=1	121.38	1	1	0	0	2	3	3	0	0	0	0	0	0	0	3	25000	NF	70000	NF	NF	NF	#DIV/0!	#VALUE!	#DIV/0!	#DIV/0!	#VALUE!
sp|Q6XZF7|DNMBP_HUMAN	DNMBP	Dynamin-binding protein OS=Homo sapiens OX=9606 GN=DNMBP PE=1 SV=1	177.24	1	1	0	0	2	3	3	0	0	0	0	0	0	0	3	68000	NF	190000	NF	NF	NF	#DIV/0!	#VALUE!	#DIV/0!	#DIV/0!	#VALUE!
sp|Q66K14|TBC9B_HUMAN	TBC1D9B	TBC1 domain family member 9B OS=Homo sapiens OX=9606 GN=TBC1D9B PE=1 SV=3	140.44	0	0	2	2	1	1	3	0	0	1	1	0	0	1	2	NF	120000	68000	NF	42000	NF	#DIV/0!	#VALUE!	#DIV/0!	#DIV/0!	#VALUE!
sp|P61225|RAP2B_HUMAN	RAP2B	Ras-related protein Rap-2b OS=Homo sapiens OX=9606 GN=RAP2B PE=1 SV=1	20.49	2	3	0	0	1	1	3	0	0	0	0	0	0	0	3	1000000	NF	630000	NF	NF	NF	#DIV/0!	#VALUE!	#DIV/0!	#DIV/0!	#VALUE!
sp|Q8N122|RPTOR_HUMAN	RPTOR	Regulatory-associated protein of mTOR OS=Homo sapiens OX=9606 GN=RPTOR PE=1 SV=1	148.94	0	0	1	1	2	2	3	0	0	0	0	1	1	1	2	NF	130000	120000	NF	NF	210000	#DIV/0!	#VALUE!	#DIV/0!	#DIV/0!	#VALUE!
sp|O95721|SNP29_HUMAN	SNAP29	Synaptosomal-associated protein 29 OS=Homo sapiens OX=9606 GN=SNAP29 PE=1 SV=1	28.95	0	0	2	3	1	1	3	0	0	0	0	0	0	0	3	NF	680000	350000	NF	NF	NF	#DIV/0!	#VALUE!	#DIV/0!	#DIV/0!	#VALUE!
sp|P40429|RL13A_HUMAN	RPL13A	60S ribosomal protein L13a OS=Homo sapiens OX=9606 GN=RPL13A PE=1 SV=2	23.56	1	1	2	2	0	0	3	1	1	0	0	0	0	1	2	1900000	3100000	NF	1800000	NF	NF	#DIV/0!	#VALUE!	#DIV/0!	#DIV/0!	#VALUE!
sp|A8MVW0|F1712_HUMAN	FAM171A2	Protein FAM171A2 OS=Homo sapiens OX=9606 GN=FAM171A2 PE=1 SV=1	87.38	2	2	0	0	1	1	3	0	0	0	0	0	0	0	2	140000	NF	64000	NF	NF	NF	#DIV/0!	#VALUE!	#DIV/0!	#DIV/0!	#VALUE!
sp|Q6ZVM7|TM1L2_HUMAN	TOM1L2	TOM1-like protein 2 OS=Homo sapiens OX=9606 GN=TOM1L2 PE=1 SV=1	55.52	2	2	0	0	1	1	3	0	0	0	0	0	0	0	2	440000	NF	210000	NF	NF	NF	#DIV/0!	#VALUE!	#DIV/0!	#DIV/0!	#VALUE!
sp|Q8IW35|CEP97_HUMAN	CEP97	Centrosomal protein of 97 kDa OS=Homo sapiens OX=9606 GN=CEP97 PE=1 SV=1	96.92	0	0	1	1	2	2	3	0	0	0	0	0	0	0	2	NF	92000	140000	NF	NF	NF	#DIV/0!	#VALUE!	#DIV/0!	#DIV/0!	#VALUE!
sp|O60266|ADCY3_HUMAN	ADCY3	Adenylate cyclase type 3 OS=Homo sapiens OX=9606 GN=ADCY3 PE=1 SV=3	128.88	0	0	2	2	1	1	3	0	0	0	0	0	0	0	2	NF	500000	57000	NF	NF	NF	#DIV/0!	#VALUE!	#DIV/0!	#DIV/0!	#VALUE!
sp|Q9UJ41|RABX5_HUMAN	RABGEF1	Rab5 GDP/GTP exchange factor OS=Homo sapiens OX=9606 GN=RABGEF1 PE=1 SV=3	56.85	0	0	2	2	1	1	3	0	0	0	0	0	0	0	2	NF	130000	57000	NF	NF	NF	#DIV/0!	#VALUE!	#DIV/0!	#DIV/0!	#VALUE!
sp|Q9NQ66|PLCB1_HUMAN	PLCB1	1-phosphatidylinositol 4,5-bisphosphate phosphodiesterase beta-1 OS=Homo sapiens OX=9606 GN=PLCB1 PE=1 SV=1	138.48	2	2	0	0	1	1	3	0	0	0	0	0	0	0	2	110000	NF	26000	NF	NF	NF	#DIV/0!	#VALUE!	#DIV/0!	#DIV/0!	#VALUE!
sp|Q8IYJ1|CPNE9_HUMAN	CPNE9	Copine-9 OS=Homo sapiens OX=9606 GN=CPNE9 PE=1 SV=3	61.83	2	2	0	0	1	1	3	0	0	0	0	0	0	0	2	1200000	NF	6100000	NF	NF	NF	#DIV/0!	#VALUE!	#DIV/0!	#DIV/0!	#VALUE!
sp|O75096|LRP4_HUMAN	LRP4	Low-density lipoprotein receptor-related protein 4 OS=Homo sapiens OX=9606 GN=LRP4 PE=1 SV=4	211.91	1	1	2	2	0	0	3	0	0	0	0	0	0	0	2	77000	1100000	NF	NF	NF	NF	#DIV/0!	#VALUE!	#DIV/0!	#DIV/0!	#VALUE!
sp|Q96HY6|DDRGK_HUMAN	DDRGK1	DDRGK domain-containing protein 1 OS=Homo sapiens OX=9606 GN=DDRGK1 PE=1 SV=2	35.59	0	0	2	2	1	1	3	0	0	0	0	0	0	0	2	NF	62000	10000	NF	NF	NF	#DIV/0!	#VALUE!	#DIV/0!	#DIV/0!	#VALUE!
sp|P78348|ASIC1_HUMAN	ASIC1	Acid-sensing ion channel 1 OS=Homo sapiens OX=9606 GN=ASIC1 PE=1 SV=3	59.87	1	1	1	1	1	1	3	0	0	0	0	0	0	0	1	40000	300000	160000	NF	NF	NF	#DIV/0!	#VALUE!	#DIV/0!	#DIV/0!	#VALUE!
sp|Q86YT6|MIB1_HUMAN	MIB1	E3 ubiquitin-protein ligase MIB1 OS=Homo sapiens OX=9606 GN=MIB1 PE=1 SV=1	110.07	2	2	0	0	1	1	3	0	0	0	0	0	0	0	2	150000	NF	130000	NF	NF	NF	#DIV/0!	#VALUE!	#DIV/0!	#DIV/0!	#VALUE!
sp|Q86T03|PP4P1_HUMAN	PIP4P1	Type 1 phosphatidylinositol 4,5-bisphosphate 4-phosphatase OS=Homo sapiens OX=9606 GN=PIP4P1 PE=1 SV=1	29.45	0	0	2	2	1	1	3	0	0	0	0	0	0	0	2	NF	830000	280000	NF	NF	NF	#DIV/0!	#VALUE!	#DIV/0!	#DIV/0!	#VALUE!
sp|P05026|AT1B1_HUMAN	ATP1B1	Sodium/potassium-transporting ATPase subunit beta-1 OS=Homo sapiens OX=9606 GN=ATP1B1 PE=1 SV=1	35.04	1	1	2	2	0	0	3	0	0	0	0	0	0	0	2	530000	890000	NF	NF	NF	NF	#DIV/0!	#VALUE!	#DIV/0!	#DIV/0!	#VALUE!
sp|O94854|K0754_HUMAN	MACF1	Microtubule-actin cross-linking factor 1, isoforms 6/7 OS=Homo sapiens OX=9606 GN=MACF1 PE=2 SV=5	388.43	1	1	0	0	2	2	3	0	0	0	0	0	0	0	2	130000	NF	180000	NF	NF	NF	#DIV/0!	#VALUE!	#DIV/0!	#DIV/0!	#VALUE!
sp|O43306|ADCY6_HUMAN	ADCY6	Adenylate cyclase type 6 OS=Homo sapiens OX=9606 GN=ADCY6 PE=1 SV=2	130.53	1	1	2	2	0	0	3	0	0	0	0	0	0	0	2	110000	240000	NF	NF	NF	NF	#DIV/0!	#VALUE!	#DIV/0!	#DIV/0!	#VALUE!
sp|P22413|ENPP1_HUMAN	ENPP1	Ectonucleotide pyrophosphatase/phosphodiesterase family member 1 OS=Homo sapiens OX=9606 GN=ENPP1 PE=1 SV=2	104.86	1	1	0	0	2	2	3	0	0	0	0	0	0	0	2	92000	NF	49000	NF	NF	NF	#DIV/0!	#VALUE!	#DIV/0!	#DIV/0!	#VALUE!
sp|Q8N4T4|ARG39_HUMAN	ARHGEF39	Rho guanine nucleotide exchange factor 39 OS=Homo sapiens OX=9606 GN=ARHGEF39 PE=1 SV=1	38.27	1	1	2	2	0	0	3	0	0	0	0	0	0	0	2	130000	160000	NF	NF	NF	NF	#DIV/0!	#VALUE!	#DIV/0!	#DIV/0!	#VALUE!
sp|Q6ZWJ1|STXB4_HUMAN	STXBP4	Syntaxin-binding protein 4 OS=Homo sapiens OX=9606 GN=STXBP4 PE=1 SV=2	61.62	0	0	2	2	1	1	3	0	0	0	0	0	0	0	2	NF	530000	410000	NF	NF	NF	#DIV/0!	#VALUE!	#DIV/0!	#DIV/0!	#VALUE!
sp|Q9UNQ2|DIM1_HUMAN	DIMT1	Probable dimethyladenosine transferase OS=Homo sapiens OX=9606 GN=DIMT1 PE=1 SV=1	35.21	1	1	0	0	2	2	3	0	0	0	0	0	0	0	2	85000	NF	340000	NF	NF	NF	#DIV/0!	#VALUE!	#DIV/0!	#DIV/0!	#VALUE!
sp|Q13131|AAPK1_HUMAN	PRKAA1	5'-AMP-activated protein kinase catalytic subunit alpha-1 OS=Homo sapiens OX=9606 GN=PRKAA1 PE=1 SV=4	63.97	2	2	0	0	1	1	3	0	0	0	0	0	0	0	2	480000	NF	110000	NF	NF	NF	#DIV/0!	#VALUE!	#DIV/0!	#DIV/0!	#VALUE!
sp|O95219|SNX4_HUMAN	SNX4	Sorting nexin-4 OS=Homo sapiens OX=9606 GN=SNX4 PE=1 SV=1	51.88	2	2	0	0	1	1	3	0	0	0	0	0	0	0	2	220000	NF	75000	NF	NF	NF	#DIV/0!	#VALUE!	#DIV/0!	#DIV/0!	#VALUE!
sp|Q9UQB3|CTND2_HUMAN	CTNND2	Catenin delta-2 OS=Homo sapiens OX=9606 GN=CTNND2 PE=1 SV=3	132.57	1	1	0	0	2	2	3	0	0	0	0	0	0	0	2	94000	NF	130000	NF	NF	NF	#DIV/0!	#VALUE!	#DIV/0!	#DIV/0!	#VALUE!
sp|Q9H813|PACC1_HUMAN	PACC1	Proton-activated chloride channel OS=Homo sapiens OX=9606 GN=PACC1 PE=1 SV=1	40.02	2	2	0	0	1	1	3	0	0	0	0	0	0	0	2	180000	NF	75000	NF	NF	NF	#DIV/0!	#VALUE!	#DIV/0!	#DIV/0!	#VALUE!
sp|Q9UQB8|BAIP2_HUMAN	BAIAP2	Brain-specific angiogenesis inhibitor 1-associated protein 2 OS=Homo sapiens OX=9606 GN=BAIAP2 PE=1 SV=1	60.83	2	2	0	0	1	1	3	0	0	0	0	0	0	0	2	830000	NF	370000	NF	NF	NF	#DIV/0!	#VALUE!	#DIV/0!	#DIV/0!	#VALUE!
sp|P52594|AGFG1_HUMAN	AGFG1	Arf-GAP domain and FG repeat-containing protein 1 OS=Homo sapiens OX=9606 GN=AGFG1 PE=1 SV=2	58.22	0	0	1	1	2	2	3	0	0	0	0	0	0	0	2	NF	290000	440000	NF	NF	NF	#DIV/0!	#VALUE!	#DIV/0!	#DIV/0!	#VALUE!
tr|A0A087X2C4|A0A087X2C4_HUMAN	PCDH7	Protocadherin-7 OS=Homo sapiens OX=9606 GN=PCDH7 PE=1 SV=2	138.18	1	1	2	2	0	0	3	0	0	0	0	0	0	0	2	1600000	3100000	NF	NF	NF	NF	#DIV/0!	#VALUE!	#DIV/0!	#DIV/0!	#VALUE!
sp|P30048|PRDX3_HUMAN	PRDX3	Thioredoxin-dependent peroxide reductase, mitochondrial OS=Homo sapiens OX=9606 GN=PRDX3 PE=1 SV=3	27.68	1	1	2	2	0	0	3	0	0	0	0	0	0	0	2	1000000	1500000	NF	NF	NF	NF	#DIV/0!	#VALUE!	#DIV/0!	#DIV/0!	#VALUE!
sp|O96005|CLPT1_HUMAN	CLPTM1	Putative lipid scramblase CLPTM1 OS=Homo sapiens OX=9606 GN=CLPTM1 PE=1 SV=1	76.05	1	1	2	2	0	0	3	0	0	0	0	0	0	0	2	25000	240000	NF	NF	NF	NF	#DIV/0!	#VALUE!	#DIV/0!	#DIV/0!	#VALUE!
sp|Q9BPX3|CND3_HUMAN	NCAPG	Condensin complex subunit 3 OS=Homo sapiens OX=9606 GN=NCAPG PE=1 SV=1	114.26	2	2	0	0	1	1	3	0	0	0	0	0	0	0	2	330000	NF	89000	NF	NF	NF	#DIV/0!	#VALUE!	#DIV/0!	#DIV/0!	#VALUE!
SAV_STRAV		Streptavidin precursor - Streptomyces avidinii.	18.82	1	37	1	48	1	33	3	1	27	1	50	1	58	3	58	1800000000	1500000000	980000000	1100000000	1200000000	1700000000	0.773448	1.07	-0.111569	0.111569	0.0976108
tr|A0A0J9YY18|A0A0J9YY18_HUMAN	EPB41L3	Band 4.1-like protein 3 (Fragment) OS=Homo sapiens OX=9606 GN=EPB41L3 PE=1 SV=1	35.51	1	14	1	16	1	16	3	1	7	1	14	1	14	3	16	15000000	19000000	18000000	1900000	1800000	2900000	0.000268792	7.87879	-3.57058	3.57058	2.97797
sp|P06239|LCK_HUMAN	LCK	Tyrosine-protein kinase Lck OS=Homo sapiens OX=9606 GN=LCK PE=1 SV=6	57.96	1	15	1	17	1	19	3	0	0	0	0	0	0	0	19	10000000	12000000	12000000	NF	NF	NF	#DIV/0!	#VALUE!	#DIV/0!	#DIV/0!	#VALUE!
tr|A0A087WWU8|A0A087WWU8_HUMAN	TPM3	Tropomyosin alpha-3 chain OS=Homo sapiens OX=9606 GN=TPM3 PE=1 SV=1	26.4	1	5	1	6	1	5	3	1	5	1	6	1	6	3	6	1400000	2000000	1700000	1000000	800000	1400000	0.0625083	1.59375	-1.20406	1.20406	0.672425
sp|Q01650|LAT1_HUMAN	SLC7A5	Large neutral amino acids transporter small subunit 1 OS=Homo sapiens OX=9606 GN=SLC7A5 PE=1 SV=2	54.97	1	8	1	10	1	10	3	1	2	0	0	0	0	1	10	750000	890000	970000	78000	NF	NF	#DIV/0!	#VALUE!	#DIV/0!	#DIV/0!	#VALUE!
sp|Q9BQE3|TBA1C_HUMAN	TUBA1C	Tubulin alpha-1C chain OS=Homo sapiens OX=9606 GN=TUBA1C PE=1 SV=1	49.86	1	5	1	5	1	7	3	1	4	1	2	1	5	3	7	410000	610000	730000	370000	100000	460000	0.128273	1.88172	-0.891865	0.891865	0.912052
sp|P09972|ALDOC_HUMAN	ALDOC	Fructose-bisphosphate aldolase C OS=Homo sapiens OX=9606 GN=ALDOC PE=1 SV=2	39.43	1	4	1	2	1	3	3	1	2	1	4	1	4	3	4	900000	580000	1000000	920000	2000000	2500000	0.112416	0.457565	-0.94917	0.94917	-1.12795
sp|P62917|RL8_HUMAN	RPL8	60S ribosomal protein L8 OS=Homo sapiens OX=9606 GN=RPL8 PE=1 SV=2	28.01	1	5	1	5	1	1	3	1	5	1	1	1	1	3	5	830000	690000	130000	480000	83000	120000	0.264393	2.41581	-0.577751	0.577751	1.27251
sp|P61513|RL37A_HUMAN	RPL37A	60S ribosomal protein L37a OS=Homo sapiens OX=9606 GN=RPL37A PE=1 SV=2	10.27	1	2	1	3	1	2	3	1	3	1	3	1	2	3	3	1700000	2200000	990000	2400000	1900000	2000000	0.286877	0.77619	-0.542304	0.542304	-0.365517
sp|A8MTJ3|GNAT3_HUMAN	GNAT3	Guanine nucleotide-binding protein G(t) subunit alpha-3 OS=Homo sapiens OX=9606 GN=GNAT3 PE=2 SV=2	40.33	1	3	1	3	1	3	3	1	2	1	2	1	2	3	3	30000000	37000000	26000000	5800000	4000000	5500000	0.00136305	6.07843	-2.86549	2.86549	2.6037
sp|P14649|MYL6B_HUMAN	MYL6B	Myosin light chain 6B OS=Homo sapiens OX=9606 GN=MYL6B PE=1 SV=1	22.75	1	3	1	4	1	4	3	1	2	1	1	0	0	2	4	4000000	6400000	5200000	740000	480000	NF	0.0145627	#VALUE!	-1.83676	1.83676	#VALUE!
sp|P61247|RS3A_HUMAN	RPS3A	40S ribosomal protein S3a OS=Homo sapiens OX=9606 GN=RPS3A PE=1 SV=2	29.93	1	1	1	2	1	1	3	1	3	1	3	1	3	3	3	610000	1400000	440000	2300000	2000000	3800000	0.0404481	0.302469	-1.3931	1.3931	-1.72514
sp|P50914|RL14_HUMAN	RPL14	60S ribosomal protein L14 OS=Homo sapiens OX=9606 GN=RPL14 PE=1 SV=4	23.42	1	2	1	2	1	1	3	1	2	1	2	1	2	3	2	10000000	11000000	3300000	9700000	7500000	11000000	0.646311	0.861702	-0.189558	0.189558	-0.214739
tr|K7EPT8|K7EPT8_HUMAN	GFAP	Glial fibrillary acidic protein (Fragment) OS=Homo sapiens OX=9606 GN=GFAP PE=1 SV=2	8.37	1	2	1	2	1	3	3	1	1	1	2	1	1	3	3	11000000	4700000	22000000	1500000	3100000	1300000	0.105581	6.38983	-0.976413	0.976413	2.67578
sp|P54753|EPHB3_HUMAN	EPHB3	Ephrin type-B receptor 3 OS=Homo sapiens OX=9606 GN=EPHB3 PE=1 SV=2	110.26	1	2	1	3	1	2	3	1	1	1	1	1	1	3	3	1300000	2000000	640000	100000	140000	210000	0.0418502	8.75556	-1.3783	1.3783	3.1302
sp|Q01804|OTUD4_HUMAN	OTUD4	OTU domain-containing protein 4 OS=Homo sapiens OX=9606 GN=OTUD4 PE=1 SV=4	123.97	1	1	1	1	1	2	3	1	2	1	3	1	1	3	3	54000	67000	160000	230000	290000	150000	0.069035	0.419403	-1.16093	1.16093	-1.25359
sp|Q14677|EPN4_HUMAN	CLINT1	Clathrin interactor 1 OS=Homo sapiens OX=9606 GN=CLINT1 PE=1 SV=1	68.22	1	2	1	1	1	2	3	1	1	1	1	1	2	3	2	330000	130000	180000	93000	110000	230000	0.403659	1.47806	-0.393986	0.393986	0.563705
sp|O15260|SURF4_HUMAN	SURF4	Surfeit locus protein 4 OS=Homo sapiens OX=9606 GN=SURF4 PE=1 SV=3	30.37	1	2	1	2	1	2	3	1	1	0	0	1	1	2	2	1300000	1400000	710000	680000	NF	270000	0.128235	#VALUE!	-0.891993	0.891993	#VALUE!
sp|P60033|CD81_HUMAN	CD81	CD81 antigen OS=Homo sapiens OX=9606 GN=CD81 PE=1 SV=1	25.79	1	1	1	2	1	3	3	0	0	1	1	1	1	2	3	2400000	2900000	5100000	NF	210000	280000	0.0572948	#VALUE!	-1.24189	1.24189	#VALUE!
sp|Q99717|SMAD5_HUMAN	SMAD5	Mothers against decapentaplegic homolog 5 OS=Homo sapiens OX=9606 GN=SMAD5 PE=1 SV=1	52.22	1	3	1	1	1	3	3	1	1	0	0	0	0	1	3	130000	37000	35000	26000	NF	NF	#DIV/0!	#VALUE!	#DIV/0!	#DIV/0!	#VALUE!
tr|C9JA93|C9JA93_HUMAN	TBC1D15	TBC1 domain family member 15 (Fragment) OS=Homo sapiens OX=9606 GN=TBC1D15 PE=1 SV=1	32.12	1	2	1	2	1	1	3	1	1	1	1	1	1	3	2	140000	220000	54000	93000	110000	140000	0.659787	1.207	-0.180596	0.180596	0.271422
sp|Q9GZP4|PITH1_HUMAN	PITHD1	PITH domain-containing protein 1 OS=Homo sapiens OX=9606 GN=PITHD1 PE=1 SV=1	24.16	1	2	1	1	1	2	3	0	0	1	2	1	1	2	2	170000	40000	59000	NF	93000	80000	0.955747	#VALUE!	-0.0196573	0.0196573	#VALUE!
sp|P62314|SMD1_HUMAN	SNRPD1	Small nuclear ribonucleoprotein Sm D1 OS=Homo sapiens OX=9606 GN=SNRPD1 PE=1 SV=1	13.27	1	1	1	1	1	2	3	1	1	1	2	1	1	3	2	53000	41000	46000	140000	40000	140000	0.147904	0.4375	-0.830019	0.830019	-1.19265
sp|Q15800|MSMO1_HUMAN	MSMO1	Methylsterol monooxygenase 1 OS=Homo sapiens OX=9606 GN=MSMO1 PE=1 SV=1	35.19	1	2	1	1	1	2	3	1	1	1	2	0	0	2	2	130000	75000	180000	97000	200000	NF	0.737419	#VALUE!	-0.132286	0.132286	#VALUE!
sp|Q8WUD1|RAB2B_HUMAN	RAB2B	Ras-related protein Rab-2B OS=Homo sapiens OX=9606 GN=RAB2B PE=1 SV=1	24.2	1	3	1	1	1	1	3	1	2	0	0	1	1	2	3	160000	110000	48000	140000	NF	48000	0.838638	#VALUE!	-0.0764253	0.0764253	#VALUE!
sp|Q8IXU6|S35F2_HUMAN	SLC35F2	Solute carrier family 35 member F2 OS=Homo sapiens OX=9606 GN=SLC35F2 PE=1 SV=1	41.18	1	2	1	2	1	1	3	1	1	1	1	1	1	3	2	140000	160000	66000	61000	60000	110000	0.244502	1.58442	-0.611717	0.611717	0.663951
tr|E9PK54|E9PK54_HUMAN	HSPA8	Heat shock cognate 71 kDa protein (Fragment) OS=Homo sapiens OX=9606 GN=HSPA8 PE=1 SV=8	19.94	1	2	1	1	1	1	3	1	1	1	2	1	1	3	2	21000000	9900000	8600000	10000000	18000000	12000000	0.972897	0.9875	-0.0119333	0.0119333	-0.0181473
sp|Q04760|LGUL_HUMAN	GLO1	Lactoylglutathione lyase OS=Homo sapiens OX=9606 GN=GLO1 PE=1 SV=4	20.76	1	1	1	2	1	1	3	1	1	1	1	1	1	3	2	33000	110000	31000	37000	70000	160000	0.528994	0.651685	-0.276549	0.276549	-0.617752
sp|Q8NBT2|SPC24_HUMAN	SPC24	Kinetochore protein Spc24 OS=Homo sapiens OX=9606 GN=SPC24 PE=1 SV=3	22.43	1	2	1	1	1	2	3	1	1	1	1	0	0	2	2	230000	100000	230000	110000	82000	NF	0.209362	#VALUE!	-0.679101	0.679101	#VALUE!
tr|H0YBN6|H0YBN6_HUMAN	CSNK1G3	non-specific serine/threonine protein kinase (Fragment) OS=Homo sapiens OX=9606 GN=CSNK1G3 PE=1 SV=1	19.3	1	2	1	3	1	2	3	0	0	0	0	0	0	0	3	67000	140000	94000	NF	NF	NF	#DIV/0!	#VALUE!	#DIV/0!	#DIV/0!	#VALUE!
sp|A6NKD9|CC85C_HUMAN	CCDC85C	Coiled-coil domain-containing protein 85C OS=Homo sapiens OX=9606 GN=CCDC85C PE=1 SV=1	45.18	1	1	1	2	1	2	3	1	1	0	0	1	1	2	2	93000	210000	140000	41000	NF	85000	0.168444	#VALUE!	-0.773545	0.773545	#VALUE!
sp|P46782|RS5_HUMAN	RPS5	40S ribosomal protein S5 OS=Homo sapiens OX=9606 GN=RPS5 PE=1 SV=4	22.86	1	1	1	1	1	1	3	1	1	1	2	1	1	3	2	53000	79000	30000	71000	600000	150000	0.254762	0.19732	-0.593865	0.593865	-2.34139
sp|Q9Y314|NOSIP_HUMAN	NOSIP	Nitric oxide synthase-interacting protein OS=Homo sapiens OX=9606 GN=NOSIP PE=1 SV=1	33.15	1	2	1	1	1	1	3	1	1	1	1	1	1	3	2	110000	52000	42000	93000	100000	150000	0.170607	0.594752	-0.768004	0.768004	-0.749639
sp|Q9UDY8|MALT1_HUMAN	MALT1	Mucosa-associated lymphoid tissue lymphoma translocation protein 1 OS=Homo sapiens OX=9606 GN=MALT1 PE=1 SV=1	92.21	1	2	1	1	1	1	3	1	1	1	1	1	1	3	2	180000	86000	80000	86000	130000	270000	0.507749	0.711934	-0.294351	0.294351	-0.490184
sp|P46776|RL27A_HUMAN	RPL27A	60S ribosomal protein L27a OS=Homo sapiens OX=9606 GN=RPL27A PE=1 SV=2	16.55	1	2	1	1	1	1	3	1	1	1	1	1	1	3	2	11000000	5100000	3800000	4000000	3700000	5200000	0.360622	1.54264	-0.442948	0.442948	0.625397
sp|Q9UBQ0|VPS29_HUMAN	VPS29	Vacuolar protein sorting-associated protein 29 OS=Homo sapiens OX=9606 GN=VPS29 PE=1 SV=1	20.49	1	2	1	2	1	1	3	0	0	1	1	1	1	2	2	290000	260000	120000	NF	54000	89000	0.114702	#VALUE!	-0.940427	0.940427	#VALUE!
sp|P29320|EPHA3_HUMAN	EPHA3	Ephrin type-A receptor 3 OS=Homo sapiens OX=9606 GN=EPHA3 PE=1 SV=2	110.06	1	2	1	2	1	3	3	0	0	0	0	0	0	0	3	190000	210000	390000	NF	NF	NF	#DIV/0!	#VALUE!	#DIV/0!	#DIV/0!	#VALUE!
sp|P07203|GPX1_HUMAN	GPX1	Glutathione peroxidase 1 OS=Homo sapiens OX=9606 GN=GPX1 PE=1 SV=4	22.08	1	2	1	2	1	1	3	1	1	1	1	0	0	2	2	280000	350000	190000	120000	93000	NF	0.0706288	#VALUE!	-1.15102	1.15102	#VALUE!
sp|Q8TCG1|CIP2A_HUMAN	CIP2A	Protein CIP2A OS=Homo sapiens OX=9606 GN=CIP2A PE=1 SV=2	102.12	1	1	1	1	1	1	3	1	1	1	1	1	1	3	1	65000	43000	22000	45000	19000	63000	0.957918	1.02362	-0.0186716	0.0186716	0.0336831
sp|Q9UI12|VATH_HUMAN	ATP6V1H	V-type proton ATPase subunit H OS=Homo sapiens OX=9606 GN=ATP6V1H PE=1 SV=1	55.85	1	1	1	1	1	1	3	1	1	1	1	1	1	3	1	230000	220000	280000	200000	240000	410000	0.582643	0.858824	-0.234597	0.234597	-0.219566
sp|Q9NX14|NDUBB_HUMAN	NDUFB11	NADH dehydrogenase [ubiquinone] 1 beta subcomplex subunit 11, mitochondrial OS=Homo sapiens OX=9606 GN=NDUFB11 PE=1 SV=1	17.31	1	2	1	2	1	1	3	1	1	0	0	0	0	1	2	120000	100000	93000	91000	NF	NF	#DIV/0!	#VALUE!	#DIV/0!	#DIV/0!	#VALUE!
sp|B7ZAQ6|GPHRA_HUMAN	GPR89A	Golgi pH regulator A OS=Homo sapiens OX=9606 GN=GPR89A PE=1 SV=2	52.88	1	1	1	1	1	1	3	1	1	1	1	1	1	3	1	160000	150000	120000	110000	110000	160000	0.462807	1.13158	-0.3346	0.3346	0.178337
sp|Q03405|UPAR_HUMAN	PLAUR	Urokinase plasminogen activator surface receptor OS=Homo sapiens OX=9606 GN=PLAUR PE=1 SV=1	36.95	1	1	1	1	1	1	3	0	0	1	1	1	2	2	2	1000000	1100000	720000	NF	830000	2800000	0.326955	#VALUE!	-0.485512	0.485512	#VALUE!
sp|Q9Y3E5|PTH2_HUMAN	PTRH2	Peptidyl-tRNA hydrolase 2, mitochondrial OS=Homo sapiens OX=9606 GN=PTRH2 PE=1 SV=1	19.18	1	1	1	1	1	1	3	1	1	1	1	1	1	3	1	120000	590000	330000	130000	140000	250000	0.287097	2	-0.541972	0.541972	1
sp|Q9BT22|ALG1_HUMAN	ALG1	Chitobiosyldiphosphodolichol beta-mannosyltransferase OS=Homo sapiens OX=9606 GN=ALG1 PE=1 SV=2	52.48	1	1	1	1	1	1	3	1	1	1	1	1	1	3	1	250000	240000	130000	150000	130000	260000	0.657541	1.14815	-0.182077	0.182077	0.199309
sp|Q9UEU0|VTI1B_HUMAN	VTI1B	Vesicle transport through interaction with t-SNAREs homolog 1B OS=Homo sapiens OX=9606 GN=VTI1B PE=1 SV=3	26.67	1	1	1	1	1	2	3	1	1	1	1	0	0	2	2	360000	360000	270000	120000	63000	NF	0.0124533	#VALUE!	-1.90472	1.90472	#VALUE!
sp|Q15287|RNPS1_HUMAN	RNPS1	RNA-binding protein with serine-rich domain 1 OS=Homo sapiens OX=9606 GN=RNPS1 PE=1 SV=1	34.19	1	1	1	2	1	1	3	1	1	0	0	1	1	2	2	150000	130000	60000	180000	NF	230000	0.104956	#VALUE!	-0.978993	0.978993	#VALUE!
sp|Q7Z7K6|CENPV_HUMAN	CENPV	Centromere protein V OS=Homo sapiens OX=9606 GN=CENPV PE=1 SV=1	29.93	1	2	1	1	1	1	3	1	1	0	0	1	1	2	2	180000	110000	120000	160000	NF	300000	0.213671	#VALUE!	-0.670254	0.670254	#VALUE!
sp|O00478|BT3A3_HUMAN	BTN3A3	Butyrophilin subfamily 3 member A3 OS=Homo sapiens OX=9606 GN=BTN3A3 PE=1 SV=1	64.96	1	2	1	3	1	1	3	0	0	0	0	0	0	0	3	110000	110000	17000	NF	NF	NF	#DIV/0!	#VALUE!	#DIV/0!	#DIV/0!	#VALUE!
sp|Q9NVE7|PANK4_HUMAN	PANK4	4'-phosphopantetheine phosphatase OS=Homo sapiens OX=9606 GN=PANK4 PE=1 SV=1	85.94	1	2	1	2	1	1	3	0	0	1	1	0	0	1	2	84000	92000	21000	NF	23000	NF	#DIV/0!	#VALUE!	#DIV/0!	#DIV/0!	#VALUE!
tr|H0YD48|H0YD48_HUMAN	PICALM	Phosphatidylinositol-binding clathrin assembly protein (Fragment) OS=Homo sapiens OX=9606 GN=PICALM PE=1 SV=1	27.8	1	1	1	2	1	1	3	0	0	0	0	1	2	1	2	310000	690000	290000	NF	NF	450000	#DIV/0!	#VALUE!	#DIV/0!	#DIV/0!	#VALUE!
tr|J3KN01|J3KN01_HUMAN	AFDN	Afadin OS=Homo sapiens OX=9606 GN=AFDN PE=1 SV=2	205.52	1	1	1	2	1	1	3	1	1	1	1	0	0	2	2	2400000	5400000	1800000	950000	910000	NF	0.212466	#VALUE!	-0.672711	0.672711	#VALUE!
sp|Q7L523|RRAGA_HUMAN	RRAGA	Ras-related GTP-binding protein A OS=Homo sapiens OX=9606 GN=RRAGA PE=1 SV=1	36.54	1	1	1	1	1	1	3	1	1	1	1	1	1	3	1	110000	110000	55000	75000	49000	95000	0.456339	1.25571	-0.340713	0.340713	0.328501
sp|Q9P0U3|SENP1_HUMAN	SENP1	Sentrin-specific protease 1 OS=Homo sapiens OX=9606 GN=SENP1 PE=1 SV=2	73.43	1	2	1	1	1	1	3	0	0	1	2	0	0	1	2	300000	210000	160000	NF	130000	NF	#DIV/0!	#VALUE!	#DIV/0!	#DIV/0!	#VALUE!
sp|P62266|RS23_HUMAN	RPS23	40S ribosomal protein S23 OS=Homo sapiens OX=9606 GN=RPS23 PE=1 SV=3	15.8	1	1	1	1	1	1	3	1	1	1	1	1	1	3	1	3700000	4100000	2100000	3700000	2800000	6100000	0.480803	0.785714	-0.318033	0.318033	-0.347923
sp|P62854|RS26_HUMAN	RPS26	40S ribosomal protein S26 OS=Homo sapiens OX=9606 GN=RPS26 PE=1 SV=3	13.01	1	1	1	1	1	1	3	1	1	1	1	1	1	3	1	1400000	1900000	1300000	1900000	1800000	3200000	0.190995	0.666667	-0.718977	0.718977	-0.584963
sp|P23508|CRCM_HUMAN	MCC	Colorectal mutant cancer protein OS=Homo sapiens OX=9606 GN=MCC PE=1 SV=2	92.97	1	1	1	2	1	1	3	0	0	0	0	1	2	1	2	180000	430000	97000	NF	NF	230000	#DIV/0!	#VALUE!	#DIV/0!	#DIV/0!	#VALUE!
sp|Q3MHD2|LSM12_HUMAN	LSM12	Protein LSM12 OS=Homo sapiens OX=9606 GN=LSM12 PE=1 SV=2	21.69	1	1	1	1	1	1	3	1	1	1	1	1	1	3	1	440000	570000	360000	970000	680000	900000	0.0210649	0.537255	-1.67644	1.67644	-0.896321
sp|Q9NSK0|KLC4_HUMAN	KLC4	Kinesin light chain 4 OS=Homo sapiens OX=9606 GN=KLC4 PE=1 SV=3	68.6	1	2	1	1	1	1	3	0	0	1	1	1	1	2	2	240000	130000	80000	NF	130000	160000	0.940828	#VALUE!	-0.02649	0.02649	#VALUE!
sp|Q9NQT5|EXOS3_HUMAN	EXOSC3	Exosome complex component RRP40 OS=Homo sapiens OX=9606 GN=EXOSC3 PE=1 SV=3	29.55	1	1	1	1	1	1	3	1	1	1	1	1	1	3	1	59000	150000	100000	360000	220000	230000	0.0329401	0.381481	-1.48228	1.48228	-1.39032
sp|Q8N5M1|ATPF2_HUMAN	ATPAF2	ATP synthase mitochondrial F1 complex assembly factor 2 OS=Homo sapiens OX=9606 GN=ATPAF2 PE=1 SV=1	32.75	1	1	1	2	1	1	3	1	2	0	0	0	0	1	2	20000	73000	29000	98000	NF	NF	#DIV/0!	#VALUE!	#DIV/0!	#DIV/0!	#VALUE!
sp|P52565|GDIR1_HUMAN	ARHGDIA	Rho GDP-dissociation inhibitor 1 OS=Homo sapiens OX=9606 GN=ARHGDIA PE=1 SV=3	23.19	1	1	1	1	1	1	3	1	1	1	1	1	1	3	1	300000	470000	280000	280000	320000	540000	0.780874	0.921053	-0.107419	0.107419	-0.118644
sp|Q9HBH5|RDH14_HUMAN	RDH14	Retinol dehydrogenase 14 OS=Homo sapiens OX=9606 GN=RDH14 PE=1 SV=1	36.84	1	1	1	1	1	1	3	1	2	0	0	1	1	2	2	79000	81000	89000	190000	NF	140000	0.0230659	#VALUE!	-1.63703	1.63703	#VALUE!
sp|Q8IXI2|MIRO1_HUMAN	RHOT1	Mitochondrial Rho GTPase 1 OS=Homo sapiens OX=9606 GN=RHOT1 PE=1 SV=2	70.74	1	1	1	1	1	2	3	0	0	1	1	1	1	2	2	17000	22000	30000	NF	22000	37000	0.445814	#VALUE!	-0.350846	0.350846	#VALUE!
sp|Q12893|TM115_HUMAN	TMEM115	Transmembrane protein 115 OS=Homo sapiens OX=9606 GN=TMEM115 PE=1 SV=1	38.17	1	2	1	1	1	1	3	1	1	0	0	1	1	2	2	190000	120000	93000	83000	NF	130000	0.547924	#VALUE!	-0.26128	0.26128	#VALUE!
sp|O15198|SMAD9_HUMAN	SMAD9	Mothers against decapentaplegic homolog 9 OS=Homo sapiens OX=9606 GN=SMAD9 PE=1 SV=1	52.46	1	1	1	1	1	1	3	1	1	1	1	1	1	3	1	920000	1000000	790000	570000	560000	890000	0.138299	1.34158	-0.859181	0.859181	0.423938
sp|Q147X3|NAA30_HUMAN	NAA30	N-alpha-acetyltransferase 30 OS=Homo sapiens OX=9606 GN=NAA30 PE=1 SV=1	39.29	1	2	1	1	1	1	3	1	1	0	0	1	1	2	2	220000	140000	130000	190000	NF	390000	0.224885	#VALUE!	-0.648039	0.648039	#VALUE!
sp|Q8IXB1|DJC10_HUMAN	DNAJC10	DnaJ homolog subfamily C member 10 OS=Homo sapiens OX=9606 GN=DNAJC10 PE=1 SV=2	91.02	1	2	1	1	1	1	3	1	1	1	1	0	0	2	2	110000	79000	44000	100000	43000	NF	0.86167	#VALUE!	-0.0646589	0.0646589	#VALUE!
sp|P62937|PPIA_HUMAN	PPIA	Peptidyl-prolyl cis-trans isomerase A OS=Homo sapiens OX=9606 GN=PPIA PE=1 SV=2	18	1	1	1	1	1	1	3	1	1	1	1	1	1	3	1	1100000	1100000	1000000	1500000	1400000	2000000	0.0397376	0.653061	-1.4008	1.4008	-0.61471
sp|O60684|IMA7_HUMAN	KPNA6	Importin subunit alpha-7 OS=Homo sapiens OX=9606 GN=KPNA6 PE=1 SV=1	59.99	1	1	1	1	1	1	3	1	1	1	1	1	1	3	1	730000	930000	580000	690000	880000	1400000	0.359279	0.754209	-0.444568	0.444568	-0.406964
sp|P84098|RL19_HUMAN	RPL19	60S ribosomal protein L19 OS=Homo sapiens OX=9606 GN=RPL19 PE=1 SV=1	23.45	1	1	1	1	1	1	3	0	0	1	1	1	1	2	1	1600000	1400000	1000000	NF	930000	1600000	0.852689	#VALUE!	-0.0692093	0.0692093	#VALUE!
sp|Q9H845|ACAD9_HUMAN	ACAD9	Complex I assembly factor ACAD9, mitochondrial OS=Homo sapiens OX=9606 GN=ACAD9 PE=1 SV=1	68.72	1	1	1	2	1	1	3	1	1	0	0	0	0	1	2	40000	190000	39000	35000	NF	NF	#DIV/0!	#VALUE!	#DIV/0!	#DIV/0!	#VALUE!
sp|O00506|STK25_HUMAN	STK25	Serine/threonine-protein kinase 25 OS=Homo sapiens OX=9606 GN=STK25 PE=1 SV=1	48.08	1	1	1	1	1	1	3	1	1	1	1	0	0	2	1	450000	430000	750000	460000	300000	NF	0.345639	#VALUE!	-0.461377	0.461377	#VALUE!
sp|Q96S66|CLCC1_HUMAN	CLCC1	Chloride channel CLIC-like protein 1 OS=Homo sapiens OX=9606 GN=CLCC1 PE=1 SV=1	61.98	1	1	1	1	1	1	3	0	0	1	1	1	1	2	1	57000	71000	32000	NF	42000	140000	0.409381	#VALUE!	-0.387873	0.387873	#VALUE!
sp|Q9H0M0|WWP1_HUMAN	WWP1	NEDD4-like E3 ubiquitin-protein ligase WWP1 OS=Homo sapiens OX=9606 GN=WWP1 PE=1 SV=1	105.14	1	1	1	1	1	1	3	0	0	1	1	1	1	2	1	120000	160000	110000	NF	53000	170000	0.724856	#VALUE!	-0.139748	0.139748	#VALUE!
sp|Q7Z4R8|CF120_HUMAN	C6orf120	UPF0669 protein C6orf120 OS=Homo sapiens OX=9606 GN=C6orf120 PE=1 SV=1	20.76	1	1	1	1	1	1	3	0	0	1	1	1	1	2	1	120000	170000	100000	NF	94000	120000	0.479655	#VALUE!	-0.319071	0.319071	#VALUE!
sp|Q9UJC3|HOOK1_HUMAN	HOOK1	Protein Hook homolog 1 OS=Homo sapiens OX=9606 GN=HOOK1 PE=1 SV=2	84.59	1	1	1	1	1	1	3	1	1	0	0	1	1	2	1	120000	160000	130000	130000	NF	140000	0.923406	#VALUE!	-0.0346072	0.0346072	#VALUE!
sp|P37268|FDFT_HUMAN	FDFT1	Squalene synthase OS=Homo sapiens OX=9606 GN=FDFT1 PE=1 SV=1	48.08	1	1	1	1	1	1	3	1	1	1	1	0	0	2	1	220000	250000	210000	310000	280000	NF	0.0374693	#VALUE!	-1.42632	1.42632	#VALUE!
sp|Q96CM3|RUSD4_HUMAN	RPUSD4	Pseudouridylate synthase RPUSD4, mitochondrial OS=Homo sapiens OX=9606 GN=RPUSD4 PE=1 SV=1	42.18	1	2	1	2	1	1	3	0	0	0	0	0	0	0	2	35000	45000	8000	NF	NF	NF	#DIV/0!	#VALUE!	#DIV/0!	#DIV/0!	#VALUE!
sp|P61758|PFD3_HUMAN	VBP1	Prefoldin subunit 3 OS=Homo sapiens OX=9606 GN=VBP1 PE=1 SV=4	22.61	1	1	1	1	1	1	3	1	1	0	0	1	1	2	1	110000	70000	39000	80000	NF	260000	0.271367	#VALUE!	-0.566443	0.566443	#VALUE!
sp|Q14542|S29A2_HUMAN	SLC29A2	Equilibrative nucleoside transporter 2 OS=Homo sapiens OX=9606 GN=SLC29A2 PE=1 SV=3	50.08	1	2	1	1	1	2	3	0	0	0	0	0	0	0	2	100000	81000	170000	NF	NF	NF	#DIV/0!	#VALUE!	#DIV/0!	#DIV/0!	#VALUE!
sp|Q86SQ0|PHLB2_HUMAN	PHLDB2	Pleckstrin homology-like domain family B member 2 OS=Homo sapiens OX=9606 GN=PHLDB2 PE=1 SV=2	142.07	1	1	1	1	1	2	3	0	0	1	1	0	0	1	2	70000	77000	87000	NF	36000	NF	#DIV/0!	#VALUE!	#DIV/0!	#DIV/0!	#VALUE!
sp|Q9BV44|THUM3_HUMAN	THUMPD3	tRNA (guanine(6)-N2)-methyltransferase THUMP3 OS=Homo sapiens OX=9606 GN=THUMPD3 PE=1 SV=1	56.97	1	1	1	1	1	2	3	1	1	0	0	0	0	1	2	46000	32000	40000	77000	NF	NF	#DIV/0!	#VALUE!	#DIV/0!	#DIV/0!	#VALUE!
sp|O94921|CDK14_HUMAN	CDK14	Cyclin-dependent kinase 14 OS=Homo sapiens OX=9606 GN=CDK14 PE=1 SV=3	53.02	1	1	1	1	1	2	3	0	0	0	0	1	1	1	2	1400000	2100000	3200000	NF	NF	870000	#DIV/0!	#VALUE!	#DIV/0!	#DIV/0!	#VALUE!
sp|Q8NEN9|PDZD8_HUMAN	PDZD8	PDZ domain-containing protein 8 OS=Homo sapiens OX=9606 GN=PDZD8 PE=1 SV=1	128.48	1	1	1	1	1	1	3	1	1	0	0	0	0	1	1	240000	380000	230000	330000	NF	NF	#DIV/0!	#VALUE!	#DIV/0!	#DIV/0!	#VALUE!
sp|P58546|MTPN_HUMAN	MTPN	Myotrophin OS=Homo sapiens OX=9606 GN=MTPN PE=1 SV=2	12.89	1	1	1	1	1	1	3	1	1	0	0	0	0	1	1	320000	360000	270000	320000	NF	NF	#DIV/0!	#VALUE!	#DIV/0!	#DIV/0!	#VALUE!
sp|Q5EBL8|PDZ11_HUMAN	PDZD11	PDZ domain-containing protein 11 OS=Homo sapiens OX=9606 GN=PDZD11 PE=1 SV=2	16.12	1	1	1	1	1	1	3	1	1	0	0	0	0	1	1	590000	510000	540000	200000	NF	NF	#DIV/0!	#VALUE!	#DIV/0!	#DIV/0!	#VALUE!
sp|Q86UU1|PHLB1_HUMAN	PHLDB1	Pleckstrin homology-like domain family B member 1 OS=Homo sapiens OX=9606 GN=PHLDB1 PE=1 SV=1	151.07	1	1	1	2	1	1	3	0	0	0	0	0	0	0	2	88000	180000	94000	NF	NF	NF	#DIV/0!	#VALUE!	#DIV/0!	#DIV/0!	#VALUE!
sp|Q9NV96|CC50A_HUMAN	TMEM30A	Cell cycle control protein 50A OS=Homo sapiens OX=9606 GN=TMEM30A PE=1 SV=1	40.66	1	1	1	1	1	2	3	0	0	0	0	0	0	0	2	120000	140000	440000	NF	NF	NF	#DIV/0!	#VALUE!	#DIV/0!	#DIV/0!	#VALUE!
sp|O75882|ATRN_HUMAN	ATRN	Attractin OS=Homo sapiens OX=9606 GN=ATRN PE=1 SV=2	158.43	1	1	1	1	1	2	3	0	0	0	0	0	0	0	2	41000	43000	41000	NF	NF	NF	#DIV/0!	#VALUE!	#DIV/0!	#DIV/0!	#VALUE!
sp|Q9NUQ9|CYRIB_HUMAN	CYRIB	CYFIP-related Rac1 interactor B OS=Homo sapiens OX=9606 GN=CYRIB PE=1 SV=1	36.72	1	1	1	1	1	1	3	0	0	0	0	1	1	1	1	31000	95000	63000	NF	NF	93000	#DIV/0!	#VALUE!	#DIV/0!	#DIV/0!	#VALUE!
tr|A0A5H1ZRS1|A0A5H1ZRS1_HUMAN	PCM1	Pericentriolar material 1 protein OS=Homo sapiens OX=9606 GN=PCM1 PE=1 SV=1	227.59	1	1	1	1	1	1	3	1	1	0	0	0	0	1	1	53000	61000	92000	32000	NF	NF	#DIV/0!	#VALUE!	#DIV/0!	#DIV/0!	#VALUE!
sp|P78356|PI42B_HUMAN	PIP4K2B	Phosphatidylinositol 5-phosphate 4-kinase type-2 beta OS=Homo sapiens OX=9606 GN=PIP4K2B PE=1 SV=1	47.35	1	1	1	1	1	1	3	1	1	0	0	0	0	1	1	170000	220000	180000	120000	NF	NF	#DIV/0!	#VALUE!	#DIV/0!	#DIV/0!	#VALUE!
sp|Q8N5C6|SRBD1_HUMAN	SRBD1	S1 RNA-binding domain-containing protein 1 OS=Homo sapiens OX=9606 GN=SRBD1 PE=1 SV=2	111.71	1	1	1	1	1	1	3	0	0	0	0	1	1	1	1	180000	340000	250000	NF	NF	560000	#DIV/0!	#VALUE!	#DIV/0!	#DIV/0!	#VALUE!
sp|Q9H0N0|RAB6C_HUMAN	RAB6C	Ras-related protein Rab-6C OS=Homo sapiens OX=9606 GN=RAB6C PE=1 SV=2	28.34	1	2	1	1	1	1	3	0	0	0	0	0	0	0	2	240000	220000	76000	NF	NF	NF	#DIV/0!	#VALUE!	#DIV/0!	#DIV/0!	#VALUE!
sp|Q08AE8|SPIR1_HUMAN	SPIRE1	Protein spire homolog 1 OS=Homo sapiens OX=9606 GN=SPIRE1 PE=1 SV=3	85.49	1	2	1	1	1	1	3	0	0	0	0	0	0	0	2	130000	73000	62000	NF	NF	NF	#DIV/0!	#VALUE!	#DIV/0!	#DIV/0!	#VALUE!
sp|O75436|VP26A_HUMAN	VPS26A	Vacuolar protein sorting-associated protein 26A OS=Homo sapiens OX=9606 GN=VPS26A PE=1 SV=2	38.15	1	1	1	1	1	1	3	1	1	0	0	0	0	1	1	220000	270000	250000	140000	NF	NF	#DIV/0!	#VALUE!	#DIV/0!	#DIV/0!	#VALUE!
sp|Q15019|SEPT2_HUMAN	SEPTIN2	Septin-2 OS=Homo sapiens OX=9606 GN=SEPTIN2 PE=1 SV=1	41.46	1	1	1	1	1	1	3	0	0	1	1	0	0	1	1	75000	220000	120000	NF	90000	NF	#DIV/0!	#VALUE!	#DIV/0!	#DIV/0!	#VALUE!
sp|Q9H267|VP33B_HUMAN	VPS33B	Vacuolar protein sorting-associated protein 33B OS=Homo sapiens OX=9606 GN=VPS33B PE=1 SV=2	70.54	1	1	1	1	1	1	3	0	0	0	0	1	1	1	1	110000	100000	110000	NF	NF	140000	#DIV/0!	#VALUE!	#DIV/0!	#DIV/0!	#VALUE!
sp|O60641|AP180_HUMAN	SNAP91	Clathrin coat assembly protein AP180 OS=Homo sapiens OX=9606 GN=SNAP91 PE=1 SV=2	92.44	1	1	1	1	1	1	3	1	1	0	0	0	0	1	1	550000	630000	450000	270000	NF	NF	#DIV/0!	#VALUE!	#DIV/0!	#DIV/0!	#VALUE!
sp|Q96JA1|LRIG1_HUMAN	LRIG1	Leucine-rich repeats and immunoglobulin-like domains protein 1 OS=Homo sapiens OX=9606 GN=LRIG1 PE=1 SV=2	119.04	1	1	1	1	1	2	3	0	0	0	0	0	0	0	2	80000	61000	110000	NF	NF	NF	#DIV/0!	#VALUE!	#DIV/0!	#DIV/0!	#VALUE!
sp|O75907|DGAT1_HUMAN	DGAT1	Diacylglycerol O-acyltransferase 1 OS=Homo sapiens OX=9606 GN=DGAT1 PE=1 SV=2	55.24	1	2	1	1	1	1	3	0	0	0	0	0	0	0	2	74000	43000	53000	NF	NF	NF	#DIV/0!	#VALUE!	#DIV/0!	#DIV/0!	#VALUE!
sp|Q9UBV8|PEF1_HUMAN	PEF1	Peflin OS=Homo sapiens OX=9606 GN=PEF1 PE=1 SV=1	30.36	1	1	1	1	1	1	3	0	0	1	1	0	0	1	1	210000	350000	300000	NF	270000	NF	#DIV/0!	#VALUE!	#DIV/0!	#DIV/0!	#VALUE!
sp|P78352|DLG4_HUMAN	DLG4	Disks large homolog 4 OS=Homo sapiens OX=9606 GN=DLG4 PE=1 SV=3	80.45	1	1	1	1	1	2	3	0	0	0	0	0	0	0	2	840000	1000000	630000	NF	NF	NF	#DIV/0!	#VALUE!	#DIV/0!	#DIV/0!	#VALUE!
tr|A8MQ02|A8MQ02_HUMAN	AFDN	Afadin OS=Homo sapiens OX=9606 GN=AFDN PE=1 SV=2	201.68	1	1	1	1	1	2	3	0	0	0	0	0	0	0	2	300000	230000	340000	NF	NF	NF	#DIV/0!	#VALUE!	#DIV/0!	#DIV/0!	#VALUE!
sp|P52429|DGKE_HUMAN	DGKE	Diacylglycerol kinase epsilon OS=Homo sapiens OX=9606 GN=DGKE PE=1 SV=1	63.88	1	1	1	1	1	1	3	1	1	0	0	0	0	1	1	160000	220000	150000	180000	NF	NF	#DIV/0!	#VALUE!	#DIV/0!	#DIV/0!	#VALUE!
sp|Q3KQU3|MA7D1_HUMAN	MAP7D1	MAP7 domain-containing protein 1 OS=Homo sapiens OX=9606 GN=MAP7D1 PE=1 SV=1	92.76	1	1	1	1	1	1	3	0	0	0	0	1	1	1	1	76000	76000	63000	NF	NF	110000	#DIV/0!	#VALUE!	#DIV/0!	#DIV/0!	#VALUE!
sp|Q00537|CDK17_HUMAN	CDK17	Cyclin-dependent kinase 17 OS=Homo sapiens OX=9606 GN=CDK17 PE=1 SV=2	59.54	1	2	1	1	1	1	3	0	0	0	0	0	0	0	2	140000	110000	71000	NF	NF	NF	#DIV/0!	#VALUE!	#DIV/0!	#DIV/0!	#VALUE!
sp|O95208|EPN2_HUMAN	EPN2	Epsin-2 OS=Homo sapiens OX=9606 GN=EPN2 PE=1 SV=3	68.44	1	1	1	1	1	1	3	1	1	0	0	0	0	1	1	210000	330000	180000	40000	NF	NF	#DIV/0!	#VALUE!	#DIV/0!	#DIV/0!	#VALUE!
sp|Q63ZY3|KANK2_HUMAN	KANK2	KN motif and ankyrin repeat domain-containing protein 2 OS=Homo sapiens OX=9606 GN=KANK2 PE=1 SV=1	91.12	1	1	1	1	1	1	3	1	1	0	0	0	0	1	1	77000	80000	88000	72000	NF	NF	#DIV/0!	#VALUE!	#DIV/0!	#DIV/0!	#VALUE!
sp|P10412|H14_HUMAN	H1-4	Histone H1.4 OS=Homo sapiens OX=9606 GN=H1-4 PE=1 SV=2	21.85	1	1	1	1	1	1	3	1	1	0	0	0	0	1	1	990000	3200000	2600000	1400000	NF	NF	#DIV/0!	#VALUE!	#DIV/0!	#DIV/0!	#VALUE!
sp|Q8IUW5|RELL1_HUMAN	RELL1	RELT-like protein 1 OS=Homo sapiens OX=9606 GN=RELL1 PE=1 SV=1	29.32	1	1	1	1	1	1	3	0	0	0	0	0	0	0	1	190000	250000	220000	NF	NF	NF	#DIV/0!	#VALUE!	#DIV/0!	#DIV/0!	#VALUE!
sp|O14494|PLPP1_HUMAN	PLPP1	Phospholipid phosphatase 1 OS=Homo sapiens OX=9606 GN=PLPP1 PE=1 SV=1	32.14	1	1	1	1	1	1	3	0	0	0	0	0	0	0	1	320000	270000	290000	NF	NF	NF	#DIV/0!	#VALUE!	#DIV/0!	#DIV/0!	#VALUE!
sp|Q8N7R7|CCYL1_HUMAN	CCNYL1	Cyclin-Y-like protein 1 OS=Homo sapiens OX=9606 GN=CCNYL1 PE=1 SV=2	40.68	1	1	1	1	1	1	3	0	0	0	0	0	0	0	1	170000	150000	130000	NF	NF	NF	#DIV/0!	#VALUE!	#DIV/0!	#DIV/0!	#VALUE!
sp|Q13557|KCC2D_HUMAN	CAMK2D	Calcium/calmodulin-dependent protein kinase type II subunit delta OS=Homo sapiens OX=9606 GN=CAMK2D PE=1 SV=3	56.33	1	1	1	1	1	1	3	0	0	0	0	0	0	0	1	310000	290000	310000	NF	NF	NF	#DIV/0!	#VALUE!	#DIV/0!	#DIV/0!	#VALUE!
sp|Q13641|TPBG_HUMAN	TPBG	Trophoblast glycoprotein OS=Homo sapiens OX=9606 GN=TPBG PE=1 SV=1	46	1	1	1	1	1	1	3	0	0	0	0	0	0	0	1	170000	120000	68000	NF	NF	NF	#DIV/0!	#VALUE!	#DIV/0!	#DIV/0!	#VALUE!
sp|P61009|SPCS3_HUMAN	SPCS3	Signal peptidase complex subunit 3 OS=Homo sapiens OX=9606 GN=SPCS3 PE=1 SV=1	20.3	1	1	1	1	1	1	3	0	0	0	0	0	0	0	1	440000	580000	430000	NF	NF	NF	#DIV/0!	#VALUE!	#DIV/0!	#DIV/0!	#VALUE!
sp|O75052|CAPON_HUMAN	NOS1AP	Carboxyl-terminal PDZ ligand of neuronal nitric oxide synthase protein OS=Homo sapiens OX=9606 GN=NOS1AP PE=1 SV=3	56.11	1	1	1	1	1	1	3	0	0	0	0	0	0	0	1	300000	300000	210000	NF	NF	NF	#DIV/0!	#VALUE!	#DIV/0!	#DIV/0!	#VALUE!
sp|P10321|HLAC_HUMAN	HLA-C	HLA class I histocompatibility antigen, C alpha chain OS=Homo sapiens OX=9606 GN=HLA-C PE=1 SV=3	40.62	1	1	1	1	1	1	3	0	0	0	0	0	0	0	1	130000	120000	100000	NF	NF	NF	#DIV/0!	#VALUE!	#DIV/0!	#DIV/0!	#VALUE!
tr|A0A8V8TMN3|A0A8V8TMN3_HUMAN	CCDC8	Coiled-coil domain-containing protein 8 OS=Homo sapiens OX=9606 GN=CCDC8 PE=4 SV=1	67.16	1	1	1	1	1	1	3	0	0	0	0	0	0	0	1	89000	160000	64000	NF	NF	NF	#DIV/0!	#VALUE!	#DIV/0!	#DIV/0!	#VALUE!
sp|Q9H425|CA198_HUMAN	C1orf198	Uncharacterized protein C1orf198 OS=Homo sapiens OX=9606 GN=C1orf198 PE=1 SV=1	36.32	1	1	1	1	1	1	3	0	0	0	0	0	0	0	1	130000	220000	82000	NF	NF	NF	#DIV/0!	#VALUE!	#DIV/0!	#DIV/0!	#VALUE!
sp|P98174|FGD1_HUMAN	FGD1	FYVE, RhoGEF and PH domain-containing protein 1 OS=Homo sapiens OX=9606 GN=FGD1 PE=1 SV=2	106.49	1	1	1	1	1	1	3	0	0	0	0	0	0	0	1	190000	100000	160000	NF	NF	NF	#DIV/0!	#VALUE!	#DIV/0!	#DIV/0!	#VALUE!
sp|P62873|GBB1_HUMAN	GNB1	Guanine nucleotide-binding protein G(I)/G(S)/G(T) subunit beta-1 OS=Homo sapiens OX=9606 GN=GNB1 PE=1 SV=3	37.35	1	1	1	1	1	1	3	0	0	0	0	0	0	0	1	2300000	2500000	1800000	NF	NF	NF	#DIV/0!	#VALUE!	#DIV/0!	#DIV/0!	#VALUE!
sp|Q9UQ13|SHOC2_HUMAN	SHOC2	Leucine-rich repeat protein SHOC-2 OS=Homo sapiens OX=9606 GN=SHOC2 PE=1 SV=2	64.85	1	1	1	1	1	1	3	0	0	0	0	0	0	0	1	160000	160000	160000	NF	NF	NF	#DIV/0!	#VALUE!	#DIV/0!	#DIV/0!	#VALUE!
sp|Q16527|CSRP2_HUMAN	CSRP2	Cysteine and glycine-rich protein 2 OS=Homo sapiens OX=9606 GN=CSRP2 PE=1 SV=3	20.94	1	1	1	1	1	1	3	0	0	0	0	0	0	0	1	220000	470000	390000	NF	NF	NF	#DIV/0!	#VALUE!	#DIV/0!	#DIV/0!	#VALUE!
tr|A0A067XG54|A0A067XG54_HUMAN	ATP11C	Phospholipid-transporting ATPase OS=Homo sapiens OX=9606 GN=ATP11C PE=1 SV=1	127.6	1	1	1	1	1	1	3	0	0	0	0	0	0	0	1	210000	220000	200000	NF	NF	NF	#DIV/0!	#VALUE!	#DIV/0!	#DIV/0!	#VALUE!
sp|A4D1U4|DEN11_HUMAN	DENND11	DENN domain-containing protein 11 OS=Homo sapiens OX=9606 GN=DENND11 PE=1 SV=1	51.41	1	1	1	1	1	1	3	0	0	0	0	0	0	0	1	190000	140000	130000	NF	NF	NF	#DIV/0!	#VALUE!	#DIV/0!	#DIV/0!	#VALUE!
sp|Q9NRZ7|PLCC_HUMAN	AGPAT3	1-acyl-sn-glycerol-3-phosphate acyltransferase gamma OS=Homo sapiens OX=9606 GN=AGPAT3 PE=1 SV=1	43.35	1	1	1	1	1	1	3	0	0	0	0	0	0	0	1	150000	160000	180000	NF	NF	NF	#DIV/0!	#VALUE!	#DIV/0!	#DIV/0!	#VALUE!
tr|H7C2P2|H7C2P2_HUMAN	SDK2	Protein sidekick-2 (Fragment) OS=Homo sapiens OX=9606 GN=SDK2 PE=1 SV=1	146.57	1	1	1	1	1	1	3	0	0	0	0	0	0	0	1	200000	230000	170000	NF	NF	NF	#DIV/0!	#VALUE!	#DIV/0!	#DIV/0!	#VALUE!
sp|P03905|NU4M_HUMAN	MT-ND4	NADH-ubiquinone oxidoreductase chain 4 OS=Homo sapiens OX=9606 GN=MT-ND4 PE=1 SV=1	51.55	1	1	1	1	1	1	3	0	0	0	0	0	0	0	1	170000	180000	100000	NF	NF	NF	#DIV/0!	#VALUE!	#DIV/0!	#DIV/0!	#VALUE!
sp|Q8WTV0|SCRB1_HUMAN	SCARB1	Scavenger receptor class B member 1 OS=Homo sapiens OX=9606 GN=SCARB1 PE=1 SV=1	60.84	1	1	1	1	1	1	3	0	0	0	0	0	0	0	1	1300000	1400000	1600000	NF	NF	NF	#DIV/0!	#VALUE!	#DIV/0!	#DIV/0!	#VALUE!
sp|Q8NHQ9|DDX55_HUMAN	DDX55	ATP-dependent RNA helicase DDX55 OS=Homo sapiens OX=9606 GN=DDX55 PE=1 SV=3	68.5	1	1	1	1	1	1	3	0	0	0	0	0	0	0	1	48000	44000	34000	NF	NF	NF	#DIV/0!	#VALUE!	#DIV/0!	#DIV/0!	#VALUE!
sp|P49589|SYCC_HUMAN	CARS1	Cysteine--tRNA ligase, cytoplasmic OS=Homo sapiens OX=9606 GN=CARS1 PE=1 SV=3	85.42	1	1	1	1	1	1	3	0	0	0	0	0	0	0	1	80000	100000	57000	NF	NF	NF	#DIV/0!	#VALUE!	#DIV/0!	#DIV/0!	#VALUE!
sp|P05107|ITB2_HUMAN	ITGB2	Integrin beta-2 OS=Homo sapiens OX=9606 GN=ITGB2 PE=1 SV=2	84.73	1	1	1	1	1	1	3	0	0	0	0	0	0	0	1	2800000	2800000	3600000	NF	NF	NF	#DIV/0!	#VALUE!	#DIV/0!	#DIV/0!	#VALUE!
sp|P12270|TPR_HUMAN	TPR	Nucleoprotein TPR OS=Homo sapiens OX=9606 GN=TPR PE=1 SV=3	267.13	2	2	0	0	0	0	2	31	33	21	22	19	21	71	33	220000	NF	NF	21000000	12000000	19000000	#DIV/0!	#VALUE!	#DIV/0!	#DIV/0!	#VALUE!
sp|P51610|HCFC1_HUMAN	HCFC1	Host cell factor 1 OS=Homo sapiens OX=9606 GN=HCFC1 PE=1 SV=2	208.6	1	1	1	1	0	0	2	6	6	8	8	8	9	22	9	89000	91000	NF	2000000	2500000	1500000	0.0143826	#VALUE!	-1.84216	1.84216	#VALUE!
sp|P51531|SMCA2_HUMAN	SMARCA2	Probable global transcription activator SNF2L2 OS=Homo sapiens OX=9606 GN=SMARCA2 PE=1 SV=2	181.17	0	0	1	1	1	1	2	9	12	8	9	8	10	25	12	NF	210000	150000	6300000	4100000	6700000	0.0131879	#VALUE!	-1.87983	1.87983	#VALUE!
sp|Q9HAV4|XPO5_HUMAN	XPO5	Exportin-5 OS=Homo sapiens OX=9606 GN=XPO5 PE=1 SV=1	136.22	0	0	0	0	2	2	2	5	7	6	8	7	8	18	8	NF	NF	530000	1300000	640000	2000000	#DIV/0!	#VALUE!	#DIV/0!	#DIV/0!	#VALUE!
sp|Q9Y5B9|SP16H_HUMAN	SUPT16H	FACT complex subunit SPT16 OS=Homo sapiens OX=9606 GN=SUPT16H PE=1 SV=1	119.84	2	2	0	0	0	0	2	9	16	7	11	8	12	24	16	210000	NF	NF	4200000	2500000	5800000	#DIV/0!	#VALUE!	#DIV/0!	#DIV/0!	#VALUE!
sp|P49756|RBM25_HUMAN	RBM25	RNA-binding protein 25 OS=Homo sapiens OX=9606 GN=RBM25 PE=1 SV=3	100.12	1	1	0	0	1	1	2	7	13	8	13	7	19	22	19	33000	NF	66000	3600000	2500000	4100000	0.011886	#VALUE!	-1.92496	1.92496	#VALUE!
sp|P26368|U2AF2_HUMAN	U2AF2	Splicing factor U2AF 65 kDa subunit OS=Homo sapiens OX=9606 GN=U2AF2 PE=1 SV=4	53.47	0	0	1	1	1	1	2	7	7	4	4	6	7	17	7	NF	200000	89000	2300000	1500000	2900000	0.0284234	#VALUE!	-1.54632	1.54632	#VALUE!
sp|Q96ST3|SIN3A_HUMAN	SIN3A	Paired amphipathic helix protein Sin3a OS=Homo sapiens OX=9606 GN=SIN3A PE=1 SV=2	145.08	0	0	1	1	1	1	2	4	4	4	4	7	7	15	7	NF	57000	24000	1600000	1700000	4000000	0.0990075	#VALUE!	-1.00433	1.00433	#VALUE!
sp|Q96KR1|ZFR_HUMAN	ZFR	Zinc finger RNA-binding protein OS=Homo sapiens OX=9606 GN=ZFR PE=1 SV=2	116.94	0	0	1	2	1	1	2	7	8	6	7	4	6	17	8	NF	110000	160000	3600000	3700000	4700000	0.00339918	#VALUE!	-2.46863	2.46863	#VALUE!
sp|P42285|MTREX_HUMAN	MTREX	Exosome RNA helicase MTR4 OS=Homo sapiens OX=9606 GN=MTREX PE=1 SV=3	117.73	1	1	0	0	1	1	2	2	3	4	4	7	10	13	10	40000	NF	18000	170000	210000	2500000	0.418136	#VALUE!	-0.378682	0.378682	#VALUE!
sp|Q7LBC6|KDM3B_HUMAN	KDM3B	Lysine-specific demethylase 3B OS=Homo sapiens OX=9606 GN=KDM3B PE=1 SV=2	191.46	2	2	0	0	0	0	2	3	3	6	8	4	5	13	8	350000	NF	NF	340000	770000	740000	#DIV/0!	#VALUE!	#DIV/0!	#DIV/0!	#VALUE!
sp|Q9Y4E8|UBP15_HUMAN	USP15	Ubiquitin carboxyl-terminal hydrolase 15 OS=Homo sapiens OX=9606 GN=USP15 PE=1 SV=3	112.35	2	2	0	0	0	0	2	3	3	6	6	3	3	12	6	140000	NF	NF	180000	470000	350000	#DIV/0!	#VALUE!	#DIV/0!	#DIV/0!	#VALUE!
sp|Q13428|TCOF_HUMAN	TCOF1	Treacle protein OS=Homo sapiens OX=9606 GN=TCOF1 PE=1 SV=3	152.02	0	0	2	2	0	0	2	4	5	3	3	3	3	10	5	NF	470000	NF	660000	740000	1200000	#DIV/0!	#VALUE!	#DIV/0!	#DIV/0!	#VALUE!
sp|P35251|RFC1_HUMAN	RFC1	Replication factor C subunit 1 OS=Homo sapiens OX=9606 GN=RFC1 PE=1 SV=4	128.18	0	0	1	1	1	1	2	5	7	4	5	5	10	14	10	NF	53000	75000	1800000	990000	3300000	0.1099	#VALUE!	-0.959002	0.959002	#VALUE!
sp|O60841|IF2P_HUMAN	EIF5B	Eukaryotic translation initiation factor 5B OS=Homo sapiens OX=9606 GN=EIF5B PE=1 SV=4	138.74	1	1	0	0	1	1	2	5	5	4	4	5	5	14	5	100000	NF	150000	1900000	970000	2100000	0.0423108	#VALUE!	-1.37355	1.37355	#VALUE!
sp|O75179|ANR17_HUMAN	ANKRD17	Ankyrin repeat domain-containing protein 17 OS=Homo sapiens OX=9606 GN=ANKRD17 PE=1 SV=3	274.09	2	2	0	0	0	0	2	5	7	2	2	3	4	10	7	250000	NF	NF	1500000	220000	490000	#DIV/0!	#VALUE!	#DIV/0!	#DIV/0!	#VALUE!
sp|Q16630|CPSF6_HUMAN	CPSF6	Cleavage and polyadenylation specificity factor subunit 6 OS=Homo sapiens OX=9606 GN=CPSF6 PE=1 SV=2	59.17	1	1	0	0	1	1	2	5	7	6	7	4	10	15	10	46000	NF	54000	3900000	2600000	7800000	0.10137	#VALUE!	-0.994089	0.994089	#VALUE!
sp|Q8IWX8|CHERP_HUMAN	CHERP	Calcium homeostasis endoplasmic reticulum protein OS=Homo sapiens OX=9606 GN=CHERP PE=1 SV=3	103.64	0	0	2	2	0	0	2	6	7	6	8	6	7	18	8	NF	540000	NF	4500000	3600000	7700000	#DIV/0!	#VALUE!	#DIV/0!	#DIV/0!	#VALUE!
sp|Q07666|KHDR1_HUMAN	KHDRBS1	KH domain-containing, RNA-binding, signal transduction-associated protein 1 OS=Homo sapiens OX=9606 GN=KHDRBS1 PE=1 SV=1	48.2	0	0	2	2	0	0	2	5	6	6	9	5	6	16	9	NF	510000	NF	18000000	15000000	22000000	#DIV/0!	#VALUE!	#DIV/0!	#DIV/0!	#VALUE!
sp|P42694|HELZ_HUMAN	HELZ	Probable helicase with zinc finger domain OS=Homo sapiens OX=9606 GN=HELZ PE=1 SV=2	218.83	0	0	2	2	0	0	2	2	2	4	4	1	1	7	4	NF	210000	NF	150000	370000	53000	#DIV/0!	#VALUE!	#DIV/0!	#DIV/0!	#VALUE!
sp|Q01844|EWS_HUMAN	EWSR1	RNA-binding protein EWS OS=Homo sapiens OX=9606 GN=EWSR1 PE=1 SV=1	68.44	0	0	0	0	2	6	2	5	43	5	87	4	93	14	93	NF	NF	470000	33000000	38000000	52000000	#DIV/0!	#VALUE!	#DIV/0!	#DIV/0!	#VALUE!
sp|Q86VM9|ZCH18_HUMAN	ZC3H18	Zinc finger CCCH domain-containing protein 18 OS=Homo sapiens OX=9606 GN=ZC3H18 PE=1 SV=2	106.32	2	2	0	0	0	0	2	4	7	3	7	4	9	11	9	130000	NF	NF	1100000	970000	1300000	#DIV/0!	#VALUE!	#DIV/0!	#DIV/0!	#VALUE!
sp|P15531|NDKA_HUMAN	NME1	Nucleoside diphosphate kinase A OS=Homo sapiens OX=9606 GN=NME1 PE=1 SV=1	17.14	0	0	2	3	0	0	2	3	5	2	5	5	9	10	9	NF	1300000	NF	2300000	2200000	3200000	#DIV/0!	#VALUE!	#DIV/0!	#DIV/0!	#VALUE!
sp|P19387|RPB3_HUMAN	POLR2C	DNA-directed RNA polymerase II subunit RPB3 OS=Homo sapiens OX=9606 GN=POLR2C PE=1 SV=2	31.42	1	1	1	1	0	0	2	5	9	2	2	4	5	11	9	62000	49000	NF	1000000	220000	1800000	0.20467	#VALUE!	-0.688946	0.688946	#VALUE!
sp|Q9Y5L0|TNPO3_HUMAN	TNPO3	Transportin-3 OS=Homo sapiens OX=9606 GN=TNPO3 PE=1 SV=3	104.14	0	0	1	1	1	1	2	3	3	5	5	3	4	11	5	NF	120000	110000	370000	710000	1300000	0.148597	#VALUE!	-0.827989	0.827989	#VALUE!
sp|O94776|MTA2_HUMAN	MTA2	Metastasis-associated protein MTA2 OS=Homo sapiens OX=9606 GN=MTA2 PE=1 SV=1	74.98	1	1	0	0	1	1	2	3	3	3	3	2	4	8	4	150000	NF	70000	790000	1000000	1400000	0.0263623	#VALUE!	-1.57902	1.57902	#VALUE!
sp|Q9UMN6|KMT2B_HUMAN	KMT2B	Histone-lysine N-methyltransferase 2B OS=Homo sapiens OX=9606 GN=KMT2B PE=1 SV=1	293.33	0	0	2	2	0	0	2	4	6	2	2	1	1	7	6	NF	520000	NF	490000	120000	110000	#DIV/0!	#VALUE!	#DIV/0!	#DIV/0!	#VALUE!
sp|Q8IYB3|SRRM1_HUMAN	SRRM1	Serine/arginine repetitive matrix protein 1 OS=Homo sapiens OX=9606 GN=SRRM1 PE=1 SV=2	102.27	1	1	0	0	1	1	2	3	3	2	3	2	2	7	3	190000	NF	160000	660000	360000	550000	0.0548041	#VALUE!	-1.26119	1.26119	#VALUE!
sp|Q14566|MCM6_HUMAN	MCM6	DNA replication licensing factor MCM6 OS=Homo sapiens OX=9606 GN=MCM6 PE=1 SV=1	92.83	0	0	1	1	1	1	2	0	0	3	3	4	4	7	4	NF	22000	18000	NF	710000	1100000	0.0452819	#VALUE!	-1.34408	1.34408	#VALUE!
sp|O95793|STAU1_HUMAN	STAU1	Double-stranded RNA-binding protein Staufen homolog 1 OS=Homo sapiens OX=9606 GN=STAU1 PE=1 SV=2	63.14	0	0	1	1	1	1	2	2	2	3	3	2	2	7	3	NF	120000	78000	400000	640000	470000	0.0226747	#VALUE!	-1.64446	1.64446	#VALUE!
sp|P33992|MCM5_HUMAN	MCM5	DNA replication licensing factor MCM5 OS=Homo sapiens OX=9606 GN=MCM5 PE=1 SV=5	82.23	2	2	0	0	0	0	2	3	3	2	2	2	2	7	3	340000	NF	NF	3900000	590000	790000	#DIV/0!	#VALUE!	#DIV/0!	#DIV/0!	#VALUE!
sp|O14686|KMT2D_HUMAN	KMT2D	Histone-lysine N-methyltransferase 2D OS=Homo sapiens OX=9606 GN=KMT2D PE=1 SV=2	593.02	0	0	2	2	0	0	2	1	1	2	2	0	0	3	2	NF	86000	NF	86000	500000	NF	#DIV/0!	#VALUE!	#DIV/0!	#DIV/0!	#VALUE!
sp|Q5VZL5|ZMYM4_HUMAN	ZMYM4	Zinc finger MYM-type protein 4 OS=Homo sapiens OX=9606 GN=ZMYM4 PE=1 SV=1	172.68	1	1	0	0	1	1	2	3	4	3	4	2	3	8	4	100000	NF	37000	650000	540000	380000	0.0220534	#VALUE!	-1.65652	1.65652	#VALUE!
sp|Q9H2V7|SPNS1_HUMAN	SPNS1	Protein spinster homolog 1 OS=Homo sapiens OX=9606 GN=SPNS1 PE=1 SV=1	56.59	1	1	0	0	1	1	2	2	2	3	4	2	4	7	4	71000	NF	56000	210000	140000	360000	0.131191	#VALUE!	-0.882095	0.882095	#VALUE!
sp|Q9UNZ2|NSF1C_HUMAN	NSFL1C	NSFL1 cofactor p47 OS=Homo sapiens OX=9606 GN=NSFL1C PE=1 SV=2	40.55	0	0	0	0	2	2	2	2	2	3	3	2	3	7	3	NF	NF	550000	110000	380000	300000	#DIV/0!	#VALUE!	#DIV/0!	#DIV/0!	#VALUE!
sp|P28340|DPOD1_HUMAN	POLD1	DNA polymerase delta catalytic subunit OS=Homo sapiens OX=9606 GN=POLD1 PE=1 SV=2	123.55	1	1	0	0	1	2	2	2	2	2	2	2	2	6	2	60000	NF	170000	300000	300000	290000	0.0216674	#VALUE!	-1.66419	1.66419	#VALUE!
sp|Q6PL18|ATAD2_HUMAN	ATAD2	ATPase family AAA domain-containing protein 2 OS=Homo sapiens OX=9606 GN=ATAD2 PE=1 SV=1	158.46	0	0	0	0	2	2	2	4	4	1	1	2	2	7	4	NF	NF	90000	1200000	79000	290000	#DIV/0!	#VALUE!	#DIV/0!	#DIV/0!	#VALUE!
sp|Q16576|RBBP7_HUMAN	RBBP7	Histone-binding protein RBBP7 OS=Homo sapiens OX=9606 GN=RBBP7 PE=1 SV=1	47.79	0	0	1	1	1	1	2	0	0	4	4	2	2	6	4	NF	84000	130000	NF	2600000	330000	0.354187	#VALUE!	-0.450767	0.450767	#VALUE!
sp|Q8WVX9|FACR1_HUMAN	FAR1	Fatty acyl-CoA reductase 1 OS=Homo sapiens OX=9606 GN=FAR1 PE=1 SV=1	59.32	0	0	1	1	1	1	2	1	2	2	2	2	2	5	2	NF	300000	24000	430000	530000	450000	0.0680845	#VALUE!	-1.16695	1.16695	#VALUE!
sp|P26639|SYTC_HUMAN	TARS1	Threonine--tRNA ligase 1, cytoplasmic OS=Homo sapiens OX=9606 GN=TARS1 PE=1 SV=3	83.38	0	0	1	1	1	1	2	0	0	3	3	3	3	6	3	NF	340000	220000	NF	1300000	1500000	0.0106686	#VALUE!	-1.97189	1.97189	#VALUE!
sp|Q9UPU5|UBP24_HUMAN	USP24	Ubiquitin carboxyl-terminal hydrolase 24 OS=Homo sapiens OX=9606 GN=USP24 PE=1 SV=3	294.18	0	0	1	1	1	1	2	2	2	0	0	3	3	5	3	NF	240000	210000	180000	NF	340000	0.70909	#VALUE!	-0.149299	0.149299	#VALUE!
sp|Q9Y676|RT18B_HUMAN	MRPS18B	28S ribosomal protein S18b, mitochondrial OS=Homo sapiens OX=9606 GN=MRPS18B PE=1 SV=1	29.38	2	2	0	0	0	0	2	1	1	2	2	1	1	4	2	220000	NF	NF	120000	200000	170000	#DIV/0!	#VALUE!	#DIV/0!	#DIV/0!	#VALUE!
sp|P40818|UBP8_HUMAN	USP8	Ubiquitin carboxyl-terminal hydrolase 8 OS=Homo sapiens OX=9606 GN=USP8 PE=1 SV=1	127.44	0	0	2	2	0	0	2	3	3	0	0	0	0	3	3	NF	67000	NF	96000	NF	NF	#DIV/0!	#VALUE!	#DIV/0!	#DIV/0!	#VALUE!
sp|Q9Y5M8|SRPRB_HUMAN	SRPRB	Signal recognition particle receptor subunit beta OS=Homo sapiens OX=9606 GN=SRPRB PE=1 SV=3	29.68	0	0	1	1	1	1	2	2	5	3	7	3	8	8	8	NF	400000	290000	1200000	1600000	3000000	0.109857	#VALUE!	-0.959174	0.959174	#VALUE!
sp|P98179|RBM3_HUMAN	RBM3	RNA-binding protein 3 OS=Homo sapiens OX=9606 GN=RBM3 PE=1 SV=1	17.16	0	0	1	2	1	1	2	2	5	3	6	3	4	8	6	NF	420000	90000	4000000	2300000	3800000	0.0214509	#VALUE!	-1.66856	1.66856	#VALUE!
sp|P51858|HDGF_HUMAN	HDGF	Hepatoma-derived growth factor OS=Homo sapiens OX=9606 GN=HDGF PE=1 SV=1	26.77	0	0	1	1	1	3	2	2	3	2	3	3	4	7	4	NF	45000	150000	1200000	1800000	2800000	0.055832	#VALUE!	-1.25312	1.25312	#VALUE!
sp|P38159|RBMX_HUMAN	RBMX	RNA-binding motif protein, X chromosome OS=Homo sapiens OX=9606 GN=RBMX PE=1 SV=3	42.31	1	1	0	0	1	1	2	2	3	3	4	3	5	8	5	410000	NF	340000	10000000	8200000	14000000	0.0184235	#VALUE!	-1.73463	1.73463	#VALUE!
sp|Q96N64|PWP2A_HUMAN	PWWP2A	PWWP domain-containing protein 2A OS=Homo sapiens OX=9606 GN=PWWP2A PE=1 SV=2	81.91	0	0	1	1	1	1	2	1	1	2	3	3	4	6	4	NF	58000	33000	110000	200000	460000	0.217765	#VALUE!	-0.662013	0.662013	#VALUE!
sp|Q86UV5|UBP48_HUMAN	USP48	Ubiquitin carboxyl-terminal hydrolase 48 OS=Homo sapiens OX=9606 GN=USP48 PE=1 SV=1	118.96	0	0	0	0	2	2	2	2	2	3	3	3	3	8	3	NF	NF	180000	400000	390000	700000	#DIV/0!	#VALUE!	#DIV/0!	#DIV/0!	#VALUE!
sp|P13489|RINI_HUMAN	RNH1	Ribonuclease inhibitor OS=Homo sapiens OX=9606 GN=RNH1 PE=1 SV=2	49.94	1	1	1	1	0	0	2	2	2	2	4	1	2	5	4	93000	160000	NF	750000	1400000	650000	0.0770446	#VALUE!	-1.11326	1.11326	#VALUE!
sp|P63208|SKP1_HUMAN	SKP1	S-phase kinase-associated protein 1 OS=Homo sapiens OX=9606 GN=SKP1 PE=1 SV=2	18.65	1	1	0	0	1	1	2	3	3	3	3	2	2	8	3	370000	NF	480000	460000	750000	630000	0.203192	#VALUE!	-0.692094	0.692094	#VALUE!
sp|O00299|CLIC1_HUMAN	CLIC1	Chloride intracellular channel protein 1 OS=Homo sapiens OX=9606 GN=CLIC1 PE=1 SV=4	26.91	1	1	1	1	0	0	2	3	4	1	1	1	2	5	4	130000	160000	NF	760000	88000	200000	0.502119	#VALUE!	-0.299193	0.299193	#VALUE!
sp|Q92615|LAR4B_HUMAN	LARP4B	La-related protein 4B OS=Homo sapiens OX=9606 GN=LARP4B PE=1 SV=3	80.5	1	2	0	0	1	1	2	2	2	1	1	2	3	5	3	290000	NF	120000	280000	270000	700000	0.354163	#VALUE!	-0.450797	0.450797	#VALUE!
sp|Q15437|SC23B_HUMAN	SEC23B	Protein transport protein Sec23B OS=Homo sapiens OX=9606 GN=SEC23B PE=1 SV=2	86.42	0	0	2	2	0	0	2	1	1	3	3	2	2	6	3	NF	160000	NF	140000	290000	400000	#DIV/0!	#VALUE!	#DIV/0!	#DIV/0!	#VALUE!
sp|Q15393|SF3B3_HUMAN	SF3B3	Splicing factor 3B subunit 3 OS=Homo sapiens OX=9606 GN=SF3B3 PE=1 SV=4	135.49	1	1	1	1	0	0	2	3	4	1	1	1	1	5	4	45000	50000	NF	410000	61000	130000	0.348224	#VALUE!	-0.458141	0.458141	#VALUE!
sp|Q6YN16|HSDL2_HUMAN	HSDL2	Hydroxysteroid dehydrogenase-like protein 2 OS=Homo sapiens OX=9606 GN=HSDL2 PE=1 SV=1	45.37	0	0	2	2	0	0	2	2	2	2	2	2	2	6	2	NF	270000	NF	160000	140000	290000	#DIV/0!	#VALUE!	#DIV/0!	#DIV/0!	#VALUE!
sp|O14744|ANM5_HUMAN	PRMT5	Protein arginine N-methyltransferase 5 OS=Homo sapiens OX=9606 GN=PRMT5 PE=1 SV=4	72.64	1	1	0	0	1	1	2	3	3	1	1	2	2	6	3	59000	NF	82000	870000	88000	200000	0.390757	#VALUE!	-0.408093	0.408093	#VALUE!
sp|P04818|TYSY_HUMAN	TYMS	Thymidylate synthase OS=Homo sapiens OX=9606 GN=TYMS PE=1 SV=3	35.69	1	1	0	0	1	1	2	3	3	2	2	0	0	5	3	45000	NF	73000	480000	430000	NF	0.00519468	#VALUE!	-2.28444	2.28444	#VALUE!
sp|O60725|ICMT_HUMAN	ICMT	Protein-S-isoprenylcysteine O-methyltransferase OS=Homo sapiens OX=9606 GN=ICMT PE=1 SV=1	31.92	1	1	0	0	1	1	2	2	2	0	0	3	3	5	3	450000	NF	330000	780000	NF	1200000	0.110892	#VALUE!	-0.955102	0.955102	#VALUE!
sp|P05388|RLA0_HUMAN	RPLP0	60S acidic ribosomal protein P0 OS=Homo sapiens OX=9606 GN=RPLP0 PE=1 SV=1	34.25	0	0	0	0	2	2	2	2	2	1	1	1	1	4	2	NF	NF	350000	550000	300000	560000	#DIV/0!	#VALUE!	#DIV/0!	#DIV/0!	#VALUE!
sp|Q9NPF5|DMAP1_HUMAN	DMAP1	DNA methyltransferase 1-associated protein 1 OS=Homo sapiens OX=9606 GN=DMAP1 PE=1 SV=1	52.96	1	1	0	0	1	1	2	2	3	1	1	0	0	3	3	78000	NF	130000	550000	230000	NF	0.21972	#VALUE!	-0.65813	0.65813	#VALUE!
sp|Q99615|DNJC7_HUMAN	DNAJC7	DnaJ homolog subfamily C member 7 OS=Homo sapiens OX=9606 GN=DNAJC7 PE=1 SV=2	56.4	0	0	2	2	0	0	2	2	2	0	0	2	2	4	2	NF	1000000	NF	320000	NF	730000	#DIV/0!	#VALUE!	#DIV/0!	#DIV/0!	#VALUE!
sp|Q04323|UBXN1_HUMAN	UBXN1	UBX domain-containing protein 1 OS=Homo sapiens OX=9606 GN=UBXN1 PE=1 SV=2	33.3	1	1	1	1	0	0	2	2	2	1	1	0	0	3	2	83000	120000	NF	190000	370000	NF	0.191527	#VALUE!	-0.717769	0.717769	#VALUE!
sp|P20839|IMDH1_HUMAN	IMPDH1	Inosine-5'-monophosphate dehydrogenase 1 OS=Homo sapiens OX=9606 GN=IMPDH1 PE=1 SV=2	55.37	1	1	0	0	1	1	2	0	0	3	3	0	0	3	3	120000	NF	30000	NF	640000	NF	#DIV/0!	#VALUE!	#DIV/0!	#DIV/0!	#VALUE!
sp|O75131|CPNE3_HUMAN	CPNE3	Copine-3 OS=Homo sapiens OX=9606 GN=CPNE3 PE=1 SV=1	60.09	0	0	0	0	2	2	2	0	0	1	1	2	2	3	2	NF	NF	2300000	NF	800000	1200000	#DIV/0!	#VALUE!	#DIV/0!	#DIV/0!	#VALUE!
sp|P48651|PTSS1_HUMAN	PTDSS1	Phosphatidylserine synthase 1 OS=Homo sapiens OX=9606 GN=PTDSS1 PE=1 SV=1	55.49	0	0	1	1	1	1	2	1	1	0	0	1	1	2	1	NF	1500000	49000	1400000	NF	350000	0.920894	#VALUE!	-0.0357902	0.0357902	#VALUE!
sp|P42677|RS27_HUMAN	RPS27	40S ribosomal protein S27 OS=Homo sapiens OX=9606 GN=RPS27 PE=1 SV=3	9.45	1	1	1	1	0	0	2	0	0	1	2	0	0	1	2	4800000	500000	NF	NF	430000	NF	#DIV/0!	#VALUE!	#DIV/0!	#DIV/0!	#VALUE!
sp|Q03701|CEBPZ_HUMAN	CEBPZ	CCAAT/enhancer-binding protein zeta OS=Homo sapiens OX=9606 GN=CEBPZ PE=1 SV=3	120.9	2	2	0	0	0	0	2	1	1	0	0	0	0	1	2	230000	NF	NF	79000	NF	NF	#DIV/0!	#VALUE!	#DIV/0!	#DIV/0!	#VALUE!
sp|Q14203|DCTN1_HUMAN	DCTN1	Dynactin subunit 1 OS=Homo sapiens OX=9606 GN=DCTN1 PE=1 SV=3	141.61	1	1	1	1	0	0	2	0	0	1	1	0	0	1	1	120000	110000	NF	NF	62000	NF	#DIV/0!	#VALUE!	#DIV/0!	#DIV/0!	#VALUE!
sp|Q5H9R4|ARMX4_HUMAN	ARMCX4	Armadillo repeat-containing X-linked protein 4 OS=Homo sapiens OX=9606 GN=ARMCX4 PE=1 SV=3	235.82	0	0	2	2	0	0	2	0	0	0	0	1	1	1	2	NF	100000	NF	NF	NF	490000	#DIV/0!	#VALUE!	#DIV/0!	#DIV/0!	#VALUE!
sp|Q9H4L5|OSBL3_HUMAN	OSBPL3	Oxysterol-binding protein-related protein 3 OS=Homo sapiens OX=9606 GN=OSBPL3 PE=1 SV=1	101.16	2	2	0	0	0	0	2	0	0	0	0	1	1	1	2	360000	NF	NF	NF	NF	150000	#DIV/0!	#VALUE!	#DIV/0!	#DIV/0!	#VALUE!
sp|Q9HC62|SENP2_HUMAN	SENP2	Sentrin-specific protease 2 OS=Homo sapiens OX=9606 GN=SENP2 PE=1 SV=3	67.81	0	0	0	0	2	2	2	0	0	0	0	1	1	1	2	NF	NF	250000	NF	NF	180000	#DIV/0!	#VALUE!	#DIV/0!	#DIV/0!	#VALUE!
sp|P62995|TRA2B_HUMAN	TRA2B	Transformer-2 protein homolog beta OS=Homo sapiens OX=9606 GN=TRA2B PE=1 SV=1	33.65	0	0	0	0	2	3	2	2	2	2	5	2	5	6	5	NF	NF	810000	1900000	6400000	7800000	#DIV/0!	#VALUE!	#DIV/0!	#DIV/0!	#VALUE!
sp|Q96JN0|LCOR_HUMAN	LCOR	Ligand-dependent corepressor OS=Homo sapiens OX=9606 GN=LCOR PE=1 SV=2	46.98	1	1	0	0	1	1	2	2	2	2	4	2	5	6	5	53000	NF	47000	170000	260000	420000	0.0899362	#VALUE!	-1.04607	1.04607	#VALUE!
sp|Q14011|CIRBP_HUMAN	CIRBP	Cold-inducible RNA-binding protein OS=Homo sapiens OX=9606 GN=CIRBP PE=1 SV=1	18.64	1	1	0	0	1	1	2	2	3	2	3	2	3	6	3	110000	NF	76000	2200000	2200000	3200000	0.0108757	#VALUE!	-1.96354	1.96354	#VALUE!
sp|Q8TD16|BICD2_HUMAN	BICD2	Protein bicaudal D homolog 2 OS=Homo sapiens OX=9606 GN=BICD2 PE=1 SV=1	93.48	0	0	1	1	1	2	2	2	2	2	2	2	3	6	3	NF	97000	27000	140000	62000	260000	0.327286	#VALUE!	-0.485073	0.485073	#VALUE!
sp|Q7L2J0|MEPCE_HUMAN	MEPCE	7SK snRNA methylphosphate capping enzyme OS=Homo sapiens OX=9606 GN=MEPCE PE=1 SV=1	74.31	1	1	1	1	0	0	2	0	0	2	4	1	3	3	4	24000	76000	NF	NF	500000	440000	0.00881626	#VALUE!	-2.05472	2.05472	#VALUE!
sp|Q99986|VRK1_HUMAN	VRK1	Serine/threonine-protein kinase VRK1 OS=Homo sapiens OX=9606 GN=VRK1 PE=1 SV=1	45.45	1	1	0	0	1	1	2	2	2	2	3	1	1	5	3	58000	NF	32000	130000	380000	130000	0.217029	#VALUE!	-0.663482	0.663482	#VALUE!
sp|Q8N9T8|KRI1_HUMAN	KRI1	Protein KRI1 homolog OS=Homo sapiens OX=9606 GN=KRI1 PE=1 SV=3	82.55	0	0	1	2	1	1	2	1	1	1	2	2	2	4	2	NF	150000	54000	170000	220000	250000	0.0975776	#VALUE!	-1.01065	1.01065	#VALUE!
sp|Q07021|C1QBP_HUMAN	C1QBP	Complement component 1 Q subcomponent-binding protein, mitochondrial OS=Homo sapiens OX=9606 GN=C1QBP PE=1 SV=1	31.34	1	1	1	1	0	0	2	1	1	2	2	2	3	5	3	89000	160000	NF	13000000	850000	1500000	0.399392	#VALUE!	-0.398601	0.398601	#VALUE!
sp|P13693|TCTP_HUMAN	TPT1	Translationally-controlled tumor protein OS=Homo sapiens OX=9606 GN=TPT1 PE=1 SV=1	19.58	0	0	1	2	1	1	2	2	3	0	0	1	1	3	3	NF	140000	47000	240000	NF	79000	0.551352	#VALUE!	-0.258571	0.258571	#VALUE!
sp|Q9H490|PIGU_HUMAN	PIGU	Phosphatidylinositol glycan anchor biosynthesis class U protein OS=Homo sapiens OX=9606 GN=PIGU PE=1 SV=3	50.02	1	1	1	1	0	0	2	1	2	2	2	1	1	4	2	65000	120000	NF	140000	450000	81000	0.44394	#VALUE!	-0.352675	0.352675	#VALUE!
sp|Q9H0W8|SMG9_HUMAN	SMG9	Nonsense-mediated mRNA decay factor SMG9 OS=Homo sapiens OX=9606 GN=SMG9 PE=1 SV=1	57.61	0	0	1	1	1	1	2	1	1	2	3	1	1	4	3	NF	46000	25000	51000	84000	95000	0.115984	#VALUE!	-0.935603	0.935603	#VALUE!
sp|O95905|ECD_HUMAN	ECD	Protein ecdysoneless homolog OS=Homo sapiens OX=9606 GN=ECD PE=1 SV=1	72.71	1	1	1	2	0	0	2	0	0	2	3	1	1	3	3	31000	52000	NF	NF	110000	62000	0.231472	#VALUE!	-0.635501	0.635501	#VALUE!
sp|O75152|ZC11A_HUMAN	ZC3H11A	Zinc finger CCCH domain-containing protein 11A OS=Homo sapiens OX=9606 GN=ZC3H11A PE=1 SV=3	89.08	1	1	0	0	1	1	2	1	1	2	2	1	1	4	2	120000	NF	150000	220000	610000	540000	0.130221	#VALUE!	-0.885319	0.885319	#VALUE!
sp|O14929|HAT1_HUMAN	HAT1	Histone acetyltransferase type B catalytic subunit OS=Homo sapiens OX=9606 GN=HAT1 PE=1 SV=2	49.51	1	1	0	0	1	1	2	0	0	1	1	2	3	3	3	1600000	NF	890000	NF	390000	770000	0.240422	#VALUE!	-0.619027	0.619027	#VALUE!
sp|O00273|DFFA_HUMAN	DFFA	DNA fragmentation factor subunit alpha OS=Homo sapiens OX=9606 GN=DFFA PE=1 SV=1	36.5	1	1	0	0	1	1	2	1	1	2	2	1	1	4	2	84000	NF	90000	320000	290000	460000	0.0282834	#VALUE!	-1.54847	1.54847	#VALUE!
sp|O43164|PJA2_HUMAN	PJA2	E3 ubiquitin-protein ligase Praja-2 OS=Homo sapiens OX=9606 GN=PJA2 PE=1 SV=4	78.17	1	1	0	0	1	1	2	0	0	1	2	2	2	3	2	240000	NF	300000	NF	190000	760000	0.548632	#VALUE!	-0.260719	0.260719	#VALUE!
sp|Q9ULX6|AKP8L_HUMAN	AKAP8L	A-kinase anchor protein 8-like OS=Homo sapiens OX=9606 GN=AKAP8L PE=1 SV=4	71.59	1	1	0	0	1	1	2	2	2	1	1	1	1	4	2	170000	NF	240000	620000	460000	700000	0.0262729	#VALUE!	-1.58049	1.58049	#VALUE!
sp|Q9BQA1|MEP50_HUMAN	WDR77	Methylosome protein 50 OS=Homo sapiens OX=9606 GN=WDR77 PE=1 SV=1	36.7	1	1	0	0	1	1	2	1	1	2	2	1	1	4	2	620000	NF	490000	520000	470000	550000	0.518037	#VALUE!	-0.28564	0.28564	#VALUE!
sp|Q9BTV4|TMM43_HUMAN	TMEM43	Transmembrane protein 43 OS=Homo sapiens OX=9606 GN=TMEM43 PE=1 SV=1	44.85	0	0	1	1	1	1	2	2	3	1	1	0	0	3	3	NF	200000	98000	420000	160000	NF	0.418936	#VALUE!	-0.377853	0.377853	#VALUE!
sp|Q7Z7L1|SLN11_HUMAN	SLFN11	Schlafen family member 11 OS=Homo sapiens OX=9606 GN=SLFN11 PE=1 SV=2	102.77	1	1	0	0	1	2	2	2	3	0	0	0	0	2	3	62000	NF	180000	570000	NF	NF	#DIV/0!	#VALUE!	#DIV/0!	#DIV/0!	#VALUE!
sp|Q9NX63|MIC19_HUMAN	CHCHD3	MICOS complex subunit MIC19 OS=Homo sapiens OX=9606 GN=CHCHD3 PE=1 SV=1	26.14	1	2	1	1	0	0	2	1	1	1	2	0	0	2	2	120000	170000	NF	64000	130000	NF	0.366002	#VALUE!	-0.436517	0.436517	#VALUE!
sp|Q9NQW6|ANLN_HUMAN	ANLN	Anillin OS=Homo sapiens OX=9606 GN=ANLN PE=1 SV=2	124.12	0	0	1	1	1	1	2	1	1	1	1	1	1	3	1	NF	71000	18000	78000	90000	190000	0.230727	#VALUE!	-0.636902	0.636902	#VALUE!
sp|Q6ZT07|TBCD9_HUMAN	TBC1D9	TBC1 domain family member 9 OS=Homo sapiens OX=9606 GN=TBC1D9 PE=2 SV=2	143.14	1	1	0	0	1	1	2	2	2	0	0	1	1	3	2	22000	NF	19000	140000	NF	21000	0.419551	#VALUE!	-0.377215	0.377215	#VALUE!
sp|O15155|BET1_HUMAN	BET1	BET1 homolog OS=Homo sapiens OX=9606 GN=BET1 PE=1 SV=1	13.28	1	2	1	1	0	0	2	0	0	1	2	0	0	1	2	93000	70000	NF	NF	110000	NF	#DIV/0!	#VALUE!	#DIV/0!	#DIV/0!	#VALUE!
sp|Q92542|NICA_HUMAN	NCSTN	Nicastrin OS=Homo sapiens OX=9606 GN=NCSTN PE=1 SV=2	78.36	1	1	1	1	0	0	2	1	1	0	0	1	2	2	2	550000	760000	NF	250000	NF	38000	0.0756985	#VALUE!	-1.12091	1.12091	#VALUE!
sp|Q96AG4|LRC59_HUMAN	LRRC59	Leucine-rich repeat-containing protein 59 OS=Homo sapiens OX=9606 GN=LRRC59 PE=1 SV=1	34.91	2	2	0	0	0	0	2	2	2	0	0	1	1	3	2	520000	NF	NF	1000000	NF	1500000	#DIV/0!	#VALUE!	#DIV/0!	#DIV/0!	#VALUE!
sp|Q9Y5A9|YTHD2_HUMAN	YTHDF2	YTH domain-containing family protein 2 OS=Homo sapiens OX=9606 GN=YTHDF2 PE=1 SV=2	62.3	0	0	0	0	2	2	2	1	1	2	2	0	0	3	2	NF	NF	900000	1400000	1200000	NF	#DIV/0!	#VALUE!	#DIV/0!	#DIV/0!	#VALUE!
sp|Q8WTT2|NOC3L_HUMAN	NOC3L	Nucleolar complex protein 3 homolog OS=Homo sapiens OX=9606 GN=NOC3L PE=1 SV=1	92.49	0	0	1	1	1	1	2	2	3	0	0	0	0	2	3	NF	460000	75000	490000	NF	NF	#DIV/0!	#VALUE!	#DIV/0!	#DIV/0!	#VALUE!
sp|Q8NHM5|KDM2B_HUMAN	KDM2B	Lysine-specific demethylase 2B OS=Homo sapiens OX=9606 GN=KDM2B PE=1 SV=1	152.52	0	0	1	1	1	1	2	1	1	1	1	1	1	3	1	NF	160000	160000	220000	240000	350000	0.125571	#VALUE!	-0.901112	0.901112	#VALUE!
sp|Q9NRA8|4ET_HUMAN	EIF4ENIF1	Eukaryotic translation initiation factor 4E transporter OS=Homo sapiens OX=9606 GN=EIF4ENIF1 PE=1 SV=2	108.13	1	1	1	1	0	0	2	2	2	1	1	0	0	3	2	44000	66000	NF	120000	44000	NF	0.565363	#VALUE!	-0.247672	0.247672	#VALUE!
sp|P43034|LIS1_HUMAN	PAFAH1B1	Platelet-activating factor acetylhydrolase IB subunit beta OS=Homo sapiens OX=9606 GN=PAFAH1B1 PE=1 SV=2	46.61	1	1	0	0	1	1	2	2	2	1	1	0	0	3	2	150000	NF	160000	210000	89000	NF	0.936067	#VALUE!	-0.028693	0.028693	#VALUE!
sp|Q9NQ55|SSF1_HUMAN	PPAN	Suppressor of SWI4 1 homolog OS=Homo sapiens OX=9606 GN=PPAN PE=2 SV=1	53.16	2	2	0	0	0	0	2	2	2	1	1	0	0	3	2	1200000	NF	NF	1400000	580000	NF	#DIV/0!	#VALUE!	#DIV/0!	#DIV/0!	#VALUE!
sp|O00629|IMA3_HUMAN	KPNA4	Importin subunit alpha-3 OS=Homo sapiens OX=9606 GN=KPNA4 PE=1 SV=1	57.85	0	0	1	1	1	1	2	1	1	1	1	0	0	2	1	NF	160000	130000	210000	5800	NF	0.753624	#VALUE!	-0.122845	0.122845	#VALUE!
sp|Q8NAN2|MIGA1_HUMAN	MIGA1	Mitoguardin 1 OS=Homo sapiens OX=9606 GN=MIGA1 PE=1 SV=1	70.96	1	1	0	0	1	1	2	0	0	2	2	0	0	2	2	180000	NF	130000	NF	160000	NF	#DIV/0!	#VALUE!	#DIV/0!	#DIV/0!	#VALUE!
sp|Q9NRN7|ADPPT_HUMAN	AASDHPPT	L-aminoadipate-semialdehyde dehydrogenase-phosphopantetheinyl transferase OS=Homo sapiens OX=9606 GN=AASDHPPT PE=1 SV=2	35.75	0	0	1	1	1	1	2	0	0	1	1	1	1	2	1	NF	77000	62000	NF	160000	210000	0.0474611	#VALUE!	-1.32366	1.32366	#VALUE!
sp|O43583|DENR_HUMAN	DENR	Density-regulated protein OS=Homo sapiens OX=9606 GN=DENR PE=1 SV=2	22.08	0	0	0	0	2	2	2	0	0	1	1	1	1	2	2	NF	NF	350000	NF	370000	330000	#DIV/0!	#VALUE!	#DIV/0!	#DIV/0!	#VALUE!
sp|P08758|ANXA5_HUMAN	ANXA5	Annexin A5 OS=Homo sapiens OX=9606 GN=ANXA5 PE=1 SV=2	35.91	0	0	0	0	2	2	2	0	0	2	2	0	0	2	2	NF	NF	170000	NF	160000	NF	#DIV/0!	#VALUE!	#DIV/0!	#DIV/0!	#VALUE!
sp|Q9UL42|PNMA2_HUMAN	PNMA2	Paraneoplastic antigen Ma2 OS=Homo sapiens OX=9606 GN=PNMA2 PE=1 SV=2	41.48	0	0	0	0	2	2	2	1	1	1	1	0	0	2	2	NF	NF	42000	34000	18000	NF	#DIV/0!	#VALUE!	#DIV/0!	#DIV/0!	#VALUE!
sp|Q8N1I0|DOCK4_HUMAN	DOCK4	Dedicator of cytokinesis protein 4 OS=Homo sapiens OX=9606 GN=DOCK4 PE=1 SV=3	225.06	0	0	1	1	1	2	2	1	1	0	0	0	0	1	2	NF	34000	52000	9500	NF	NF	#DIV/0!	#VALUE!	#DIV/0!	#DIV/0!	#VALUE!
sp|Q8TCT9|HM13_HUMAN	HM13	Minor histocompatibility antigen H13 OS=Homo sapiens OX=9606 GN=HM13 PE=1 SV=1	41.46	1	1	1	1	0	0	2	0	0	1	1	1	1	2	1	39000	180000	NF	NF	99000	120000	1	#VALUE!	0	0	#VALUE!
sp|Q8IWC1|MA7D3_HUMAN	MAP7D3	MAP7 domain-containing protein 3 OS=Homo sapiens OX=9606 GN=MAP7D3 PE=1 SV=2	98.37	1	1	0	0	1	1	2	2	2	0	0	0	0	2	2	120000	NF	100000	150000	NF	NF	#DIV/0!	#VALUE!	#DIV/0!	#DIV/0!	#VALUE!
sp|O60830|TI17B_HUMAN	TIMM17B	Mitochondrial import inner membrane translocase subunit Tim17-B OS=Homo sapiens OX=9606 GN=TIMM17B PE=1 SV=1	18.26	0	0	2	2	0	0	2	0	0	2	2	0	0	2	2	NF	310000	NF	NF	260000	NF	#DIV/0!	#VALUE!	#DIV/0!	#DIV/0!	#VALUE!
sp|P29353|SHC1_HUMAN	SHC1	SHC-transforming protein 1 OS=Homo sapiens OX=9606 GN=SHC1 PE=1 SV=4	62.78	1	1	1	1	0	0	2	0	0	1	1	1	1	2	1	140000	130000	NF	NF	100000	90000	0.0298575	#VALUE!	-1.52495	1.52495	#VALUE!
sp|Q9Y478|AAKB1_HUMAN	PRKAB1	5'-AMP-activated protein kinase subunit beta-1 OS=Homo sapiens OX=9606 GN=PRKAB1 PE=1 SV=4	30.36	0	0	2	2	0	0	2	2	2	0	0	0	0	2	2	NF	370000	NF	350000	NF	NF	#DIV/0!	#VALUE!	#DIV/0!	#DIV/0!	#VALUE!
sp|Q9BZH6|WDR11_HUMAN	WDR11	WD repeat-containing protein 11 OS=Homo sapiens OX=9606 GN=WDR11 PE=1 SV=1	136.6	0	0	0	0	2	2	2	0	0	0	0	1	1	1	2	NF	NF	76000	NF	NF	28000	#DIV/0!	#VALUE!	#DIV/0!	#DIV/0!	#VALUE!
sp|Q9BVA0|KTNB1_HUMAN	KATNB1	Katanin p80 WD40 repeat-containing subunit B1 OS=Homo sapiens OX=9606 GN=KATNB1 PE=1 SV=1	72.29	1	1	0	0	1	1	2	0	0	0	0	1	1	1	1	45000	NF	43000	NF	NF	18000	#DIV/0!	#VALUE!	#DIV/0!	#DIV/0!	#VALUE!
sp|Q9UL25|RAB21_HUMAN	RAB21	Ras-related protein Rab-21 OS=Homo sapiens OX=9606 GN=RAB21 PE=1 SV=3	24.33	0	0	2	2	0	0	2	1	1	0	0	0	0	1	2	NF	1200000	NF	180000	NF	NF	#DIV/0!	#VALUE!	#DIV/0!	#DIV/0!	#VALUE!
sp|Q4KMQ2|ANO6_HUMAN	ANO6	Anoctamin-6 OS=Homo sapiens OX=9606 GN=ANO6 PE=1 SV=2	106.1	0	0	0	0	2	3	2	0	0	0	0	0	0	0	3	NF	NF	330000	NF	NF	NF	#DIV/0!	#VALUE!	#DIV/0!	#DIV/0!	#VALUE!
sp|P50502|F10A1_HUMAN	ST13	Hsc70-interacting protein OS=Homo sapiens OX=9606 GN=ST13 PE=1 SV=2	41.31	1	1	1	1	0	0	2	0	0	1	1	0	0	1	1	280000	450000	NF	NF	510000	NF	#DIV/0!	#VALUE!	#DIV/0!	#DIV/0!	#VALUE!
tr|A0A804HK76|A0A804HK76_HUMAN	FLNB	Filamin-B OS=Homo sapiens OX=9606 GN=FLNB PE=1 SV=1	273.85	2	2	0	0	0	0	2	1	1	0	0	0	0	1	2	110000	NF	NF	34000	NF	NF	#DIV/0!	#VALUE!	#DIV/0!	#DIV/0!	#VALUE!
sp|Q9NZJ4|SACS_HUMAN	SACS	Sacsin OS=Homo sapiens OX=9606 GN=SACS PE=1 SV=2	520.79	0	0	1	2	1	1	2	0	0	0	0	0	0	0	2	NF	61000	11000	NF	NF	NF	#DIV/0!	#VALUE!	#DIV/0!	#DIV/0!	#VALUE!
sp|Q9BW27|NUP85_HUMAN	NUP85	Nuclear pore complex protein Nup85 OS=Homo sapiens OX=9606 GN=NUP85 PE=1 SV=1	74.97	0	0	0	0	2	2	2	1	1	0	0	0	0	1	2	NF	NF	160000	17000	NF	NF	#DIV/0!	#VALUE!	#DIV/0!	#DIV/0!	#VALUE!
sp|Q99733|NP1L4_HUMAN	NAP1L4	Nucleosome assembly protein 1-like 4 OS=Homo sapiens OX=9606 GN=NAP1L4 PE=1 SV=1	42.8	0	0	1	1	1	1	2	1	1	0	0	0	0	1	1	NF	320000	100000	330000	NF	NF	#DIV/0!	#VALUE!	#DIV/0!	#DIV/0!	#VALUE!
sp|Q9NR12|PDLI7_HUMAN	PDLIM7	PDZ and LIM domain protein 7 OS=Homo sapiens OX=9606 GN=PDLIM7 PE=1 SV=1	49.81	0	0	0	0	2	3	2	0	0	0	0	0	0	0	3	NF	NF	1700000	NF	NF	NF	#DIV/0!	#VALUE!	#DIV/0!	#DIV/0!	#VALUE!
sp|P43304|GPDM_HUMAN	GPD2	Glycerol-3-phosphate dehydrogenase, mitochondrial OS=Homo sapiens OX=9606 GN=GPD2 PE=1 SV=3	80.8	1	1	1	1	0	0	2	1	1	0	0	0	0	1	1	480000	540000	NF	35000	NF	NF	#DIV/0!	#VALUE!	#DIV/0!	#DIV/0!	#VALUE!
sp|O75312|ZPR1_HUMAN	ZPR1	Zinc finger protein ZPR1 OS=Homo sapiens OX=9606 GN=ZPR1 PE=1 SV=1	50.89	0	0	1	1	1	1	2	1	1	0	0	0	0	1	1	NF	280000	26000	340000	NF	NF	#DIV/0!	#VALUE!	#DIV/0!	#DIV/0!	#VALUE!
sp|Q14155|ARHG7_HUMAN	ARHGEF7	Rho guanine nucleotide exchange factor 7 OS=Homo sapiens OX=9606 GN=ARHGEF7 PE=1 SV=2	89.96	1	1	0	0	1	1	2	0	0	1	1	0	0	1	1	47000	NF	26000	NF	140000	NF	#DIV/0!	#VALUE!	#DIV/0!	#DIV/0!	#VALUE!
sp|Q9NX61|T161A_HUMAN	TMEM161A	Transmembrane protein 161A OS=Homo sapiens OX=9606 GN=TMEM161A PE=1 SV=1	53.57	0	0	2	2	0	0	2	0	0	1	1	0	0	1	2	NF	220000	NF	NF	48000	NF	#DIV/0!	#VALUE!	#DIV/0!	#DIV/0!	#VALUE!
sp|Q9UMZ2|SYNRG_HUMAN	SYNRG	Synergin gamma OS=Homo sapiens OX=9606 GN=SYNRG PE=1 SV=2	140.57	2	2	0	0	0	0	2	0	0	0	0	1	1	1	2	260000	NF	NF	NF	NF	160000	#DIV/0!	#VALUE!	#DIV/0!	#DIV/0!	#VALUE!
tr|C9J406|C9J406_HUMAN	IMMT	MICOS complex subunit MIC60 OS=Homo sapiens OX=9606 GN=IMMT PE=1 SV=1	73.21	2	3	0	0	0	0	2	0	0	0	0	0	0	0	3	260000	NF	NF	NF	NF	NF	#DIV/0!	#VALUE!	#DIV/0!	#DIV/0!	#VALUE!
sp|Q9Y2G8|DJC16_HUMAN	DNAJC16	DnaJ homolog subfamily C member 16 OS=Homo sapiens OX=9606 GN=DNAJC16 PE=2 SV=3	90.53	0	0	2	3	0	0	2	0	0	0	0	0	0	0	3	NF	97000	NF	NF	NF	NF	#DIV/0!	#VALUE!	#DIV/0!	#DIV/0!	#VALUE!
sp|Q13045|FLII_HUMAN	FLII	Protein flightless-1 homolog OS=Homo sapiens OX=9606 GN=FLII PE=1 SV=2	144.66	2	3	0	0	0	0	2	0	0	0	0	0	0	0	3	110000	NF	NF	NF	NF	NF	#DIV/0!	#VALUE!	#DIV/0!	#DIV/0!	#VALUE!
sp|Q13415|ORC1_HUMAN	ORC1	Origin recognition complex subunit 1 OS=Homo sapiens OX=9606 GN=ORC1 PE=1 SV=2	97.29	0	0	0	0	2	2	2	1	1	0	0	0	0	1	2	NF	NF	170000	69000	NF	NF	#DIV/0!	#VALUE!	#DIV/0!	#DIV/0!	#VALUE!
sp|P51809|VAMP7_HUMAN	VAMP7	Vesicle-associated membrane protein 7 OS=Homo sapiens OX=9606 GN=VAMP7 PE=1 SV=3	24.92	1	1	1	1	0	0	2	1	1	0	0	0	0	1	1	310000	460000	NF	340000	NF	NF	#DIV/0!	#VALUE!	#DIV/0!	#DIV/0!	#VALUE!
sp|Q68DQ2|CRBG3_HUMAN	CRYBG3	Very large A-kinase anchor protein OS=Homo sapiens OX=9606 GN=CRYBG3 PE=1 SV=3	330.43	0	0	2	3	0	0	2	0	0	0	0	0	0	0	3	NF	1400000	NF	NF	NF	NF	#DIV/0!	#VALUE!	#DIV/0!	#DIV/0!	#VALUE!
sp|Q96PY5|FMNL2_HUMAN	FMNL2	Formin-like protein 2 OS=Homo sapiens OX=9606 GN=FMNL2 PE=1 SV=3	123.24	0	0	1	1	1	1	2	0	0	0	0	0	0	0	1	NF	52000	120000	NF	NF	NF	#DIV/0!	#VALUE!	#DIV/0!	#DIV/0!	#VALUE!
sp|Q9HD67|MYO10_HUMAN	MYO10	Unconventional myosin-X OS=Homo sapiens OX=9606 GN=MYO10 PE=1 SV=3	237.2	0	0	1	1	1	1	2	0	0	0	0	0	0	0	1	NF	81000	67000	NF	NF	NF	#DIV/0!	#VALUE!	#DIV/0!	#DIV/0!	#VALUE!
sp|Q8IX01|SUGP2_HUMAN	SUGP2	SURP and G-patch domain-containing protein 2 OS=Homo sapiens OX=9606 GN=SUGP2 PE=1 SV=2	120.13	0	0	2	2	0	0	2	0	0	0	0	0	0	0	2	NF	340000	NF	NF	NF	NF	#DIV/0!	#VALUE!	#DIV/0!	#DIV/0!	#VALUE!
sp|O75955|FLOT1_HUMAN	FLOT1	Flotillin-1 OS=Homo sapiens OX=9606 GN=FLOT1 PE=1 SV=3	47.33	0	0	0	0	2	2	2	0	0	0	0	0	0	0	2	NF	NF	1700000	NF	NF	NF	#DIV/0!	#VALUE!	#DIV/0!	#DIV/0!	#VALUE!
sp|Q9Y512|SAM50_HUMAN	SAMM50	Sorting and assembly machinery component 50 homolog OS=Homo sapiens OX=9606 GN=SAMM50 PE=1 SV=3	51.94	0	0	2	2	0	0	2	0	0	0	0	0	0	0	2	NF	560000	NF	NF	NF	NF	#DIV/0!	#VALUE!	#DIV/0!	#DIV/0!	#VALUE!
sp|Q15382|RHEB_HUMAN	RHEB	GTP-binding protein Rheb OS=Homo sapiens OX=9606 GN=RHEB PE=1 SV=1	20.48	0	0	1	1	1	1	2	0	0	0	0	0	0	0	1	NF	600000	100000	NF	NF	NF	#DIV/0!	#VALUE!	#DIV/0!	#DIV/0!	#VALUE!
sp|Q9HC56|PCDH9_HUMAN	PCDH9	Protocadherin-9 OS=Homo sapiens OX=9606 GN=PCDH9 PE=1 SV=2	135.98	0	0	1	1	1	1	2	0	0	0	0	0	0	0	1	NF	18000	52000	NF	NF	NF	#DIV/0!	#VALUE!	#DIV/0!	#DIV/0!	#VALUE!
sp|O60502|OGA_HUMAN	OGA	Protein O-GlcNAcase OS=Homo sapiens OX=9606 GN=OGA PE=1 SV=2	102.85	0	0	1	1	1	1	2	0	0	0	0	0	0	0	1	NF	14000	19000	NF	NF	NF	#DIV/0!	#VALUE!	#DIV/0!	#DIV/0!	#VALUE!
sp|Q9BQG2|NUD12_HUMAN	NUDT12	NAD-capped RNA hydrolase NUDT12 OS=Homo sapiens OX=9606 GN=NUDT12 PE=1 SV=1	52.04	1	1	1	1	0	0	2	0	0	0	0	0	0	0	1	66000	32000	NF	NF	NF	NF	#DIV/0!	#VALUE!	#DIV/0!	#DIV/0!	#VALUE!
sp|Q5EBL4|RIPL1_HUMAN	RILPL1	RILP-like protein 1 OS=Homo sapiens OX=9606 GN=RILPL1 PE=1 SV=1	47.08	1	1	0	0	1	1	2	0	0	0	0	0	0	0	1	96000	NF	7100	NF	NF	NF	#DIV/0!	#VALUE!	#DIV/0!	#DIV/0!	#VALUE!
sp|Q92600|CNOT9_HUMAN	CNOT9	CCR4-NOT transcription complex subunit 9 OS=Homo sapiens OX=9606 GN=CNOT9 PE=1 SV=1	33.61	0	0	0	0	2	2	2	0	0	0	0	0	0	0	2	NF	NF	360000	NF	NF	NF	#DIV/0!	#VALUE!	#DIV/0!	#DIV/0!	#VALUE!
sp|Q9BRX8|PXL2A_HUMAN	PRXL2A	Peroxiredoxin-like 2A OS=Homo sapiens OX=9606 GN=PRXL2A PE=1 SV=3	25.75	0	0	1	1	1	1	2	0	0	0	0	0	0	0	1	NF	350000	170000	NF	NF	NF	#DIV/0!	#VALUE!	#DIV/0!	#DIV/0!	#VALUE!
sp|O95684|CEP43_HUMAN	CEP43	Centrosomal protein 43 OS=Homo sapiens OX=9606 GN=CEP43 PE=1 SV=1	43.04	0	0	0	0	2	2	2	0	0	0	0	0	0	0	2	NF	NF	82000	NF	NF	NF	#DIV/0!	#VALUE!	#DIV/0!	#DIV/0!	#VALUE!
sp|P50748|KNTC1_HUMAN	KNTC1	Kinetochore-associated protein 1 OS=Homo sapiens OX=9606 GN=KNTC1 PE=1 SV=1	250.59	0	0	2	2	0	0	2	0	0	0	0	0	0	0	2	NF	64000	NF	NF	NF	NF	#DIV/0!	#VALUE!	#DIV/0!	#DIV/0!	#VALUE!
sp|Q9UKV8|AGO2_HUMAN	AGO2	Protein argonaute-2 OS=Homo sapiens OX=9606 GN=AGO2 PE=1 SV=3	97.15	2	2	0	0	0	0	2	0	0	0	0	0	0	0	2	120000	NF	NF	NF	NF	NF	#DIV/0!	#VALUE!	#DIV/0!	#DIV/0!	#VALUE!
sp|Q15003|CND2_HUMAN	NCAPH	Condensin complex subunit 2 OS=Homo sapiens OX=9606 GN=NCAPH PE=1 SV=3	82.51	1	1	0	0	1	1	2	0	0	0	0	0	0	0	1	180000	NF	27000	NF	NF	NF	#DIV/0!	#VALUE!	#DIV/0!	#DIV/0!	#VALUE!
sp|Q5VZM2|RRAGB_HUMAN	RRAGB	Ras-related GTP-binding protein B OS=Homo sapiens OX=9606 GN=RRAGB PE=1 SV=1	43.22	0	0	2	2	0	0	2	0	0	0	0	0	0	0	2	NF	150000	NF	NF	NF	NF	#DIV/0!	#VALUE!	#DIV/0!	#DIV/0!	#VALUE!
sp|P04049|RAF1_HUMAN	RAF1	RAF proto-oncogene serine/threonine-protein kinase OS=Homo sapiens OX=9606 GN=RAF1 PE=1 SV=1	73	0	0	0	0	2	2	2	0	0	0	0	0	0	0	2	NF	NF	530000	NF	NF	NF	#DIV/0!	#VALUE!	#DIV/0!	#DIV/0!	#VALUE!
sp|O60291|MGRN1_HUMAN	MGRN1	E3 ubiquitin-protein ligase MGRN1 OS=Homo sapiens OX=9606 GN=MGRN1 PE=1 SV=2	60.72	0	0	1	1	1	1	2	0	0	0	0	0	0	0	1	NF	34000	380000	NF	NF	NF	#DIV/0!	#VALUE!	#DIV/0!	#DIV/0!	#VALUE!
sp|Q9BU23|LMF2_HUMAN	LMF2	Lipase maturation factor 2 OS=Homo sapiens OX=9606 GN=LMF2 PE=1 SV=2	79.65	0	0	2	2	0	0	2	0	0	0	0	0	0	0	2	NF	510000	NF	NF	NF	NF	#DIV/0!	#VALUE!	#DIV/0!	#DIV/0!	#VALUE!
sp|Q9Y624|JAM1_HUMAN	F11R	Junctional adhesion molecule A OS=Homo sapiens OX=9606 GN=F11R PE=1 SV=1	32.56	0	0	1	1	1	1	2	0	0	0	0	0	0	0	1	NF	760000	470000	NF	NF	NF	#DIV/0!	#VALUE!	#DIV/0!	#DIV/0!	#VALUE!
sp|Q96H55|MYO19_HUMAN	MYO19	Unconventional myosin-XIX OS=Homo sapiens OX=9606 GN=MYO19 PE=1 SV=2	109.07	0	0	1	1	1	1	2	0	0	0	0	0	0	0	1	NF	71000	35000	NF	NF	NF	#DIV/0!	#VALUE!	#DIV/0!	#DIV/0!	#VALUE!
sp|Q13332|PTPRS_HUMAN	PTPRS	Receptor-type tyrosine-protein phosphatase S OS=Homo sapiens OX=9606 GN=PTPRS PE=1 SV=3	216.9	0	0	2	2	0	0	2	0	0	0	0	0	0	0	2	NF	230000	NF	NF	NF	NF	#DIV/0!	#VALUE!	#DIV/0!	#DIV/0!	#VALUE!
sp|Q9P291|ARMX1_HUMAN	ARMCX1	Armadillo repeat-containing X-linked protein 1 OS=Homo sapiens OX=9606 GN=ARMCX1 PE=1 SV=1	49.15	2	2	0	0	0	0	2	0	0	0	0	0	0	0	2	99000	NF	NF	NF	NF	NF	#DIV/0!	#VALUE!	#DIV/0!	#DIV/0!	#VALUE!
sp|O75151|PHF2_HUMAN	PHF2	Lysine-specific demethylase PHF2 OS=Homo sapiens OX=9606 GN=PHF2 PE=1 SV=4	120.7	0	0	2	2	0	0	2	0	0	0	0	0	0	0	2	NF	250000	NF	NF	NF	NF	#DIV/0!	#VALUE!	#DIV/0!	#DIV/0!	#VALUE!
sp|O00401|WASL_HUMAN	WASL	Actin nucleation-promoting factor WASL OS=Homo sapiens OX=9606 GN=WASL PE=1 SV=2	54.79	0	0	0	0	2	2	2	0	0	0	0	0	0	0	2	NF	NF	98000	NF	NF	NF	#DIV/0!	#VALUE!	#DIV/0!	#DIV/0!	#VALUE!
sp|Q9H3Q1|BORG4_HUMAN	CDC42EP4	Cdc42 effector protein 4 OS=Homo sapiens OX=9606 GN=CDC42EP4 PE=1 SV=1	37.96	0	0	2	2	0	0	2	0	0	0	0	0	0	0	2	NF	440000	NF	NF	NF	NF	#DIV/0!	#VALUE!	#DIV/0!	#DIV/0!	#VALUE!
sp|Q9UQC2|GAB2_HUMAN	GAB2	GRB2-associated-binding protein 2 OS=Homo sapiens OX=9606 GN=GAB2 PE=1 SV=1	74.41	0	0	2	2	0	0	2	0	0	0	0	0	0	0	2	NF	390000	NF	NF	NF	NF	#DIV/0!	#VALUE!	#DIV/0!	#DIV/0!	#VALUE!
sp|Q9NRL3|STRN4_HUMAN	STRN4	Striatin-4 OS=Homo sapiens OX=9606 GN=STRN4 PE=1 SV=2	80.55	0	0	2	2	0	0	2	0	0	0	0	0	0	0	2	NF	120000	NF	NF	NF	NF	#DIV/0!	#VALUE!	#DIV/0!	#DIV/0!	#VALUE!
sp|P19367|HXK1_HUMAN	HK1	Hexokinase-1 OS=Homo sapiens OX=9606 GN=HK1 PE=1 SV=3	102.42	0	0	2	2	0	0	2	0	0	0	0	0	0	0	2	NF	110000	NF	NF	NF	NF	#DIV/0!	#VALUE!	#DIV/0!	#DIV/0!	#VALUE!
sp|Q5TAX3|TUT4_HUMAN	TUT4	Terminal uridylyltransferase 4 OS=Homo sapiens OX=9606 GN=TUT4 PE=1 SV=3	185.05	0	0	0	0	2	2	2	0	0	0	0	0	0	0	2	NF	NF	120000	NF	NF	NF	#DIV/0!	#VALUE!	#DIV/0!	#DIV/0!	#VALUE!
tr|A8CTZ0|A8CTZ0_HUMAN	ITSN1	Intersectin 1 short form variant 13 OS=Homo sapiens OX=9606 GN=ITSN1 PE=1 SV=1	100.64	2	2	0	0	0	0	2	0	0	0	0	0	0	0	2	95000	NF	NF	NF	NF	NF	#DIV/0!	#VALUE!	#DIV/0!	#DIV/0!	#VALUE!
sp|P49591|SYSC_HUMAN	SARS1	Serine--tRNA ligase, cytoplasmic OS=Homo sapiens OX=9606 GN=SARS1 PE=1 SV=3	58.74	0	0	0	0	2	2	2	0	0	0	0	0	0	0	2	NF	NF	540000	NF	NF	NF	#DIV/0!	#VALUE!	#DIV/0!	#DIV/0!	#VALUE!
sp|Q96R06|SPAG5_HUMAN	SPAG5	Sperm-associated antigen 5 OS=Homo sapiens OX=9606 GN=SPAG5 PE=1 SV=2	134.34	0	0	0	0	2	2	2	0	0	0	0	0	0	0	2	NF	NF	1300000	NF	NF	NF	#DIV/0!	#VALUE!	#DIV/0!	#DIV/0!	#VALUE!
sp|Q9Y5H2|PCDGB_HUMAN	PCDHGA11	Protocadherin gamma-A11 OS=Homo sapiens OX=9606 GN=PCDHGA11 PE=2 SV=1	101.48	2	2	0	0	0	0	2	0	0	0	0	0	0	0	2	62000	NF	NF	NF	NF	NF	#DIV/0!	#VALUE!	#DIV/0!	#DIV/0!	#VALUE!
sp|O43379|WDR62_HUMAN	WDR62	WD repeat-containing protein 62 OS=Homo sapiens OX=9606 GN=WDR62 PE=1 SV=4	165.85	0	0	0	0	2	2	2	0	0	0	0	0	0	0	2	NF	NF	160000	NF	NF	NF	#DIV/0!	#VALUE!	#DIV/0!	#DIV/0!	#VALUE!
sp|Q9H8K7|PAAT_HUMAN	PAAT	ATPase PAAT OS=Homo sapiens OX=9606 GN=PAAT PE=1 SV=2	49.22	0	0	0	0	2	2	2	0	0	0	0	0	0	0	2	NF	NF	120000	NF	NF	NF	#DIV/0!	#VALUE!	#DIV/0!	#DIV/0!	#VALUE!
sp|Q2LD37|BLTP1_HUMAN	BLTP1	Bridge-like lipid transfer protein family member 1 OS=Homo sapiens OX=9606 GN=BLTP1 PE=1 SV=2	555.13	0	0	0	0	2	2	2	0	0	0	0	0	0	0	2	NF	NF	470000	NF	NF	NF	#DIV/0!	#VALUE!	#DIV/0!	#DIV/0!	#VALUE!
sp|Q96KP1|EXOC2_HUMAN	EXOC2	Exocyst complex component 2 OS=Homo sapiens OX=9606 GN=EXOC2 PE=1 SV=1	104	0	0	0	0	2	2	2	0	0	0	0	0	0	0	2	NF	NF	140000	NF	NF	NF	#DIV/0!	#VALUE!	#DIV/0!	#DIV/0!	#VALUE!
sp|P13796|PLSL_HUMAN	LCP1	Plastin-2 OS=Homo sapiens OX=9606 GN=LCP1 PE=1 SV=6	70.24	2	2	0	0	0	0	2	0	0	0	0	0	0	0	2	630000	NF	NF	NF	NF	NF	#DIV/0!	#VALUE!	#DIV/0!	#DIV/0!	#VALUE!
sp|P25098|ARBK1_HUMAN	GRK2	Beta-adrenergic receptor kinase 1 OS=Homo sapiens OX=9606 GN=GRK2 PE=1 SV=2	79.52	0	0	0	0	2	2	2	0	0	0	0	0	0	0	2	NF	NF	120000	NF	NF	NF	#DIV/0!	#VALUE!	#DIV/0!	#DIV/0!	#VALUE!
sp|Q9H4M9|EHD1_HUMAN	EHD1	EH domain-containing protein 1 OS=Homo sapiens OX=9606 GN=EHD1 PE=1 SV=2	60.59	0	0	0	0	2	2	2	0	0	0	0	0	0	0	2	NF	NF	390000	NF	NF	NF	#DIV/0!	#VALUE!	#DIV/0!	#DIV/0!	#VALUE!
sp|Q9UJW0|DCTN4_HUMAN	DCTN4	Dynactin subunit 4 OS=Homo sapiens OX=9606 GN=DCTN4 PE=1 SV=1	52.3	2	2	0	0	0	0	2	0	0	0	0	0	0	0	2	210000	NF	NF	NF	NF	NF	#DIV/0!	#VALUE!	#DIV/0!	#DIV/0!	#VALUE!
sp|O94885|SASH1_HUMAN	SASH1	SAM and SH3 domain-containing protein 1 OS=Homo sapiens OX=9606 GN=SASH1 PE=1 SV=3	136.57	0	0	2	2	0	0	2	0	0	0	0	0	0	0	2	NF	280000	NF	NF	NF	NF	#DIV/0!	#VALUE!	#DIV/0!	#DIV/0!	#VALUE!
sp|Q15303|ERBB4_HUMAN	ERBB4	Receptor tyrosine-protein kinase erbB-4 OS=Homo sapiens OX=9606 GN=ERBB4 PE=1 SV=1	146.71	0	0	2	2	0	0	2	0	0	0	0	0	0	0	2	NF	320000	NF	NF	NF	NF	#DIV/0!	#VALUE!	#DIV/0!	#DIV/0!	#VALUE!
sp|Q86WG5|MTMRD_HUMAN	SBF2	Myotubularin-related protein 13 OS=Homo sapiens OX=9606 GN=SBF2 PE=1 SV=1	208.33	0	0	0	0	2	2	2	0	0	0	0	0	0	0	2	NF	NF	310000	NF	NF	NF	#DIV/0!	#VALUE!	#DIV/0!	#DIV/0!	#VALUE!
sp|Q9NPI6|DCP1A_HUMAN	DCP1A	mRNA-decapping enzyme 1A OS=Homo sapiens OX=9606 GN=DCP1A PE=1 SV=3	63.24	0	0	2	2	0	0	2	0	0	0	0	0	0	0	2	NF	110000	NF	NF	NF	NF	#DIV/0!	#VALUE!	#DIV/0!	#DIV/0!	#VALUE!
sp|O43426|SYNJ1_HUMAN	SYNJ1	Synaptojanin-1 OS=Homo sapiens OX=9606 GN=SYNJ1 PE=1 SV=2	172.99	0	0	2	2	0	0	2	0	0	0	0	0	0	0	2	NF	170000	NF	NF	NF	NF	#DIV/0!	#VALUE!	#DIV/0!	#DIV/0!	#VALUE!
sp|Q8TC41|RN217_HUMAN	RNF217	E3 ubiquitin-protein ligase RNF217 OS=Homo sapiens OX=9606 GN=RNF217 PE=1 SV=4	59.33	0	0	0	0	2	2	2	0	0	0	0	0	0	0	2	NF	NF	47000	NF	NF	NF	#DIV/0!	#VALUE!	#DIV/0!	#DIV/0!	#VALUE!
sp|P46779|RL28_HUMAN	RPL28	60S ribosomal protein L28 OS=Homo sapiens OX=9606 GN=RPL28 PE=1 SV=3	15.74	1	8	1	10	0	0	2	1	13	1	5	0	0	2	13	520000	1200000	NF	1100000	610000	NF	0.991564	#VALUE!	-0.00367933	0.00367933	#VALUE!
sp|P47914|RL29_HUMAN	RPL29	60S ribosomal protein L29 OS=Homo sapiens OX=9606 GN=RPL29 PE=1 SV=2	17.74	1	2	0	0	1	1	2	0	0	1	5	1	5	2	5	470000	NF	180000	NF	170000	260000	0.544035	#VALUE!	-0.264373	0.264373	#VALUE!
sp|P15151|PVR_HUMAN	PVR	Poliovirus receptor OS=Homo sapiens OX=9606 GN=PVR PE=1 SV=2	45.27	1	6	1	7	0	0	2	0	0	0	0	0	0	0	7	300000	370000	NF	NF	NF	NF	#DIV/0!	#VALUE!	#DIV/0!	#DIV/0!	#VALUE!
sp|P05976|MYL1_HUMAN	MYL1	Myosin light chain 1/3, skeletal muscle isoform OS=Homo sapiens OX=9606 GN=MYL1 PE=1 SV=3	21.13	0	0	1	4	1	8	2	0	0	0	0	0	0	0	8	NF	500000	310000	NF	NF	NF	#DIV/0!	#VALUE!	#DIV/0!	#DIV/0!	#VALUE!
sp|P35030|TRY3_HUMAN	PRSS3	Trypsin-3 OS=Homo sapiens OX=9606 GN=PRSS3 PE=1 SV=2	32.51	1	1	0	0	1	1	2	1	2	1	4	1	2	3	4	730000	NF	1000000	2100000	2700000	1800000	0.033135	#VALUE!	-1.47971	1.47971	#VALUE!
sp|P53365|ARFP2_HUMAN	ARFIP2	Arfaptin-2 OS=Homo sapiens OX=9606 GN=ARFIP2 PE=1 SV=1	37.83	1	1	1	2	0	0	2	1	1	1	2	1	1	3	2	59000	210000	NF	76000	140000	69000	0.577319	#VALUE!	-0.238584	0.238584	#VALUE!
sp|P30044|PRDX5_HUMAN	PRDX5	Peroxiredoxin-5, mitochondrial OS=Homo sapiens OX=9606 GN=PRDX5 PE=1 SV=4	22.07	0	0	1	1	1	2	2	1	2	1	1	1	1	3	2	NF	78000	280000	310000	190000	110000	0.833634	#VALUE!	-0.0790243	0.0790243	#VALUE!
sp|Q8IYS1|P20D2_HUMAN	PM20D2	Xaa-Arg dipeptidase OS=Homo sapiens OX=9606 GN=PM20D2 PE=1 SV=2	47.75	1	1	1	1	0	0	2	1	3	1	2	0	0	2	3	38000	31000	NF	110000	52000	NF	0.252403	#VALUE!	-0.597906	0.597906	#VALUE!
sp|Q99829|CPNE1_HUMAN	CPNE1	Copine-1 OS=Homo sapiens OX=9606 GN=CPNE1 PE=1 SV=1	59.02	0	0	1	1	1	1	2	1	2	1	2	1	1	3	2	NF	60000	39000	130000	34000	78000	0.457745	#VALUE!	-0.339376	0.339376	#VALUE!
sp|P49761|CLK3_HUMAN	CLK3	Dual specificity protein kinase CLK3 OS=Homo sapiens OX=9606 GN=CLK3 PE=1 SV=3	73.47	1	2	1	1	0	0	2	1	1	1	1	1	1	3	2	150000	89000	NF	55000	45000	78000	0.103622	#VALUE!	-0.984549	0.984549	#VALUE!
sp|Q8WXX5|DNJC9_HUMAN	DNAJC9	DnaJ homolog subfamily C member 9 OS=Homo sapiens OX=9606 GN=DNAJC9 PE=1 SV=1	29.89	1	1	1	1	0	0	2	0	0	1	2	1	2	2	2	50000	52000	NF	NF	150000	230000	0.0738066	#VALUE!	-1.1319	1.1319	#VALUE!
sp|Q96JN8|NEUL4_HUMAN	NEURL4	Neuralized-like protein 4 OS=Homo sapiens OX=9606 GN=NEURL4 PE=1 SV=2	166.8	1	1	0	0	1	2	2	1	1	1	2	0	0	2	2	60000	NF	95000	89000	120000	NF	0.367458	#VALUE!	-0.434793	0.434793	#VALUE!
sp|O75635|SPB7_HUMAN	SERPINB7	Serpin B7 OS=Homo sapiens OX=9606 GN=SERPINB7 PE=1 SV=1	42.88	1	2	0	0	1	4	2	0	0	0	0	0	0	0	4	130000	NF	560000	NF	NF	NF	#DIV/0!	#VALUE!	#DIV/0!	#DIV/0!	#VALUE!
sp|P09661|RU2A_HUMAN	SNRPA1	U2 small nuclear ribonucleoprotein A' OS=Homo sapiens OX=9606 GN=SNRPA1 PE=1 SV=2	28.4	1	1	1	1	0	0	2	0	0	1	2	1	1	2	2	93000	130000	NF	NF	170000	150000	0.147514	#VALUE!	-0.831166	0.831166	#VALUE!
sp|Q9Y4X5|ARI1_HUMAN	ARIH1	E3 ubiquitin-protein ligase ARIH1 OS=Homo sapiens OX=9606 GN=ARIH1 PE=1 SV=2	64.08	0	0	1	1	1	1	2	1	1	1	1	1	1	3	1	NF	100000	83000	130000	160000	390000	0.292829	#VALUE!	-0.533385	0.533385	#VALUE!
sp|Q15796|SMAD2_HUMAN	SMAD2	Mothers against decapentaplegic homolog 2 OS=Homo sapiens OX=9606 GN=SMAD2 PE=1 SV=1	52.27	0	0	1	1	1	1	2	1	1	1	1	1	1	3	1	NF	6600000	6300000	4200000	5400000	7900000	0.691714	#VALUE!	-0.160073	0.160073	#VALUE!
tr|A0A499FIX8|A0A499FIX8_HUMAN	ESYT2	Extended synaptotagmin-2 OS=Homo sapiens OX=9606 GN=ESYT2 PE=1 SV=1	93.92	0	0	1	1	1	1	2	1	1	1	1	1	1	3	1	NF	140000	25000	110000	65000	170000	0.61509	#VALUE!	-0.211061	0.211061	#VALUE!
sp|Q15120|PDK3_HUMAN	PDK3	[Pyruvate dehydrogenase (acetyl-transferring)] kinase isozyme 3, mitochondrial OS=Homo sapiens OX=9606 GN=PDK3 PE=1 SV=1	46.91	1	1	1	1	0	0	2	1	1	1	1	1	1	3	1	40000	1400000	NF	25000	37000	85000	0.277801	#VALUE!	-0.556267	0.556267	#VALUE!
sp|Q6P1L8|RM14_HUMAN	MRPL14	39S ribosomal protein L14, mitochondrial OS=Homo sapiens OX=9606 GN=MRPL14 PE=1 SV=1	15.94	1	1	0	0	1	1	2	1	1	1	1	1	1	3	1	240000	NF	59000	230000	210000	390000	0.292285	#VALUE!	-0.534193	0.534193	#VALUE!
sp|P25325|THTM_HUMAN	MPST	3-mercaptopyruvate sulfurtransferase OS=Homo sapiens OX=9606 GN=MPST PE=1 SV=3	33.16	0	0	1	1	1	1	2	1	1	1	1	1	1	3	1	NF	180000	110000	170000	120000	190000	0.715607	#VALUE!	-0.145325	0.145325	#VALUE!
sp|Q9NUU7|DD19A_HUMAN	DDX19A	ATP-dependent RNA helicase DDX19A OS=Homo sapiens OX=9606 GN=DDX19A PE=1 SV=1	53.94	1	1	1	1	0	0	2	0	0	1	1	1	2	2	2	250000	250000	NF	NF	240000	780000	0.437171	#VALUE!	-0.359348	0.359348	#VALUE!
sp|O15121|DEGS1_HUMAN	DEGS1	Sphingolipid delta(4)-desaturase DES1 OS=Homo sapiens OX=9606 GN=DEGS1 PE=1 SV=1	37.84	0	0	1	1	1	1	2	1	1	1	1	1	1	3	1	NF	67000	620000	80000	55000	110000	0.295445	#VALUE!	-0.529523	0.529523	#VALUE!
sp|O95835|LATS1_HUMAN	LATS1	Serine/threonine-protein kinase LATS1 OS=Homo sapiens OX=9606 GN=LATS1 PE=1 SV=1	126.79	0	0	1	2	1	2	2	1	1	0	0	0	0	1	2	NF	370000	330000	140000	NF	NF	#DIV/0!	#VALUE!	#DIV/0!	#DIV/0!	#VALUE!
sp|Q06587|RING1_HUMAN	RING1	E3 ubiquitin-protein ligase RING1 OS=Homo sapiens OX=9606 GN=RING1 PE=1 SV=2	42.4	1	1	0	0	1	1	2	1	1	1	1	1	1	3	1	280000	NF	380000	880000	810000	1100000	0.0149704	#VALUE!	-1.82477	1.82477	#VALUE!
sp|Q96EK5|KBP_HUMAN	KIFBP	KIF-binding protein OS=Homo sapiens OX=9606 GN=KIFBP PE=1 SV=1	71.77	1	1	0	0	1	1	2	1	1	1	1	1	1	3	1	430000	NF	420000	430000	460000	780000	0.429782	#VALUE!	-0.366751	0.366751	#VALUE!
sp|A8CG34|P121C_HUMAN	POM121C	Nuclear envelope pore membrane protein POM 121C OS=Homo sapiens OX=9606 GN=POM121C PE=1 SV=3	125.02	1	1	0	0	1	1	2	0	0	1	1	1	2	2	2	110000	NF	100000	NF	79000	230000	0.580158	#VALUE!	-0.236454	0.236454	#VALUE!
sp|A0MZ66|SHOT1_HUMAN	SHTN1	Shootin-1 OS=Homo sapiens OX=9606 GN=SHTN1 PE=1 SV=4	71.6	1	1	1	1	0	0	2	1	1	1	1	1	1	3	1	74000	70000	NF	79000	83000	110000	0.236702	#VALUE!	-0.625799	0.625799	#VALUE!
sp|Q6L8Q7|PDE12_HUMAN	PDE12	2',5'-phosphodiesterase 12 OS=Homo sapiens OX=9606 GN=PDE12 PE=1 SV=2	67.31	1	1	1	2	0	0	2	1	1	0	0	1	1	2	2	25000	44000	NF	16000	NF	67000	0.821042	#VALUE!	-0.0856349	0.0856349	#VALUE!
sp|Q99496|RING2_HUMAN	RNF2	E3 ubiquitin-protein ligase RING2 OS=Homo sapiens OX=9606 GN=RNF2 PE=1 SV=1	37.63	0	0	1	1	1	1	2	1	1	1	1	1	1	3	1	NF	280000	160000	460000	380000	730000	0.125478	#VALUE!	-0.901431	0.901431	#VALUE!
sp|Q969V6|MRTFA_HUMAN	MRTFA	Myocardin-related transcription factor A OS=Homo sapiens OX=9606 GN=MRTFA PE=1 SV=1	98.86	0	0	1	2	1	1	2	1	1	1	1	0	0	2	2	NF	77000	21000	28000	27000	NF	0.522899	#VALUE!	-0.281582	0.281582	#VALUE!
sp|Q3YEC7|RABL6_HUMAN	RABL6	Rab-like protein 6 OS=Homo sapiens OX=9606 GN=RABL6 PE=1 SV=2	79.5	1	1	0	0	1	2	2	1	1	0	0	1	1	2	2	60000	NF	120000	72000	NF	71000	0.600344	#VALUE!	-0.2216	0.2216	#VALUE!
sp|Q96CS2|HAUS1_HUMAN	HAUS1	HAUS augmin-like complex subunit 1 OS=Homo sapiens OX=9606 GN=HAUS1 PE=1 SV=1	31.84	0	0	1	2	1	1	2	0	0	1	1	1	1	2	2	NF	47000	16000	NF	18000	47000	0.966704	#VALUE!	-0.0147066	0.0147066	#VALUE!
sp|O00160|MYO1F_HUMAN	MYO1F	Unconventional myosin-If OS=Homo sapiens OX=9606 GN=MYO1F PE=1 SV=3	124.77	1	1	0	0	1	1	2	0	0	1	1	1	1	2	1	200000	NF	130000	NF	120000	150000	0.513336	#VALUE!	-0.289599	0.289599	#VALUE!
tr|A0A0A0MRM8|A0A0A0MRM8_HUMAN	MYO6	Unconventional myosin-VI OS=Homo sapiens OX=9606 GN=MYO6 PE=1 SV=1	144.92	1	1	0	0	1	1	2	1	1	0	0	1	1	2	1	280000	NF	300000	180000	NF	250000	0.175525	#VALUE!	-0.75566	0.75566	#VALUE!
sp|Q96KM6|Z512B_HUMAN	ZNF512B	Zinc finger protein 512B OS=Homo sapiens OX=9606 GN=ZNF512B PE=1 SV=1	97.2	1	1	1	1	0	0	2	1	1	1	1	0	0	2	1	230000	230000	NF	360000	310000	NF	0.0522833	#VALUE!	-1.28164	1.28164	#VALUE!
sp|Q96EB1|ELP4_HUMAN	ELP4	Elongator complex protein 4 OS=Homo sapiens OX=9606 GN=ELP4 PE=1 SV=2	46.56	1	1	0	0	1	1	2	1	1	0	0	1	1	2	1	18000	NF	22000	48000	NF	81000	0.115773	#VALUE!	-0.936393	0.936393	#VALUE!
sp|Q13615|MTMR3_HUMAN	MTMR3	Myotubularin-related protein 3 OS=Homo sapiens OX=9606 GN=MTMR3 PE=1 SV=3	133.53	0	0	1	2	1	2	2	0	0	0	0	0	0	0	2	NF	150000	75000	NF	NF	NF	#DIV/0!	#VALUE!	#DIV/0!	#DIV/0!	#VALUE!
tr|A0A3B3ISY9|A0A3B3ISY9_HUMAN	AGK	Acylglycerol kinase, mitochondrial OS=Homo sapiens OX=9606 GN=AGK PE=1 SV=1	36.87	1	1	1	1	0	0	2	1	1	1	1	0	0	2	1	240000	310000	NF	360000	220000	NF	0.865702	#VALUE!	-0.0626318	0.0626318	#VALUE!
sp|Q08AM6|VAC14_HUMAN	VAC14	Protein VAC14 homolog OS=Homo sapiens OX=9606 GN=VAC14 PE=1 SV=1	87.92	1	1	0	0	1	1	2	1	1	0	0	1	1	2	1	83000	NF	76000	61000	NF	81000	0.506572	#VALUE!	-0.295359	0.295359	#VALUE!
sp|O95292|VAPB_HUMAN	VAPB	Vesicle-associated membrane protein-associated protein B/C OS=Homo sapiens OX=9606 GN=VAPB PE=1 SV=3	27.21	0	0	1	1	1	1	2	1	1	0	0	1	1	2	1	NF	2400000	2500000	3200000	NF	3400000	0.0168646	#VALUE!	-1.77302	1.77302	#VALUE!
sp|P48047|ATPO_HUMAN	ATP5PO	ATP synthase subunit O, mitochondrial OS=Homo sapiens OX=9606 GN=ATP5PO PE=1 SV=1	23.26	0	0	1	1	1	1	2	1	1	1	1	0	0	2	1	NF	84000	85000	64000	39000	NF	0.118667	#VALUE!	-0.925669	0.925669	#VALUE!
sp|O43933|PEX1_HUMAN	PEX1	Peroxisomal ATPase PEX1 OS=Homo sapiens OX=9606 GN=PEX1 PE=1 SV=1	142.78	1	2	0	0	1	1	2	0	0	0	0	1	1	1	2	23000	NF	7600	NF	NF	31000	#DIV/0!	#VALUE!	#DIV/0!	#DIV/0!	#VALUE!
sp|P51571|SSRD_HUMAN	SSR4	Translocon-associated protein subunit delta OS=Homo sapiens OX=9606 GN=SSR4 PE=1 SV=1	18.99	1	1	1	1	0	0	2	1	1	1	1	0	0	2	1	49000	860000	NF	700000	540000	NF	0.72757	#VALUE!	-0.138125	0.138125	#VALUE!
sp|Q6FIF0|ZFAN6_HUMAN	ZFAND6	AN1-type zinc finger protein 6 OS=Homo sapiens OX=9606 GN=ZFAND6 PE=1 SV=2	22.54	1	1	1	2	0	0	2	1	1	0	0	0	0	1	2	65000	110000	NF	75000	NF	NF	#DIV/0!	#VALUE!	#DIV/0!	#DIV/0!	#VALUE!
sp|Q8IX90|SKA3_HUMAN	SKA3	Spindle and kinetochore-associated protein 3 OS=Homo sapiens OX=9606 GN=SKA3 PE=1 SV=2	46.33	0	0	1	1	1	1	2	0	0	1	1	1	1	2	1	NF	160000	120000	NF	130000	220000	0.55095	#VALUE!	-0.258888	0.258888	#VALUE!
sp|Q9H4A6|GOLP3_HUMAN	GOLPH3	Golgi phosphoprotein 3 OS=Homo sapiens OX=9606 GN=GOLPH3 PE=1 SV=1	33.79	0	0	1	1	1	1	2	0	0	1	1	1	1	2	1	NF	12000	12000	NF	13000	41000	0.396123	#VALUE!	-0.40217	0.40217	#VALUE!
sp|P03923|NU6M_HUMAN	MT-ND6	NADH-ubiquinone oxidoreductase chain 6 OS=Homo sapiens OX=9606 GN=MT-ND6 PE=1 SV=2	18.61	0	0	1	1	1	1	2	1	1	0	0	1	1	2	1	NF	300000	350000	330000	NF	320000	1	#VALUE!	0	0	#VALUE!
sp|Q8N5G2|MACOI_HUMAN	MACO1	Macoilin OS=Homo sapiens OX=9606 GN=MACO1 PE=1 SV=1	76.13	1	1	0	0	1	1	2	1	1	1	1	0	0	2	1	110000	NF	140000	130000	87000	NF	0.593397	#VALUE!	-0.226654	0.226654	#VALUE!
sp|Q16512|PKN1_HUMAN	PKN1	Serine/threonine-protein kinase N1 OS=Homo sapiens OX=9606 GN=PKN1 PE=1 SV=2	103.87	0	0	1	2	1	1	2	0	0	1	1	0	0	1	2	NF	140000	65000	NF	48000	NF	#DIV/0!	#VALUE!	#DIV/0!	#DIV/0!	#VALUE!
sp|P28370|SMCA1_HUMAN	SMARCA1	Probable global transcription activator SNF2L1 OS=Homo sapiens OX=9606 GN=SMARCA1 PE=1 SV=2	122.53	1	1	0	0	1	1	2	1	1	1	1	0	0	2	1	120000	NF	61000	340000	220000	NF	0.105203	#VALUE!	-0.977971	0.977971	#VALUE!
sp|Q9UGI8|TES_HUMAN	TES	Testin OS=Homo sapiens OX=9606 GN=TES PE=1 SV=1	47.96	0	0	1	2	1	1	2	1	1	0	0	0	0	1	2	NF	1400000	450000	550000	NF	NF	#DIV/0!	#VALUE!	#DIV/0!	#DIV/0!	#VALUE!
sp|Q15650|TRIP4_HUMAN	TRIP4	Activating signal cointegrator 1 OS=Homo sapiens OX=9606 GN=TRIP4 PE=1 SV=4	66.1	1	1	0	0	1	1	2	1	2	0	0	0	0	1	2	130000	NF	110000	320000	NF	NF	#DIV/0!	#VALUE!	#DIV/0!	#DIV/0!	#VALUE!
sp|O94804|STK10_HUMAN	STK10	Serine/threonine-protein kinase 10 OS=Homo sapiens OX=9606 GN=STK10 PE=1 SV=1	112.07	1	1	1	1	0	0	2	0	0	1	1	0	0	1	1	41000	21000	NF	NF	11000	NF	#DIV/0!	#VALUE!	#DIV/0!	#DIV/0!	#VALUE!
sp|Q96QF0|RAB3I_HUMAN	RAB3IP	Rab-3A-interacting protein OS=Homo sapiens OX=9606 GN=RAB3IP PE=1 SV=1	52.99	0	0	1	2	1	1	2	0	0	0	0	0	0	0	2	NF	65000	31000	NF	NF	NF	#DIV/0!	#VALUE!	#DIV/0!	#DIV/0!	#VALUE!
sp|Q6P6B1|ERIC5_HUMAN	ERICH5	Glutamate-rich protein 5 OS=Homo sapiens OX=9606 GN=ERICH5 PE=1 SV=1	39.91	1	1	1	2	0	0	2	0	0	0	0	0	0	0	2	130000	160000	NF	NF	NF	NF	#DIV/0!	#VALUE!	#DIV/0!	#DIV/0!	#VALUE!
sp|O43155|FLRT2_HUMAN	FLRT2	Leucine-rich repeat transmembrane protein FLRT2 OS=Homo sapiens OX=9606 GN=FLRT2 PE=1 SV=1	74	0	0	1	2	1	1	2	0	0	0	0	0	0	0	2	NF	140000	34000	NF	NF	NF	#DIV/0!	#VALUE!	#DIV/0!	#DIV/0!	#VALUE!
sp|P08134|RHOC_HUMAN	RHOC	Rho-related GTP-binding protein RhoC OS=Homo sapiens OX=9606 GN=RHOC PE=1 SV=1	21.99	0	0	1	1	1	2	2	0	0	0	0	0	0	0	2	NF	3300000	2300000	NF	NF	NF	#DIV/0!	#VALUE!	#DIV/0!	#DIV/0!	#VALUE!
sp|Q16836|HCDH_HUMAN	HADH	Hydroxyacyl-coenzyme A dehydrogenase, mitochondrial OS=Homo sapiens OX=9606 GN=HADH PE=1 SV=3	34.27	1	1	0	0	1	2	2	0	0	0	0	0	0	0	2	35000	NF	29000	NF	NF	NF	#DIV/0!	#VALUE!	#DIV/0!	#DIV/0!	#VALUE!
sp|Q92575|UBXN4_HUMAN	UBXN4	UBX domain-containing protein 4 OS=Homo sapiens OX=9606 GN=UBXN4 PE=1 SV=2	56.74	0	0	1	1	1	1	2	1	1	0	0	0	0	1	1	NF	500000	470000	260000	NF	NF	#DIV/0!	#VALUE!	#DIV/0!	#DIV/0!	#VALUE!
sp|Q8NC96|NECP1_HUMAN	NECAP1	Adaptin ear-binding coat-associated protein 1 OS=Homo sapiens OX=9606 GN=NECAP1 PE=1 SV=2	29.72	1	1	0	0	1	1	2	0	0	0	0	1	1	1	1	100000	NF	63000	NF	NF	100000	#DIV/0!	#VALUE!	#DIV/0!	#DIV/0!	#VALUE!
sp|Q99871|HAUS7_HUMAN	HAUS7	HAUS augmin-like complex subunit 7 OS=Homo sapiens OX=9606 GN=HAUS7 PE=1 SV=4	39.77	1	1	1	1	0	0	2	1	1	0	0	0	0	1	1	81000	130000	NF	81000	NF	NF	#DIV/0!	#VALUE!	#DIV/0!	#DIV/0!	#VALUE!
sp|Q8TAT6|NPL4_HUMAN	NPLOC4	Nuclear protein localization protein 4 homolog OS=Homo sapiens OX=9606 GN=NPLOC4 PE=1 SV=3	68.08	1	1	0	0	1	1	2	1	1	0	0	0	0	1	1	110000	NF	82000	100000	NF	NF	#DIV/0!	#VALUE!	#DIV/0!	#DIV/0!	#VALUE!
sp|Q69YQ0|CYTSA_HUMAN	SPECC1L	Cytospin-A OS=Homo sapiens OX=9606 GN=SPECC1L PE=1 SV=3	124.47	0	0	1	1	1	1	2	0	0	1	1	0	0	1	1	NF	120000	66000	NF	69000	NF	#DIV/0!	#VALUE!	#DIV/0!	#DIV/0!	#VALUE!
sp|Q96RU3|FNBP1_HUMAN	FNBP1	Formin-binding protein 1 OS=Homo sapiens OX=9606 GN=FNBP1 PE=1 SV=2	71.26	1	1	0	0	1	2	2	0	0	0	0	0	0	0	2	96000	NF	130000	NF	NF	NF	#DIV/0!	#VALUE!	#DIV/0!	#DIV/0!	#VALUE!
[truncated: 1,265 more rows]
